# Supplementary material for: Biogeographic parallels in thermal tolerance and gene expression variation under temperature stress in a widespread bumble bee
Source: Sci Rep. 2020 Oct 13;10:17063. doi: 10.1038/s41598-020-73391-8 (PMC7553916; doi:10.1038/s41598-020-73391-8)
Supplement: Supplementary file 2 — Supplementary Dataset 1. [file 41598_2020_73391_MOESM2_ESM.xlsx]

## Sheet: MetaData
Results of physiological test of thermal maximums and minimums of Bombus vosnesenskii bumble bee workers raised in a common laboratory environment from queens collected from altitudinally and latitudinally distinct populations.
Dataset S1 (separate file)
Columns from left to right: Individual bee identification number, unique identification of number queen and her colony, sample name, treatment the bee experienced, queen collection location (latitude, longitude, and elevation in meters), classification of elevation, state of collection, region, annual mean temperature of the queen collection location, and the temperature the bees experienced at t…

## Sheet: Phenotype Table
BeeID	ColonyID	Sample	Treatment	Latitude	Longitude	Elevation_m	Elev	State	Region	AnnualMeanTemperature	Temp
V01347	160462	101.V01347.R1	control	36.6312	-118.804	2154	H	CA	HCA	7.3	22
V01712	160460	61.V01712.L1	control	36.6312	-118.804	2154	H	CA	HCA	7.3	22
V01926	160457	89.V01926.R1	control	36.6312	-118.804	2154	H	CA	HCA	7.3	22
V01355	160462	65.V01355.L1	max	36.6312	-118.804	2154	H	CA	HCA	7.3	53.57
V01360	160462	153.V01360.L1	max	36.6312	-118.804	2154	H	CA	HCA	7.3	49.81
V01722	160460	42.V01722.R1	max	36.6312	-118.804	2154	H	CA	HCA	7.3	50.79
V01723	160460	93.V01723.R1	max	36.6312	-118.804	2154	H	CA	HCA	7.3	56.52
V01932	160457	18.V01932.L1	max	36.6312	-118.804	2154	H	CA	HCA	7.3	50.86
V01937	160457	53.V01937.L1	max	36.6312	-118.804	2154	H	CA	HCA	7.3	55.61
V01341	160462	97.V01341.R1	min	36.6312	-118.804	2154	H	CA	HCA	7.3	-4.05
V01344	160462	30.V01344.L1	min	36.6312	-118.804	2154	H	CA	HCA	7.3	-4.65
V01702	160460	22.V01702.R1	min	36.6312	-118.804	2154	H	CA	HCA	7.3	-3.52
V01705	160460	81.V01705.L1	min	36.6312	-118.804	2154	H	CA	HCA	7.3	-6.05
V01922	160457	38.V01922.L1	min	36.6312	-118.804	2154	H	CA	HCA	7.3	-2.9
V01929	160457	57.V01929.L1	min	36.6312	-118.804	2154	H	CA	HCA	7.3	-6.07
V01947	160652	44.V01947.L1	control	45.3257	-121.659	1595	H	OR	HOR	4.5	22
V02055	160637	20.V02055.L1	control	44.2246	-121.872	1475	H	OR	HOR	4.1	22
V02191	160664	120.V02191.L1	control	44.2246	-121.872	1475	H	OR	HOR	4.1	22
V01961	160652	74.V01961.R1	max	45.3257	-121.659	1595	H	OR	HOR	4.5	49.3
V01963	160652	152.V01963.L1	max	45.3257	-121.659	1595	H	OR	HOR	4.5	50.08
V02066	160637	154.V02066.L1	max	44.2246	-121.872	1475	H	OR	HOR	4.1	46.43
V02070	160637	143.V02070.R1	max	44.2246	-121.872	1475	H	OR	HOR	4.1	52.72
V02187	160664	55.V02187.L1	max	44.2246	-121.872	1475	H	OR	HOR	4.1	52.02
V02192	160664	117.V02192.L1	max	44.2246	-121.872	1475	H	OR	HOR	4.1	51.53
V01948	160652	71.V01948.L1	min	45.3257	-121.659	1595	H	OR	HOR	4.5	-8.78
V01952	160652	140.V01952.L1	min	45.3257	-121.659	1595	H	OR	HOR	4.5	-5.16
V02053	160637	51.V02053.L1	min	44.2246	-121.872	1475	H	OR	HOR	4.1	-7.83
V02059	160637	8.V02059.L1	min	44.2246	-121.872	1475	H	OR	HOR	4.1	-5.56
V02172	160664	15.V02172.L1	min	44.2246	-121.872	1475	H	OR	HOR	4.1	-5.01
V02178	160664	48.V02178.L1	min	44.2246	-121.872	1475	H	OR	HOR	4.1	-5.62
V00001	160035	45.V00001.R1	control	37.0361	-119.527	351	L	CA	LCA	16.2	22
V00304	160019	5.V00304.L1	control	35.6888	-121.288	7	L	CA	LCA	13.6	22
V0356	160034	68.V0356.R1	control	36.3997	-118.991	225	L	CA	LCA	17	22
V00019	160035	25.V00019.L1R	max	37.0361	-119.527	351	L	CA	LCA	16.2	33.51
V00021	160035	127.V00021.L1	max	37.0361	-119.527	351	L	CA	LCA	16.2	45.6
V00314	160019	88.V00314.R1	max	35.6888	-121.288	7	L	CA	LCA	13.6	48.47
V00315	160019	34.V00315.L1	max	35.6888	-121.288	7	L	CA	LCA	13.6	56.88
V0373	160034	60.V0373.R1	max	36.3997	-118.991	225	L	CA	LCA	17	50.05
V0374	160034	84.V0374.R1	max	36.3997	-118.991	225	L	CA	LCA	17	47.17
V00006	160035	148.V00006.R1	min	37.0361	-119.527	351	L	CA	LCA	16.2	5.89
V00013	160035	16.V00013.R1	min	37.0361	-119.527	351	L	CA	LCA	16.2	6.54
V00296	160019	52.V00296.L1	min	35.6888	-121.288	7	L	CA	LCA	13.6	-2.9
V00297	160019	138.V00297.R1	min	35.6888	-121.288	7	L	CA	LCA	13.6	-1.02
V0357	160034	76.V0357.R1	min	36.3997	-118.991	225	L	CA	LCA	17	1.41
V0369	160034	121.V0369.R1	min	36.3997	-118.991	225	L	CA	LCA	17	0.18
V00750	160137	86.V00750.L1	control	45.535	-121.208	441	L	OR	LOR	9.8	22
V00796	160102	123.V00796.L1	control	45.6961	-121.339	70	L	OR	LOR	10.9	22
V01425	160131	66.V01425.R1	control	45.535	-121.208	441	L	OR	LOR	9.8	22
V00759	160137	62.V00759.L1	max	45.535	-121.208	441	L	OR	LOR	9.8	56.34
V00760	160137	75.V00760.R1	max	45.535	-121.208	441	L	OR	LOR	9.8	53.03
V00809	160102	124.V00809.R1	max	45.6961	-121.339	70	L	OR	LOR	10.9	52.06
V00864	160095	19.V00864.R1	max	45.6961	-121.339	70	L	OR	LOR	10.9	57.3
V01437	160131	11.V01437.L1	max	45.535	-121.208	441	L	OR	LOR	9.8	58.21
V01438	160131	107.V01438.R1	max	45.535	-121.208	441	L	OR	LOR	9.8	53.2
V00747	160137	47.V00747.R1	min	45.535	-121.208	441	L	OR	LOR	9.8	-0.89
V00753	160137	98.V00753.R1	min	45.535	-121.208	441	L	OR	LOR	9.8	-0.74
V00794	160102	125.V00794.L1	min	45.6961	-121.339	70	L	OR	LOR	10.9	3.03
V00795	160102	130.V00795.L1	min	45.6961	-121.339	70	L	OR	LOR	10.9	-1.42
V01418	160131	70.V01418.L1	min	45.535	-121.208	441	L	OR	LOR	9.8	-2.52
V01430	160131	23.V01430.L1	min	45.535	-121.208	441	L	OR	LOR	9.8	0.71
