# Supplementary material for: Biogeographic parallels in thermal tolerance and gene expression variation under temperature stress in a widespread bumble bee
Source: Sci Rep. 2020 Oct 13;10:17063. doi: 10.1038/s41598-020-73391-8 (PMC7553916; doi:10.1038/s41598-020-73391-8)
Supplement: Supplementary file 3 — Supplementary Dataset 2. [file 41598_2020_73391_MOESM3_ESM.xlsx]

## Sheet: MetaData
Results of edgeR/Limma individual gene-by-gene analysis of differential gene expression for thermally stressed Bombus vosnesenskii bumble bee workers raised in a common laboratory environment from queens collected from altitudinally and latitudinally distinct populations.
Dataset S2 (separate file)
A. Aikake's Information Criteria (AIC) values for each gene as calculated by Limma selectModel. The AIC values have been calculated across linear models of varying complexity to idetify those genes with region-of-origin and/or treatment effects on gene expression. The five models, in order of least complex to most complex were None (Expression ~ 0), Region (Expression ~ Region), Treatment (Expres…
B. Per-gene edgeR/Limma testing for effect of treatment on differential gene expression. Each gene passing the expression minimum cutoff is represented, along with it's NCBI information (contig, start and stop positions, which strand it is on, ENTREZ ID number, and product). The overall test is a test of the model Expression = Treatment, with three categories of Treatment (control, CTmax, and CTm…
C. Per-gene edgeR/Limma testing for effect of Region on differential gene expression. Each gene passing the expression minimum cutoff is represented, along with it's NCBI information (contig, start and stop positions, which strand it is on, ENTREZ ID number, and product). The overall test is a test of the model Expression = Region, with four categories of Region (L-CA, H-CA, L-OR, and H-OR) repre…
D. Per-gene edgeR/Limma testing for Region by Treatment interaction effects on differential gene expression. Each gene passing the expression minimum cutoff is represented, along with it's NCBI information (contig, start and stop positions, which strand it is on, ENTREZ ID number, and product). The overall test is a test of the model Expression = Region*Treatment, with four categories of Region (…
E. Results of Gene Ontology Enrichment analysis of per-gene differential expression analysis with edgeR/Limma of selected pairwise contrast. Here we discuss GO enrichment results of specific contrasts representing the effect of treatment, the effect of region of origin and some limited contrasts reresenting genes differentailly expressed within treatments due to region of origin, given that not a…
F. Reciprocal best blast hit results of blastP subject-query analyses (e-value threshold ≤ 10^-5) between Bombus impatiens assembly 2.0 and Drosophila melanogaster assembly Release 6 plus ISO1 MT. Columns (left to right): B. impatiens Entrez gene name (Bimp_gene), B. impatiens Entrez gene product (Bimp_product), D. melanogaster FlyBase symbol (Dmel_gene), and D. melanogaster FlyBase ID number (FB…
G. All significantly differentially expressed genes passing a FDR ≤ 0.05 cutoff for all contrasts. Columns (left to right): the two factors being compared color coded by individual comparisons (Comparisons), : B. impatiens Entrez gene name (gene), B. impatiens Entrez gene product (product), D. melanogaster FlyBase ID number (FBgn), log fold change of differential expression (logFC), Benjamimi-Hoc…

## Sheet: A. Model_fit_AIC_values
Gene	Product	DGE	Best Model	Simplest Model	Per Model AIC
					None	Region	Treatment	Add	Full
LOC100740109	39S ribosomal protein L51, mitochondrial	TRUE	Full	Treatment	47.7517	51.0139	42.2202	45.0093	41.5443
LOC100740114	outer dense fiber protein 3-like	TRUE	Full	Full	-34.4782	-37.3743	-40.157	-45.1593	-50.7207
LOC100740336	tubulin beta-1 chain	TRUE	Full	Full	-9.90165	-4.40641	-34.2706	-29.2765	-42.1708
LOC100740597	collagen alpha-1(I) chain-like	TRUE	Full	Full	-27.7404	-28.3988	-37.4404	-39.9862	-46.5516
LOC100740659	leucine-rich repeats and immunoglobulin-like domains protein 3	TRUE	Full	Full	14.5413	16.4053	4.95432	5.24689	-0.22107
LOC100740988	lethal(2)neighbour of Tid protein	TRUE	Full	Full	-9.33882	-6.0333	-20.8709	-17.668	-27.801
LOC100741028	putative inhibitor of apoptosis, transcript variant X3	TRUE	Full	Full	-30.4403	-26.4016	-36.782	-33.083	-39.7348
LOC100741547	peptidyl-prolyl cis-trans isomerase FKBP4	TRUE	Full	Add	94.8235	83.5232	82.7994	65.6928	64.1913
LOC100741595	protein lethal(2)essential for life-like	TRUE	Full	Full	172.248	174.296	165.639	166.935	159.845
LOC100741618	elastin	TRUE	Full	Full	80.3779	81.8671	72.2918	73.9493	65.7593
LOC100741863	FMRFamide receptor	TRUE	Full	Full	36.0781	21.7552	38.3897	23.2901	16.5288
LOC100741965	uncharacterized LOC100741965	TRUE	Full	Full	-1.84194	-10.8471	-11.0898	-21.8205	-30.418
LOC100741998	uncharacterized LOC100741998	TRUE	Full	Full	15.324	12.6013	5.09845	-0.383063	-3.11329
LOC100742004	transmembrane protein 161B	TRUE	Full	Treatment	-36.8101	-34.6282	-47.5988	-46.3573	-48.2345
LOC100742107	uncharacterized LOC100742107	TRUE	Full	Add	-3.87612	-14.723	-6.49291	-21.1381	-21.1846
LOC100742110	DNA-directed RNA polymerase III subunit RPC4	TRUE	Full	Add	-20.0464	-21.4817	-27.6665	-30.6171	-31.3698
LOC100742257	leucine-rich repeat-containing protein 24	TRUE	Full	Full	-12.5523	-13.1268	-22.2802	-24.6025	-31.1423
LOC100742363	T-complex protein 1 subunit eta	TRUE	Full	Full	28.304	5.78602	29.2755	5.76788	1.28824
LOC100742503	DNA-directed primase/polymerase protein-like	TRUE	Full	Full	-6.90538	-32.3135	-5.39281	-31.2517	-35.6581
LOC100742949	serine/threonine-protein phosphatase 4 regulatory subunit 3	TRUE	Full	Treatment	-40.2413	-36.669	-50.7323	-47.9985	-50.8299
LOC100743087	erythroid differentiation-related factor 1	TRUE	Full	Treatment	70.5557	71.9767	55.9811	55.7841	54.737
LOC100743146	serine/arginine-rich splicing factor 7-like	TRUE	Full	Full	-23.1158	-24.8774	-25.0374	-27.2227	-34.2374
LOC100743213	uncharacterized protein C1orf50 homolog	TRUE	Full	Treatment	45.4531	50.4355	42.0427	46.8881	40.4319
LOC100743262	VWFA and cache domain-containing protein 1	TRUE	Full	Treatment	-15.079	-12.2277	-25.9535	-23.4986	-26.9178
LOC100743386	alpha-glucosidase-like	TRUE	Full	Region	227.213	187.973	224.292	188.391	187.762
LOC100743595	arylsulfatase B-like	TRUE	Full	Add	47.83	38.251	42.2838	28.8228	27.8985
LOC100743661	uncharacterized LOC100743661	TRUE	Full	Add	-1.86035	-7.76764	-9.72967	-20.0384	-20.4777
LOC100743749	uncharacterized LOC100743749	TRUE	Full	Full	7.87993	4.20616	3.11149	-3.00856	-15.0191
LOC100743914	dnaJ protein homolog 1-like	TRUE	Full	Full	96.9771	95.1099	43.0493	32.5025	29.21
LOC100744230	probable 28S ribosomal protein S23, mitochondrial	TRUE	Full	Full	7.65209	8.92993	7.85844	8.64256	-0.247955
LOC100744278	BAG domain-containing protein Samui-like	TRUE	Full	Full	141.292	132.646	110.964	94.337	91.9476
LOC100744618	probable nuclear transport factor 2	TRUE	Full	Add	56.4618	45.2002	55.2378	42.9895	41.6336
LOC100744804	dehydrogenase/reductase SDR family member 7	TRUE	Full	Region	16.8761	7.98777	17.7921	8.16382	7.55637
LOC100745039	lipopolysaccharide-induced tumor necrosis factor-alpha factor homolog	TRUE	Full	Full	-12.3852	-21.4269	-17.397	-27.7802	-31.2826
LOC100745064	putative inorganic phosphate cotransporter	TRUE	Full	Region	49.8288	30.6204	53.4934	34.1526	29.0366
LOC100745131	proteasome subunit alpha type-4	TRUE	Full	Full	-24.4243	-36.8054	-22.9371	-36.2559	-50.5308
LOC100745758	rab proteins geranylgeranyltransferase component A 1	TRUE	Full	Treatment	-3.72342	-2.41814	-14.5424	-14.9522	-16.3871
LOC100745961	39S ribosomal protein L52, mitochondrial	TRUE	Full	Treatment	45.6224	47.0115	35.7282	35.7688	33.7454
LOC100745975	DNA repair protein RAD52 homolog	TRUE	Full	Full	-40.5252	-36.6451	-53.2308	-49.8951	-63.6795
LOC100745980	condensin-2 complex subunit D3-like	TRUE	Full	Full	-19.314	-18.4973	-35.3898	-36.1919	-42.5658
LOC100746057	uncharacterized LOC100746057	TRUE	Full	Add	42.0152	40.1288	35.1079	31.152	30.25
LOC100746152	translation initiation factor IF-2, mitochondrial	TRUE	Full	Full	-28.0683	-25.6767	-42.5098	-41.9018	-48.5647
LOC100746163	transmembrane protease serine 9-like	TRUE	Full	Add	82.0502	71.8065	65.6977	56.6979	56.0927
LOC100746269	putative uncharacterized protein DDB_G0282133	TRUE	Full	Add	22.7583	23.9024	12.4807	11.4614	9.85433
LOC100746281	periodic tryptophan protein 1 homolog, transcript variant X4	TRUE	Full	Full	-54.5609	-61.4411	-59.1406	-68.3481	-77.439
LOC100746575	pescadillo homolog	TRUE	Full	Treatment	-0.80895	2.6578	-13.434	-10.8723	-13.7376
LOC100747109	T-complex protein 1 subunit delta	TRUE	Full	Full	28.8461	12.0361	30.1788	12.6755	9.48274
LOC100747250	MORN repeat-containing protein 4	TRUE	Full	Treatment	-41.581	-39.3542	-58.3929	-58.7401	-60.1386
LOC100747511	uncharacterized LOC100747511	TRUE	Full	Full	14.9831	8.08159	6.50637	-5.12971	-11.8327
LOC100747816	unc-112-related protein-like	TRUE	Full	Treatment	-48.3502	-44.5192	-73.0708	-70.7846	-73.0745
LOC100747848	cilia- and flagella-associated protein 36	TRUE	Full	Add	9.59187	3.93385	-3.87664	-13.8058	-14.6944
LOC100748180	60 kDa heat shock protein, mitochondrial-like	TRUE	Full	Add	91.4675	82.0829	71.8365	55.994	55.3946
LOC100748847	sodium-coupled monocarboxylate transporter 1	TRUE	Full	Treatment	31.347	33.4408	21.4771	22.6123	19.8755
LOC100748965	45 kDa calcium-binding protein	TRUE	Full	Add	34.0352	34.5927	11.3591	7.87436	6.33989
LOC100749195	heat shock protein 83-like	TRUE	Full	Full	108.287	97.8839	72.2819	52.057	45.6936
LOC100749417	elongator complex protein 4	TRUE	Full	Full	-35.0908	-35.5672	-46.9881	-48.9648	-52.4155
LOC100749743	valine--tRNA ligase	TRUE	Full	Full	1.88606	4.26031	-5.2121	-3.89412	-8.81005
LOC100749959	CD151 antigen-like	TRUE	Full	Region	31.7868	14.151	35.7043	17.9166	13.4097
LOC100750170	glycogen-binding subunit 76A	TRUE	Full	Add	42.2593	41.4622	35.6551	33.6649	32.6434
LOC105680469	protein dimmed-like, transcript variant X3	TRUE	Full	Full	-28.0183	-25.6048	-44.1048	-43.2688	-47.6902
LOC105680516	nucleoporin Nup43	TRUE	Full	Full	-24.6433	-42.9824	-22.3501	-41.3247	-48.4622
LOC105681299	peptidyl-prolyl cis-trans isomerase	TRUE	Full	None	23.0028	28.4301	21.9422	27.2956	21.3463
LOC100740018	synaptobrevin homolog YKT6	FALSE	Full	None	-14.8961	-13.0071	-12.2722	-10.5018	-15.8499
LOC100740111	coiled-coil domain-containing protein 115-like	FALSE	Full	Full	-18.4984	-15.8364	-14.8628	-12.1546	-20.5306
LOC100740145	probable oligoribonuclease	FALSE	Full	Full	-7.88402	-4.58129	-7.67267	-4.04297	-11.0837
LOC100740218	transient receptor potential protein	FALSE	Full	Full	39.7651	31.1553	42.7034	34.203	18.5305
LOC100740299	UDP-glucuronosyltransferase 2B17-like	FALSE	Full	Region	54.7935	50.4652	56.4582	51.6495	50.4494
LOC100740464	uncharacterized LOC100740464	FALSE	Full	Full	-0.57465	-2.34598	-5.12138	-7.9002	-14.132
LOC100740480	DNA helicase MCM8	FALSE	Full	Add	-33.1736	-34.0157	-38.572	-40.406	-42.0506
LOC100740604	heart- and neural crest derivatives-expressed protein 1-like	FALSE	Full	Treatment	18.7371	22.4057	15.6564	19.5446	15.2421
LOC100740643	protein RUFY3	FALSE	Full	Full	11.5918	8.80883	10.6314	7.2968	-1.16632
LOC100740652	uncharacterized LOC100740652	FALSE	Full	Full	-47.1744	-55.782	-48.9576	-58.5681	-61.5085
LOC100740669	vanin-like protein 1	FALSE	Full	Full	106.944	102.093	106.436	102.776	92.3324
LOC100740682	insulin-degrading enzyme-like	FALSE	Full	None	27.8348	32.6966	29.2686	34.0778	26.3875
LOC100740684	uncharacterized LOC100740684	FALSE	Full	Region	20.5287	5.6958	21.0383	4.18893	3.86252
LOC100740702	40S ribosomal protein S7	FALSE	Full	Full	-57.1923	-61.1508	-54.5718	-58.8251	-63.6123
LOC100740733	glucose transporter type 14	FALSE	Full	Region	-24.4882	-27.5633	-23.1651	-26.6928	-28.2127
LOC100740744	2-hydroxyacylsphingosine 1-beta-galactosyltransferase-like	FALSE	Full	None	6.20169	5.02927	6.46959	5.00408	4.56343
LOC100740783	beta-1,4-glucuronyltransferase 1	FALSE	Full	Region	8.90165	5.23576	11.3271	8.02814	4.51338
LOC100740797	diacylglycerol kinase epsilon	FALSE	Full	Full	6.43296	10.5649	5.68396	9.70348	1.42587
LOC100740860	aryl hydrocarbon receptor nuclear translocator homolog, transcript variant X6	FALSE	Full	Treatment	-86.0613	-84.6144	-90.9682	-90.5617	-91.814
LOC100740929	THO complex subunit 1	FALSE	Full	None	-74.3928	-69.563	-72.2787	-67.4815	-74.4273
LOC100740960	uncharacterized LOC100740960	FALSE	Full	Full	11.2307	14.6367	11.5673	14.8457	6.07541
LOC100740970	uncharacterized LOC100740970	FALSE	Full	Full	-21.6322	-18.1566	-22.2384	-18.7253	-28.2325
LOC100741001	putative zinc metalloproteinase YIL108W	FALSE	Full	Full	3.92481	4.66411	0.254306	0.462014	-3.86363
LOC100741030	probable dolichol-phosphate mannosyltransferase	FALSE	Full	Region	-3.59778	-5.68392	-1.20775	-3.54254	-7.29357
LOC100741048	UMP-CMP kinase	FALSE	Full	Full	-37.9375	-43.7375	-35.0321	-41.0667	-48.545
LOC100741054	ankyrin repeat, SAM and basic leucine zipper domain-containing protein 1-like	FALSE	Full	Add	-13.5277	-19.4818	-14.9471	-22.5046	-23.5913
LOC100741068	homeobox protein Nkx-2.5	FALSE	Full	Treatment	27.6705	28.9508	25.6723	26.2243	25.6206
LOC100741093	2-phosphoxylose phosphatase 1	FALSE	Full	Region	-3.90775	-5.92643	-3.20094	-5.55562	-6.11828
LOC100741163	60S ribosomal protein L19	FALSE	Full	Full	-37.6964	-36.0895	-35.6562	-34.2153	-45.877
LOC100741187	glutathione synthetase-like	FALSE	Full	Region	1.66157	0.478661	1.70159	0.211791	-1.35241
LOC100741188	muscle segmentation homeobox-like	FALSE	Full	None	47.8209	48.785	49.7555	51.2971	47.325
LOC100741196	ATPase family AAA domain-containing protein 3	FALSE	Full	Region	18.8278	8.4119	20.6843	9.46735	7.34219
LOC100741204	transmembrane protein 145-like	FALSE	Full	None	-74.4628	-72.1976	-70.8008	-68.5726	-75.3627
LOC100741307	division abnormally delayed protein	FALSE	Full	Full	-11.5501	-6.81911	-7.6838	-2.96569	-14.3921
LOC100741312	box C/D snoRNA protein 1	FALSE	Full	Full	-47.3309	-46.2647	-47.054	-46.1851	-49.5016
LOC100741335	fringe glycosyltransferase	FALSE	Full	Region	-52.2612	-54.9982	-48.6584	-51.2621	-55.4705
LOC100741343	Usher syndrome type-1G protein homolog	FALSE	Full	Full	-21.1532	-19.5338	-19.2281	-17.8463	-23.3463
LOC100741349	prolyl 4-hydroxylase subunit alpha-1-like	FALSE	Full	Full	-29.0167	-27.8615	-28.8734	-27.55	-31.3067
LOC100741397	two pore potassium channel protein sup-9	FALSE	Full	Region	-28.8675	-38.5278	-25.5148	-35.8702	-39.6192
LOC100741398	threonyL-CArbamoyladenosine tRNA methylthiotransferase	FALSE	Full	None	-30.7681	-30.1689	-29.1729	-28.7471	-31.3689
LOC100741403	putative pre-mRNA-splicing factor ATP-dependent RNA helicase DHX16	FALSE	Full	Add	-37.0964	-39.0219	-38.5698	-41.0829	-42.717
LOC100741519	gamma-tubulin complex component 3 homolog	FALSE	Full	Full	-94.4333	-93.5988	-92.7826	-92.12	-96.7071
LOC100741573	angiotensin-converting enzyme-like	FALSE	Full	Add	78.7424	75.7294	75.2877	70.6847	69.5169
LOC100741584	chromatin complexes subunit BAP18	FALSE	Full	Region	-11.7194	-20.0029	-10.934	-20.1535	-20.8356
LOC100741615	uncharacterized LOC100741615	FALSE	Full	Full	-59.2271	-58.0317	-55.23	-54.042	-64.3146
LOC100741641	ubiquitin-40S ribosomal protein S27a	FALSE	Full	Full	-26.6495	-25.9498	-22.7501	-22.0725	-28.8509
LOC100741664	UNC93-like protein	FALSE	Full	Region	15.6182	7.5374	19.0917	10.8318	6.36018
LOC100741693	uncharacterized LOC100741693	FALSE	Full	Treatment	-16.9648	-14.815	-21.0259	-19.5592	-21.9751
LOC100741783	polyadenylate-binding protein 1	FALSE	Full	Add	-51.8823	-54.6479	-52.5886	-55.9254	-57.8308
LOC100741803	uncharacterized LOC100741803	FALSE	Full	Full	5.61185	5.10483	-0.867	-2.76767	-4.99174
LOC100741805	organic cation transporter protein	FALSE	Full	None	39.3398	39.3554	41.8274	41.914	38.4756
LOC100741819	alpha-ketoglutarate-dependent dioxygenase alkB homolog 6	FALSE	Full	None	-25.3244	-25.1893	-24.245	-24.4853	-25.8355
LOC100741828	transferrin receptor protein 1	FALSE	Full	Region	50.9503	43.6817	52.3553	45.5142	41.8408
LOC100741835	uncharacterized LOC100741835	FALSE	Full	Full	-2.9281	1.92146	-4.1365	0.54477	-7.76622
LOC100741836	1-phosphatidylinositol 3-phosphate 5-kinase	FALSE	Full	Region	-48.5769	-49.8863	-49.3307	-51.665	-51.8247
LOC100741884	proteasome subunit beta type-1	FALSE	Full	Full	-17.4644	-17.5649	-16.6922	-16.875	-24.6953
LOC100741941	RNA-binding protein 40	FALSE	Full	Full	-21.62	-19.9219	-20.9635	-19.6549	-24.4425
LOC100742036	prostaglandin E synthase 3	FALSE	Full	Add	-25.5586	-28.6562	-27.1274	-30.6421	-32.46
LOC100742049	apoptosis-resistant E3 ubiquitin protein ligase 1	FALSE	Full	Full	-16.426	-18.4634	-15.2231	-17.9128	-22.168
LOC100742086	uncharacterized LOC100742086, transcript variant X4	FALSE	Full	Region	22.5344	20.9929	24.2122	23.3002	19.8034
LOC100742127	cytochrome b561 domain-containing protein 2-like	FALSE	Full	Region	16.7901	7.2105	20.008	9.98617	5.34179
LOC100742159	SPARC-related modular calcium-binding protein 2	FALSE	Full	Full	59.5758	58.4745	63.4729	62.2853	54.5524
LOC100742251	mitochondrial import inner membrane translocase subunit Tim13-like	FALSE	Full	None	8.87152	7.89025	9.34695	7.21651	7.19905
LOC100742261	solute carrier organic anion transporter family member 2A1	FALSE	Full	Full	25.6614	23.8001	25.1313	23.8158	21.1144
LOC100742262	26S protease regulatory subunit 4	FALSE	Full	Region	-0.882834	-4.20926	-1.10237	-5.09899	-5.36147
LOC100742278	uncharacterized LOC100742278, transcript variant X4	FALSE	Full	Region	31.7208	18.6767	34.7478	21.4125	17.7842
LOC100742282	sodium/calcium exchanger 3	FALSE	Full	None	-21.2204	-19.3714	-17.7468	-16.0355	-21.3986
LOC100742310	probable helicase with zinc finger domain	FALSE	Full	Region	-17.8357	-19.0425	-17.2006	-18.5015	-20.8396
LOC100742430	transmembrane protein 53	FALSE	Full	None	-45.7406	-45.7525	-41.7482	-41.7639	-46.3397
LOC100742474	tetraspanin-9	FALSE	Full	Region	28.08	21.4447	31.9345	25.3247	20.4618
LOC100742494	ubiquitin-protein ligase E3A	FALSE	Full	Region	24.837	15.1506	25.1	14.5744	13.3437
LOC100742560	dorsal-ventral patterning protein Sog, transcript variant X4	FALSE	Full	Full	37.1513	37.8693	36.7458	36.3564	26.8761
LOC100742640	peroxisomal membrane protein 11C	FALSE	Full	Full	10.67	11.5877	9.14495	9.6807	2.6187
LOC100742658	2-oxoisovalerate dehydrogenase subunit beta, mitochondrial, transcript variant X3	FALSE	Full	Add	16.7716	13.2489	13.6092	8.61869	8.57305
LOC100742702	neurofilament heavy polypeptide-like	FALSE	Full	None	21.2247	22.2545	21.2712	21.7197	20.7134
LOC100742724	mRNA turnover protein 4 homolog	FALSE	Full	None	8.7977	9.93867	9.09258	9.72816	8.07779
LOC100742737	uncharacterized LOC100742737	FALSE	Full	Region	43.6114	41.7841	46.1418	44.2188	40.5187
LOC100742738	glycoprotein-N-acetylgalactosamine 3-beta-galactosyltransferase 1	FALSE	Full	Region	3.2109	-2.29141	5.39926	-0.413075	-3.6333
LOC100742742	biogenesis of lysosome-related organelles complex 1 subunit 2	FALSE	Full	Full	3.02401	5.05149	3.89805	5.4699	-3.92763
LOC100742751	centromere protein L-like	FALSE	Full	Region	-43.4299	-50.4553	-41.4054	-48.401	-51.3367
LOC100742840	zinc finger protein 511	FALSE	Full	Full	-4.68576	-15.2435	-1.35123	-12.3453	-17.6773
LOC100742886	eukaryotic translation initiation factor 3 subunit L	FALSE	Full	Full	-19.4748	-26.6373	-21.5438	-29.6606	-36.7568
LOC100742898	gamma-tubulin complex component 5	FALSE	Full	Full	-10.7387	-7.66715	-13.5764	-11.01	-16.1895
LOC100742972	UDP-glucose 4-epimerase, transcript variant X5	FALSE	Full	Region	29.9181	23.939	31.7077	25.371	23.506
LOC100742995	uncharacterized LOC100742995	FALSE	Full	Region	26.5994	13.6191	27.5277	13.0771	12.6099
LOC100743006	protein unc-50 homolog	FALSE	Full	Full	-40.2246	-44.8994	-37.1593	-41.8225	-49.5158
LOC100743133	elongation factor 1-gamma	FALSE	Full	Full	-46.7782	-50.5936	-45.5164	-49.7129	-55.9852
LOC100743157	activator of 90 kDa heat shock protein ATPase homolog 1, transcript variant X3	FALSE	Full	Full	64.5856	58.7328	61.2303	54.911	51.4237
LOC100743177	E3 ubiquitin-protein ligase TRIM37-like, transcript variant X5	FALSE	Full	Region	-14.0278	-20.5371	-12.0918	-19.367	-21.1402
LOC100743200	dnaJ homolog subfamily B member 6-like	FALSE	Full	Full	-32.2674	-46.5614	-31.8415	-47.4246	-53.4867
LOC100743218	ADP-ribosylation factor-like protein 13B	FALSE	Full	None	-3.09999	-0.219802	-3.25756	-0.386704	-4.41533
LOC100743265	ankyrin-1-like	FALSE	Full	Treatment	-10.4558	-7.86637	-13.6499	-11.1304	-14.3347
LOC100743313	corticotropin-releasing factor-binding protein	FALSE	Full	Region	14.5094	9.0679	14.2754	8.23294	7.32035
LOC100743318	protein argonaute-3	FALSE	Full	Treatment	-62.0708	-57.3765	-63.5511	-58.9765	-64.0947
LOC100743340	pyrroline-5-carboxylate reductase	FALSE	Full	Full	11.945	11.8852	14.3293	14.2934	7.61632
LOC100743390	isoleucine--tRNA ligase, cytoplasmic	FALSE	Full	Full	18.2546	14.867	21.0599	17.5187	12.0473
LOC100743453	gamma-soluble NSF attachment protein-like	FALSE	Full	Full	-44.872	-67.2543	-41.4456	-64.2716	-69.5182
LOC100743480	BTB/POZ domain-containing protein 6-B, transcript variant X3	FALSE	Full	Full	16.3454	5.95806	14.9111	2.15785	-0.946191
LOC100743515	WD repeat-containing protein 61	FALSE	Full	None	-14.5648	-13.5265	-15.3713	-14.9414	-16.2198
LOC100743560	NADH dehydrogenase [ubiquinone] 1 subunit C2	FALSE	Full	Full	50.9026	51.5061	50.3338	50.7012	47.6723
LOC100743647	T-complex protein 1 subunit epsilon	FALSE	Full	Add	-36.7509	-39.4858	-38.7645	-42.4264	-42.4522
LOC100743669	activating transcription factor of chaperone	FALSE	Full	Region	-153.165	-156.065	-151.013	-154.178	-156.689
LOC100743702	ATP-dependent RNA helicase DDX24	FALSE	Full	Full	0.406561	3.67911	0.53438	3.70444	-3.26944
LOC100743715	protein arginine N-methyltransferase 1	FALSE	Full	Region	31.1589	29.3321	30.7748	28.6606	27.917
LOC100743796	protein ROP	FALSE	Full	Full	-54.6588	-52.3515	-51.6653	-49.3506	-58.5963
LOC100743802	alpha-L-fucosidase	FALSE	Full	Full	-26.1682	-21.8218	-25.5605	-21.3309	-28.2997
LOC100743822	protein PFC0760c	FALSE	Full	Full	-17.6146	-18.9889	-22.6673	-25.3825	-28.939
LOC100743889	EGF domain-specific O-linked N-acetylglucosamine transferase	FALSE	Full	Region	-16.6304	-26.2106	-14.9365	-24.808	-27.5104
LOC100743919	protein CutA homolog	FALSE	Full	Region	33.3215	22.2606	36.2315	24.6846	20.6719
LOC100743933	microtubule-associated protein tau	FALSE	Full	Full	-24.0371	-26.4294	-23.6679	-26.4206	-31.7268
LOC100743955	26S proteasome non-ATPase regulatory subunit 13	FALSE	Full	Region	-27.7758	-40.4286	-26.0699	-39.2493	-41.621
LOC100743984	phosphomevalonate kinase	FALSE	Full	None	14.0528	13.4742	18.0365	17.4528	12.9373
LOC100743998	eyes absent homolog 4	FALSE	Full	Full	4.15228	-2.57103	1.63802	-6.53361	-12.175
LOC100744039	sodium bicarbonate cotransporter 3, transcript variant X3	FALSE	Full	Full	23.7569	26.7709	27.2831	30.2326	18.0271
LOC100744070	TNF receptor-associated factor 6	FALSE	Full	Add	-20.0169	-21.181	-25.7395	-28.0556	-28.6456
LOC100744101	serine/threonine-protein kinase PAK mbt	FALSE	Full	None	-40.14	-38.7669	-37.8714	-36.8604	-40.5759
LOC100744232	mucin-17, transcript variant X3	FALSE	Full	Full	49.2617	51.3098	46.7323	48.5327	42.8278
LOC100744247	uncharacterized LOC100744247	FALSE	Full	Region	83.2124	78.1773	84.8867	80.1256	77.0679
LOC100744285	proteoglycan 4-like	FALSE	Full	Full	-8.88611	-7.73999	-7.51516	-7.09008	-12.0926
LOC100744294	ataxin-10	FALSE	Full	Treatment	-34.6128	-30.225	-41.2111	-37.3669	-43.0236
LOC100744297	uncharacterized LOC100744297	FALSE	Full	Full	27.2224	20.4262	27.7229	22.4206	14.566
LOC100744355	lysine-specific demethylase 8-like, transcript variant X4	FALSE	Full	Full	-41.2628	-52.3765	-46.1427	-59.4905	-67.524
LOC100744396	protein yellow-like	FALSE	Full	Full	17.3986	21.9054	17.4029	21.5885	14.1567
LOC100744451	interaptin-like	FALSE	Full	Region	-3.73486	-12.9888	-2.79385	-11.2803	-13.3647
LOC100744474	40S ribosomal protein S3-like	FALSE	Full	Full	-72.5465	-72.7651	-70.3498	-70.6784	-75.0141
LOC100744477	BTB/POZ domain-containing protein 17	FALSE	Full	Full	-33.0463	-46.7999	-30.6793	-45.2918	-49.4429
LOC100744492	protein FAM188A homolog	FALSE	Full	None	-51.5368	-47.535	-50.184	-46.3813	-52.4808
LOC100744493	pyruvate dehydrogenase E1 component subunit beta, mitochondrial-like	FALSE	Full	Full	-12.7065	-9.326	-12.9301	-9.66892	-16.1461
LOC100744626	60S ribosomal protein L24	FALSE	Full	Full	-14.0624	-16.338	-15.9277	-18.8455	-21.3023
LOC100744751	negative elongation factor E	FALSE	Full	Region	-54.2167	-62.5307	-51.883	-60.2549	-62.7515
LOC100744892	deoxyribodipyrimidine photo-lyase-like	FALSE	Full	Full	0.972428	-0.472036	-0.0174705	-1.94638	-8.70531
LOC100744942	eukaryotic translation initiation factor 3 subunit E	FALSE	Full	Full	-48.5441	-48.8817	-49.8913	-50.6953	-55.6167
LOC100744959	beta-catenin-like protein 1	FALSE	Full	Full	-34.1383	-36.0958	-32.7734	-35.1407	-40.9461
LOC100745041	NA	FALSE	Full	Full	-33.1041	-32.6758	-41.3013	-41.3678	-45.0476
LOC100745056	uncharacterized LOC100745056	FALSE	Full	Region	1.44491	-1.08224	2.68438	-0.525071	-1.77102
LOC100745173	golgin subfamily B member 1-like	FALSE	Full	None	-71.8286	-70.6318	-72.0652	-70.9999	-72.3335
LOC100745186	transcription initiation factor TFIID subunit 10-like	FALSE	Full	Full	-10.0806	-8.35169	-11.1391	-9.85996	-14.7427
LOC100745189	uncharacterized LOC100745189	FALSE	Full	Full	-37.8879	-38.3584	-41.3404	-42.307	-47.2761
LOC100745192	thioredoxin domain-containing protein 15	FALSE	Full	None	-64.4412	-59.5197	-64.4404	-59.5971	-64.7747
LOC100745274	facilitated trehalose transporter Tret1	FALSE	Full	Full	4.68827	5.1554	7.64938	7.91237	1.96018
LOC100745282	tryptophan--tRNA ligase, mitochondrial-like	FALSE	Full	Full	-52.209	-49.8506	-56.0775	-53.7482	-62.0945
LOC100745300	uncharacterized LOC100745300	FALSE	Full	Region	-1.12172	-1.64274	0.562996	-0.17044	-3.32889
LOC100745385	G2/mitotic-specific cyclin-B3	FALSE	Full	Add	-41.7318	-47.195	-45.2865	-52.3973	-53.3094
LOC100745529	T-complex protein 1 subunit zeta	FALSE	Full	Add	-11.05	-25.7108	-10.6513	-26.3808	-28.1104
LOC100745533	probable elongation factor 1-delta, transcript variant X4	FALSE	Full	None	-33.4013	-27.4319	-32.0559	-26.0994	-33.7429
LOC100745565	nucleolar GTP-binding protein 2	FALSE	Full	Full	-36.9224	-41.154	-37.2221	-42.2768	-47.6652
LOC100745648	transmembrane protein 14C	FALSE	Full	Add	-9.33082	-11.5645	-11.0567	-13.934	-14.1142
LOC100745701	charged multivesicular body protein 3	FALSE	Full	Full	-4.42762	-19.4513	-3.57861	-20.0348	-22.2954
LOC100745753	12 kDa FK506-binding protein	FALSE	Full	None	-56.2753	-55.282	-56.3476	-55.8462	-57.4823
LOC100745783	uncharacterized LOC100745783	FALSE	Full	Full	47.6757	49.1264	48.1969	48.8594	45.3448
LOC100745791	uncharacterized LOC100745791	FALSE	Full	None	-0.960878	-0.820601	2.65052	2.3646	-1.65667
LOC100745800	probable serine/threonine-protein kinase MARK-A	FALSE	Full	Full	9.44741	5.76064	10.196	5.9138	-1.7985
LOC100745862	sodium- and chL-ORide-dependent GABA transporter ine	FALSE	Full	Region	-0.967077	-3.78481	1.87165	-1.16305	-5.77259
LOC100745872	protein chibby homolog 1	FALSE	Full	Region	-52.4722	-54.3884	-50.4652	-52.6938	-55.7694
LOC100745908	arf-GAP with dual PH domain-containing protein 1-like	FALSE	Full	Region	-43.2824	-44.5831	-43.4323	-45.6987	-45.7255
LOC100745979	RPII140-upstream gene protein	FALSE	Full	Treatment	7.89586	13	5.80161	10.6786	5.44735
LOC100745982	endocuticle structural glycoprotein SgAbd-4-like	FALSE	Full	Full	37.9973	32.3324	41.7658	35.615	28.4511
LOC100745988	digestive organ expansion factor homolog	FALSE	Full	Full	15.0516	14.5792	16.378	15.2082	6.90909
LOC100746004	poly(U)-specific endoribonuclease homolog	FALSE	Full	Add	114.38	105.277	113.902	102.907	102.424
LOC100746022	probable multidrug resistance-associated protein lethal(2)03659	FALSE	Full	None	31.7866	32.9204	35.3508	36.3595	30.4016
LOC100746111	transcription factor Sox-10-like	FALSE	Full	Full	-3.48589	-2.84662	-3.10072	-2.78298	-6.13893
LOC100746134	synaptic vesicle glycoprotein 2A-like, transcript variant X3	FALSE	Full	None	42.8053	44.41	46.2661	47.739	41.9917
LOC100746138	uncharacterized LOC100746138	FALSE	Full	Full	17.9621	2.08239	21.8883	5.95791	-1.40902
LOC100746148	uncharacterized LOC100746148	FALSE	Full	Full	-40.7047	-38.8595	-41.1587	-40.2366	-44.7639
LOC100746297	eukaryotic translation initiation factor 3 subunit H	FALSE	Full	Full	-41.7823	-43.2743	-48.0314	-51.1349	-53.7491
LOC100746303	uncharacterized LOC100746303	FALSE	Full	Full	32.8014	25.4316	34.0041	27.8478	22.0671
LOC100746312	40S ribosomal protein S2-like	FALSE	Full	Region	-43.5296	-59.6128	-42.1062	-58.5849	-60.3452
LOC100746320	REM2- and Rab-like small GTPase 1	FALSE	Full	Treatment	-1.31745	1.11706	-3.43842	-1.90417	-3.47654
LOC100746321	proteasome subunit beta type-4	FALSE	Full	Treatment	25.0026	24.5226	24.2733	23.2813	22.9468
LOC100746365	TBC1 domain family member 31	FALSE	Full	Add	-5.77639	-7.91592	-6.9368	-9.59115	-10.11
LOC100746384	40S ribosomal protein S27	FALSE	Full	None	0.219424	0.540495	1.64047	1.93745	-1.60638
LOC100746437	methyltransferase-like protein 16 homolog	FALSE	Full	Full	-4.18521	-3.47414	-6.69672	-6.1821	-10.2203
LOC100746500	mitochondrial sodium/hydrogen exchanger 9B2	FALSE	Full	Full	34.3511	15.0927	36.3006	16.3848	10.9011
LOC100746505	thioredoxin-like protein 1	FALSE	Full	Region	-38.0067	-50.3755	-34.6072	-47.2009	-50.5366
LOC100746514	prostaglandin E2 receptor EP3 subtype	FALSE	Full	Add	-13.5051	-28.4152	-13.5782	-28.7344	-30.4976
LOC100746534	uncharacterized LOC100746534	FALSE	Full	Full	-33.325	-30.4051	-39.4082	-37.264	-41.8003
LOC100746593	G patch domain-containing protein 4	FALSE	Full	Treatment	38.1928	42.3405	35.5975	39.491	35.0082
LOC100746606	max-like protein X	FALSE	Full	Region	-8.25215	-18.7619	-6.38955	-17.526	-19.27
LOC100746637	protein kintoun	FALSE	Full	Full	5.35155	8.20865	4.76742	7.51761	-0.171006
LOC100746673	peroxiredoxin-6	FALSE	Full	Treatment	-35.1536	-29.4447	-40.0684	-34.3595	-40.3682
LOC100746678	NA	FALSE	Full	Treatment	-69.0264	-63.4721	-69.6316	-64.1235	-71.534
LOC100746709	39S ribosomal protein L11, mitochondrial	FALSE	Full	Add	21.88	19.8742	20.0893	17.2594	15.4639
LOC100746730	thyroglobulin	FALSE	Full	Treatment	52.914	54.0288	46.5077	47.0296	45.554
LOC100746788	activating signal cointegrator 1 complex subunit 1	FALSE	Full	Full	-52.1205	-48.2856	-56.5379	-53.0154	-61.5796
LOC100746801	protein KTI12 homolog	FALSE	Full	Add	-23.4488	-22.927	-26.5293	-26.881	-28.6131
LOC100746914	UPF0586 protein C9orf41, transcript variant X4	FALSE	Full	Full	-58.6533	-57.3725	-63.2285	-62.9586	-66.7068
LOC100746920	protein I'm not dead yet, transcript variant X4	FALSE	Full	Full	-13.6376	-14.2606	-10.2775	-11.4584	-24.6731
LOC100747020	leucine-zipper-like transcriptional regulator 1	FALSE	Full	Full	-40.4903	-36.1476	-44.9703	-41.5153	-55.3018
LOC100747095	GTP-binding nuclear protein Ran	FALSE	Full	Add	9.26692	3.40811	8.6559	2.24623	1.31053
LOC100747129	probable 26S proteasome non-ATPase regulatory subunit 3	FALSE	Full	Full	-76.096	-85.0941	-72.2443	-81.2672	-87.5912
LOC100747171	ubiquitin-conjugating enzyme E2 R2	FALSE	Full	Full	28.2785	23.2735	25.7579	19.1991	15.2771
LOC100747177	LETM1 domain-containing protein 1	FALSE	Full	Treatment	3.173	5.35984	-2.71879	-1.34845	-3.37562
LOC100747187	ribosome biogenesis regulatory protein homolog	FALSE	Full	Full	20.0842	20.8782	15.0613	14.7964	11.471
LOC100747202	signal peptide peptidase-like 3	FALSE	Full	Region	-36.5488	-39.6013	-33.2507	-36.6175	-41.234
LOC100747224	60S ribosomal protein L23a	FALSE	Full	Region	-22.2653	-27.6129	-19.4959	-25.1056	-28.2798
LOC100747314	uncharacterized LOC100747314	FALSE	Full	Region	113.842	109.267	113.806	108.368	107.945
LOC100747324	39S ribosomal protein L18, mitochondrial	FALSE	Full	Region	22.9858	21.0281	23.0826	20.4439	19.5525
LOC100747365	reversion-inducing cysteine-rich protein with Kazal motifs	FALSE	Full	Full	17.8383	20.8968	20.0014	23.0389	15.6852
LOC100747382	acetylcholine receptor subunit alpha-like	FALSE	Full	Full	-18.0094	-29.125	-14.6608	-27.0199	-36.62
LOC100747421	uncharacterized LOC100747421	FALSE	Full	Add	40.9211	32.5522	38.8061	28.8228	27.2809
LOC100747437	multiple inositol polyphosphate phosphatase 1	FALSE	Full	Full	-62.9885	-67.6049	-60.0792	-64.8779	-71.7337
LOC100747499	odorant receptor 4-like	FALSE	Full	Full	19.7821	20.5753	23.3417	24.4081	15.4591
LOC100747516	fatty acid 2-hydroxylase	FALSE	Full	Add	-71.9346	-76.2494	-76.5014	-82.6703	-83.4889
LOC100747517	poly(A)-specific ribonuclease PARN-like domain-containing protein 1	FALSE	Full	Treatment	-49.2958	-44.9822	-52.0967	-47.8152	-53.635
LOC100747527	dehydrodolichyl diphosphate syntase complex subunit Nus1	FALSE	Full	Treatment	-54.4609	-54.843	-54.7633	-55.5744	-56.6913
LOC100747557	tetratricopeptide repeat protein 27	FALSE	Full	Full	-14.6575	-10.1573	-14.8274	-10.4268	-17.806
LOC100747574	activated CDC42 kinase 1, transcript variant X4	FALSE	Full	Full	44.5296	48.4819	38.2429	41.3909	34.5099
LOC100747638	chondroitin sulfate synthase 1	FALSE	Full	Full	51.6664	53.0306	47.4471	48.1773	41.4591
LOC100747642	uncharacterized LOC100747642	FALSE	Full	Treatment	-55.5927	-54.3596	-57.8563	-57.4389	-59.2484
LOC100747687	uncharacterized LOC100747687	FALSE	Full	None	169.348	170.623	171.326	172.397	168.456
LOC100747711	coiled-coil domain-containing protein 130 homolog	FALSE	Full	Treatment	5.65316	8.57692	3.92016	6.40403	3.36637
LOC100747712	sulfotransferase 4A1	FALSE	Full	Full	-9.23384	-15.8265	-9.45399	-16.4852	-19.0032
LOC100747772	semapH-ORin-2A	FALSE	Full	Treatment	-22.7693	-22.1133	-25.7414	-25.5503	-26.5541
LOC100747821	acylamino-acid-releasing enzyme-like	FALSE	Full	Full	-52.0074	-52.6535	-53.7572	-55.1604	-58.1531
LOC100747832	peroxiredoxin 1-like	FALSE	Full	Full	-28.2572	-37.4472	-28.1605	-37.9709	-40.3412
LOC100747854	mucosa-associated lymphoid tissue lymphoma translocation protein 1-like	FALSE	Full	Full	-38.7593	-34.9119	-43.1111	-39.6505	-45.4797
LOC100747887	protein phosphatase inhibitor 2-like	FALSE	Full	Treatment	11.7901	15.0929	9.35356	12.306	8.59475
LOC100747905	dual specificity mitogen-activated protein kinase kinase 4	FALSE	Full	Full	-49.4986	-44.2837	-46.9226	-41.6936	-51.6805
LOC100747953	HEAT repeat-containing protein 3	FALSE	Full	Full	-32.225	-27.9087	-30.7235	-26.5122	-40.0238
LOC100748041	GTP-binding protein SAR1	FALSE	Full	None	-45.0812	-40.5336	-43.9954	-39.4758	-45.9474
LOC100748096	probable ATP-dependent RNA helicase pitchoune	FALSE	Full	Full	-58.9866	-55.2893	-57.8878	-54.3435	-64.8337
LOC100748150	uncharacterized LOC100748150	FALSE	Full	Full	-10.4206	-9.68551	-13.2036	-12.5718	-17.5469
LOC100748173	protein prenyltransferase alpha subunit repeat-containing protein 1	FALSE	Full	Region	-32.7721	-36.9223	-29.8854	-33.9104	-37.6339
LOC100748182	monocarboxylate transporter 13-like	FALSE	Full	Add	69.0487	68.2375	69.3775	67.779	66.1847
LOC100748189	protein phosphatase 1L, transcript variant X4	FALSE	Full	Full	-83.4517	-79.8196	-79.8856	-76.2621	-89.9006
LOC100748190	UPF0415 protein C7orf25 homolog	FALSE	Full	Add	-17.0146	-22.594	-19.401	-26.5834	-26.6446
LOC100748288	sialin	FALSE	Full	Full	3.93945	-1.41762	1.03785	-5.24571	-7.25042
LOC100748298	uncharacterized LOC100748298	FALSE	Full	Add	-19.3659	-22.5371	-20.3685	-24.5538	-25.9992
LOC100748313	protein bric-a-brac 2-like	FALSE	Full	Full	-47.4347	-47.9339	-46.1048	-47.4125	-54.3596
LOC100748328	uncharacterized LOC100748328	FALSE	Full	Add	-4.6086	-5.01138	-7.23005	-8.68193	-10.1377
LOC100748371	probable 28S ribosomal protein S6, mitochondrial	FALSE	Full	Add	8.17064	2.31217	6.57796	-0.42017	-0.962969
LOC100748401	protein yellow-like	FALSE	Full	Region	90.9089	89.5305	92.26	91.3693	88.6263
LOC100748530	NA	FALSE	Full	Full	7.98917	-3.7397	10.8306	-1.40255	-6.75384
LOC100748534	kidney mitochondrial carrier protein 1	FALSE	Full	None	-63.3781	-60.9289	-60.9455	-58.6775	-64.9448
LOC100748562	trafficking protein particle complex subunit 2-like protein	FALSE	Full	Treatment	-30.4588	-26.3851	-35.0017	-31.2951	-35.4426
LOC100748695	peroxisome assembly protein 12	FALSE	Full	Region	-45.2034	-48.715	-42.7535	-46.0161	-50.3192
LOC100748745	uncharacterized LOC100748745	FALSE	Full	Full	21.4227	21.7998	22.2737	22.4067	18.3096
LOC100748750	hexosaminidase D-like	FALSE	Full	Full	-68.4209	-67.9631	-74.9918	-76.1991	-80.7819
LOC100748816	dimethyladenosine transferase 2, mitochondrial	FALSE	Full	Treatment	-57.1333	-56.067	-62.9651	-63.6774	-64.2205
LOC100748881	inositol polyphosphate 1-phosphatase	FALSE	Full	Full	-5.77771	-10.7142	-5.45256	-11.1366	-13.3223
LOC100748915	dephospho-CoA kinase domain-containing protein	FALSE	Full	Full	-62.2705	-58.1875	-63.3445	-59.5919	-66.2631
LOC100748954	vesicle-associated membrane protein/synaptobrevin-binding protein	FALSE	Full	Add	-65.4114	-72.6297	-66.3963	-74.481	-75.5089
LOC100748982	ras-related protein M-Ras-like	FALSE	Full	Add	18.6821	13.7098	12.4878	5.5003	5.23447
LOC100749029	gonadal protein gdl, transcript variant X3	FALSE	Full	None	10.3738	10.2777	10.0769	8.84484	8.522
LOC100749080	bifunctional ATP-dependent dihydroxyacetone kinase/FAD-AMP lyase (cyclizing)-like	FALSE	Full	Full	-4.13305	-3.51829	-1.08224	-0.695986	-6.88873
LOC100749134	neurexin-4	FALSE	Full	Full	-2.02825	-1.20649	-2.1429	-1.96601	-14.7269
LOC100749156	cytochrome P450 9e2-like	FALSE	Full	Treatment	38.8351	44.229	37.5333	42.9596	36.1919
LOC100749187	bifunctional lysine-specific demethylase and histidyl-hydroxylase NO66	FALSE	Full	Full	0.0961582	0.619952	-1.48012	-2.2914	-9.59449
LOC100749275	BRISC and BRCA1-A complex member 1-like	FALSE	Full	Full	-29.6095	-29.1989	-32.7503	-33.3709	-44.2175
LOC100749297	growth arrest-specific protein 8	FALSE	Full	Full	-41.8908	-43.5082	-44.3581	-48.1035	-54.6329
LOC100749340	transient receptor potential cation channel protein painless	FALSE	Full	Region	12.1091	-2.1962	15.717	0.896768	-3.17404
LOC100749366	PAB-dependent poly(A)-specific ribonuclease subunit PAN3	FALSE	Full	Treatment	-21.612	-16.4783	-24.6328	-19.6742	-25.9954
LOC100749414	xaa-Pro aminopeptidase 1	FALSE	Full	Region	-38.173	-50.8053	-37.6532	-51.2892	-51.3068
LOC100749575	myb-binding protein 1A	FALSE	Full	Full	-20.0126	-14.4797	-22.6397	-17.1493	-25.3151
LOC100749617	eukaryotic translation initiation factor 3 subunit C	FALSE	Full	Region	-61.2684	-62.76	-58.5167	-60.2094	-64.2422
LOC100749621	NA	FALSE	Full	Full	35.3991	36.0055	37.1562	36.9801	25.3896
LOC100749655	uncharacterized LOC100749655	FALSE	Full	Full	-0.45007	-2.95333	-1.46862	-3.77627	-13.8781
LOC100749664	NSFL1 cofactor p47	FALSE	Full	Full	-14.8688	-13.5636	-15.1653	-14.032	-17.6593
LOC100749799	40S ribosomal protein S21	FALSE	Full	Full	10.2237	10.5302	13.232	13.4061	7.28988
LOC100749858	tyrosine-protein kinase transmembrane receptor Ror2	FALSE	Full	None	-60.5739	-57.6553	-61.273	-58.6991	-61.4851
LOC100749866	zinc finger protein 761-like	FALSE	Full	Full	-46.4156	-58.1314	-46.2568	-58.6173	-64.7838
LOC100749877	basement membrane-specific heparan sulfate proteoglycan core protein-like, transcript variant X4	FALSE	Full	None	-25.7885	-22.5992	-25.4829	-21.6282	-27.6662
LOC100749892	uncharacterized protein PF11_0213	FALSE	Full	Full	30.3365	31.0004	29.9672	30.3505	27.7844
LOC100749963	SAYSvFN domain-containing protein 1	FALSE	Full	None	-68.5677	-63.7842	-66.8305	-62.0997	-70.0248
LOC100750019	uncharacterized LOC100750019	FALSE	Full	Full	-19.4883	-23.28	-19.1831	-23.7509	-27.3697
LOC100750023	cartilage oligomeric matrix protein	FALSE	Full	Add	16.6412	7.8722	14.6012	4.04479	2.75904
LOC100750040	uncharacterized LOC100750040	FALSE	Full	Full	15.4342	16.7591	19.3381	20.6873	13.2079
LOC100750042	ribosomal protein S6 kinase 2 beta-like	FALSE	Full	None	54.6756	56.858	54.5517	56.2198	53.0689
LOC100750051	uncharacterized LOC100750051	FALSE	Full	Treatment	-61.5487	-55.9031	-69.4317	-63.9189	-70.2778
LOC100750075	mitochondrial import receptor subunit TOM22 homolog	FALSE	Full	None	-54.1043	-52.5998	-55.3605	-54.247	-55.43
LOC100750080	uncharacterized LOC100750080	FALSE	Full	Full	99.3849	103.465	99.4205	103.334	94.4247
LOC100750104	nuclear migration protein nudC	FALSE	Full	Region	9.78144	6.18428	10.5023	6.64609	4.40223
LOC100750154	putative protein FAM10A4	FALSE	Full	Full	2.76181	1.8335	2.61184	1.03387	-7.85537
LOC100750163	60S ribosomal protein L18a	FALSE	Full	Region	-36.5955	-38.8044	-33.1446	-35.4582	-40.7646
LOC100750217	uncharacterized LOC100750217	FALSE	Full	Region	54.9104	48.8147	55.1279	49.0525	48.2752
LOC100750218	RING-box protein 1A	FALSE	Full	None	-70.1945	-70.1643	-69.5124	-69.8491	-71.597
LOC105680228	dynein heavy chain 12, axonemal-like	FALSE	Full	Add	55.2685	49.3535	55.7273	48.5321	47.0244
LOC105680288	uncharacterized protein At4g17910	FALSE	Full	None	-20.0629	-18.8407	-17.2426	-15.9766	-21.8835
LOC105680294	uncharacterized LOC105680294, transcript variant X4	FALSE	Full	Treatment	-9.81819	-9.32585	-13.6936	-13.8408	-13.9759
LOC105680424	uncharacterized LOC105680424	FALSE	Full	None	-22.346	-17.4986	-22.3319	-17.6391	-23.4035
LOC105680483	protein N-lysine methyltransferase METTL20-like, transcript variant X4	FALSE	Full	Treatment	-44.7549	-44.7916	-47.8674	-48.4182	-49.7777
LOC105680486	uncharacterized LOC105680486	FALSE	Full	Full	3.3401	3.24226	3.117	2.97424	-0.648963
LOC105680590	coiled-coil domain-containing protein 103	FALSE	Full	Full	-3.13176	-7.22741	-3.59036	-7.33355	-10.4952
LOC105680637	mucin-17-like	FALSE	Full	Full	0.22035	1.85255	-0.678914	-0.697468	-3.13662
LOC105680645	uncharacterized LOC105680645	FALSE	Full	Full	32.0648	31.6942	32.6528	31.7326	29.4617
LOC105680736	neurogenic locus notch homolog protein 1	FALSE	Full	Region	76.5483	74.4607	79.3103	76.843	72.5573
LOC105680797	protein Spindly	FALSE	Full	Full	-16.364	-16.8427	-13.5998	-14.4264	-21.2758
LOC105680882	NA	FALSE	Full	Region	-24.2443	-30.6077	-22.3399	-28.6758	-31.6783
LOC105680889	NA	FALSE	Full	Full	-73.026	-70.1487	-71.5784	-68.8398	-79.5292
LOC105680904	60S ribosomal protein L6	FALSE	Full	Region	-24.607	-32.0265	-22.849	-30.7748	-32.7917
LOC105680921	meiosis-specific nuclear structural protein 1-like	FALSE	Full	None	-18.6165	-18.4359	-15.8088	-16.1809	-18.7994
LOC105680978	spindle pole body component 110-like	FALSE	Full	Treatment	-3.20393	2.3786	-5.18937	0.102289	-6.40638
LOC105680979	structure-specific endonuclease subunit slx1	FALSE	Full	Treatment	-21.7959	-16.0096	-23.8292	-18.0498	-25.2149
LOC105681000	NA	FALSE	Full	Region	23.2119	15.982	25.3745	17.7185	15.228
LOC105681070	uncharacterized LOC105681070	FALSE	Full	Region	-28.2725	-31.4028	-25.7678	-29.1646	-33.152
LOC105681077	uncharacterized LOC105681077	FALSE	Full	Full	-39.7785	-34.679	-40.137	-35.2516	-42.4104
LOC105681196	cleavage and polyadenylation specificity factor 73	FALSE	Full	Full	-38.4171	-34.3954	-42.7934	-38.9627	-46.9367
LOC105681331	uncharacterized LOC105681331	FALSE	Full	Full	21.2255	23.2165	13.9217	13.8479	11.6025
LOC105681513	D-aspartate oxidase	FALSE	Full	Add	32.6034	31.0833	32.3127	28.7977	28.3404
LOC105681547	uncharacterized LOC105681547	FALSE	Full	Full	-15.4611	-13.8287	-13.1636	-11.761	-18.1653
LOC105681635	transcription elongation factor 1 homolog	FALSE	Full	Treatment	-10.4139	-10.5086	-14.9893	-15.717	-16.6658
LOC105681719	NA	FALSE	Full	Region	145.897	140.682	148.524	143.054	140.263
LOC105681846	uncharacterized LOC105681846	FALSE	Full	None	-23.2821	-19.7944	-21.7849	-18.5349	-23.4019
LOC105682065	UDP-N-acetylglucosamine transferase subunit ALG14 homolog	FALSE	Full	Full	-36.2807	-32.7486	-37.1172	-33.7195	-39.487
LOC105682117	NA	FALSE	Full	Treatment	-84.2266	-82.5583	-86.6276	-85.7754	-87.4934
LOC105682151	cytochrome P450 9e2-like	FALSE	Full	Full	10.5554	12.9947	11.3899	13.4305	0.617608
LOC105682174	NA	FALSE	Full	Region	2.4898	-2.46137	6.01719	1.31487	-3.61896
LOC100740024	ataxin-2-like protein	TRUE	Add	Add	13.9454	9.78856	5.15696	-1.42476	2.12392
LOC100740224	heat shock 70 kDa protein cognate 3, transcript variant X3	TRUE	Add	Add	64.1593	61.2168	53.3028	48.0429	53.9449
LOC100740482	NA	TRUE	Add	Treatment	23.5987	24.4378	16.1117	15.8785	25.8987
LOC100740505	UDP-glucuronosyltransferase 2B7-like	TRUE	Add	Add	13.2877	12.6084	6.33039	4.13442	6.37619
LOC100740595	MAP/microtubule affinity-regulating kinase 3-like	TRUE	Add	Treatment	54.7464	57.3253	26.9504	26.9396	36.0654
LOC100740609	furin-like protease 1, isoform 1-CRR, transcript variant X3	TRUE	Add	Add	29.4895	24.3586	21.5524	13.4144	17.6652
LOC100740790	jerky protein homolog-like, transcript variant X5	TRUE	Add	Add	-34.0601	-40.3518	-52.0084	-64.097	-61.9198
LOC100740862	histone demethylase UTY	TRUE	Add	Add	5.52089	-6.40705	-1.99565	-19.0488	-11.3179
LOC100741115	NA	TRUE	Add	Add	53.2503	44.1914	45.8755	32.2561	40.4736
LOC100741134	serine/threonine-protein phosphatase 4 regulatory subunit 1-like	TRUE	Add	Add	68.5291	57.7827	58.0967	40.4233	49.5474
LOC100741154	sodium/potassium/calcium exchanger 4-like	TRUE	Add	Treatment	1.51635	1.87973	-13.571	-13.7333	-11.9647
LOC100741281	polyubiquitin-B	TRUE	Add	Add	-2.56515	-3.09676	-13.6713	-16.3972	-9.49984
LOC100741306	homer protein homolog 2	TRUE	Add	Add	-23.2494	-24.1994	-35.0379	-39.1933	-31.5727
LOC100741350	uncharacterized LOC100741350	TRUE	Add	Add	33.7954	29.7381	21.6325	15.6337	18.4407
LOC100741426	pyridine nucleotide-disulfide oxidoreductase domain-containing protein 1	TRUE	Add	Add	-39.9331	-44.6467	-51.9115	-59.6448	-55.6196
LOC100741469	ubiquitin-like protein 7	TRUE	Add	Treatment	3.7958	5.11377	-8.04781	-8.1905	2.03705
LOC100741489	histone H3.3	TRUE	Add	Treatment	-21.884	-20.0166	-41.1094	-41.9178	-35.1073
LOC100741505	uncharacterized LOC100741505	TRUE	Add	Add	12.0161	7.04908	3.66517	-3.106	3.0675
LOC100741552	immunoglobulin superfamily DCC subclass member 4-like	TRUE	Add	Add	53.4787	48.9973	44.1473	36.7184	42.6206
LOC100741678	choline/ethanolamine kinase	TRUE	Add	Add	-15.1898	-16.3939	-24.4722	-28.0232	-22.9672
LOC100741698	protein HEXIM1	TRUE	Add	Add	-47.8825	-48.1289	-57.2697	-59.3991	-52.564
LOC100741709	activator of basal transcription 1-like	TRUE	Add	Add	-15.3296	-16.4198	-26.1839	-29.8011	-24.4713
LOC100741712	protein lethal(2)essential for life-like	TRUE	Add	Add	169.13	170.294	134.22	130.798	133.068
LOC100741813	parkin coregulated gene protein homolog	TRUE	Add	Treatment	29.9963	30.8559	20.2214	18.9955	22.6829
LOC100741873	calpain-D-like	TRUE	Add	Treatment	14.7346	16.904	-10.8814	-11.9141	-9.60404
LOC100742094	H-ORnerin-like, transcript variant X5	TRUE	Add	Add	114.085	113.848	100.624	97.5105	104.727
LOC100742284	S-adenosylmethionine decarboxylase proenzyme	TRUE	Add	Treatment	44.5584	45.9545	34.8528	34.0944	38.5088
LOC100742398	cell division cycle protein 16 homolog	TRUE	Add	Add	-7.15598	-30.4899	-10.9787	-38.0647	-35.1167
LOC100742443	protein lethal(2)essential for life-like	TRUE	Add	Add	147.06	134.892	121.206	97.2661	97.9996
LOC100742518	BTB/POZ domain-containing protein 1-like	TRUE	Add	Add	-59.2911	-65.7583	-75.1705	-88.7719	-87.2067
LOC100742554	elongation of very long chain fatty acids protein AAEL008004-like	TRUE	Add	Add	51.3875	47.0652	41.8581	38.0167	38.6188
LOC100742599	protein misato	TRUE	Add	Add	11.0699	10.1161	4.59739	2.55609	3.48419
LOC100742650	serine/threonine-protein kinase pelle	TRUE	Add	Add	7.74039	8.80842	-23.0399	-26.7521	-24.8234
LOC100742681	protein lethal(2)essential for life-like	TRUE	Add	Add	171.702	171.735	144.991	136.161	144.801
LOC100742698	97 kDa heat shock protein	TRUE	Add	Add	79.6348	71.5811	62.3296	49.325	52.4257
LOC100742722	transcription factor VBP	TRUE	Add	Treatment	12.4517	12.7117	-4.86339	-5.42096	-2.41297
LOC100742782	nucleoside diphosphate kinase 7	TRUE	Add	Treatment	-59.6522	-58.8967	-73.3983	-73.9709	-71.9253
LOC100742799	DNA-binding protein D-ETS-4	TRUE	Add	Add	-23.3347	-25.8582	-36.0927	-39.5853	-38.1139
LOC100742816	heat shock 70 kDa protein cognate 4	TRUE	Add	Add	-13.2158	-19.1213	-32.3142	-43.9776	-40.4975
LOC100742835	uncharacterized LOC100742835	TRUE	Add	Add	87.5791	84.8577	78.9942	73.0651	81.9214
LOC100742842	phosphatidate phosphatase LPIN3, transcript variant X3	TRUE	Add	Treatment	45.5863	46.7968	25.5663	23.8684	28.5216
LOC100742901	zinc finger protein 567-like	TRUE	Add	Treatment	6.90761	8.28382	-24.2901	-25.5404	-24.918
LOC100743189	IQ and ubiquitin-like domain-containing protein	TRUE	Add	Add	52.1043	51.3528	43.7218	41.5308	47.6921
LOC100743466	three-prime repair exonuclease 1	TRUE	Add	Treatment	17.7026	18.112	8.24561	6.78482	14.1708
LOC100743510	cysteine and histidine-rich domain-containing protein	TRUE	Add	Add	52.1426	45.6552	42.8621	33.8175	34.8056
LOC100743558	uncharacterized LOC100743558	TRUE	Add	Add	-19.7374	-21.2142	-27.4114	-30.0324	-28.4748
LOC100743562	hairy/enhancer-of-split related with YRPW motif protein 1	TRUE	Add	Add	71.2616	70.7732	55.0437	52.4471	59.0047
LOC100743593	transcription initiation factor TFIID subunit 2	TRUE	Add	Add	-83.5708	-87.6049	-97.0322	-105.9	-96.0383
LOC100743624	DNA-directed RNA polymerase II subunit RPB11	TRUE	Add	Add	50.8248	2.29383	52.0404	-1.22717	3.37504
LOC100743724	glutamic acid-rich protein-like	TRUE	Add	Add	53.2105	30.691	50.2468	24.0673	25.8396
LOC100743773	pyruvate kinase-like	TRUE	Add	Treatment	30.2513	30.2883	21.473	20.4742	27.2213
LOC100743857	LIX1-like protein	TRUE	Add	Treatment	-18.2841	-16.6402	-33.4784	-33.8061	-29.3215
LOC100743973	rab GTPase-binding effector protein 1	TRUE	Add	Add	-37.8936	-54.4149	-40.9379	-61.2358	-55.4674
LOC100744090	IQ and ubiquitin-like domain-containing protein	TRUE	Add	Add	28.8419	28.4747	19.2485	16.3648	21.2075
LOC100744673	green-sensitive opsin-like	TRUE	Add	Add	-15.7645	-17.5079	-29.1993	-34.3833	-25.7692
LOC100744700	rhophilin-2	TRUE	Add	Add	31.3965	29.83	23.6936	20.4045	31.8311
LOC100744742	sentrin-specific protease 1-like	TRUE	Add	Add	-15.7292	-22.0088	-23.2128	-33.0762	-23.7116
LOC100744922	vesicle-fusing ATPase 1-like	TRUE	Add	Add	-27.4529	-52.6222	-29.3122	-60.1532	-56.1006
LOC100745102	uncharacterized LOC100745102	TRUE	Add	Treatment	28.4733	28.901	18.0818	16.4687	24.803
LOC100745295	actin-related protein 6	TRUE	Add	Add	-47.3451	-55.5591	-56.0256	-68.1451	-63.6531
LOC100745390	vesicle transport through interaction with t-SNAREs homolog 1A-like	TRUE	Add	Add	-49.2774	-69.736	-57.6454	-85.7598	-84.3376
LOC100745391	39S ribosomal protein L42, mitochondrial	TRUE	Add	Treatment	17.7899	18.831	6.07327	5.3572	14.6659
LOC100745406	uncharacterized LOC100745406	TRUE	Add	Treatment	73.5552	75.8411	45.3631	44.3216	46.7155
LOC100745480	kinesin heavy chain	TRUE	Add	Treatment	-59.0623	-57.4565	-79.2785	-79.5997	-71.9079
LOC100745841	39S ribosomal protein L13, mitochondrial	TRUE	Add	Add	37.1493	36.2626	30.1559	27.9848	29.5766
LOC100745864	NACHT and WD repeat domain-containing protein 1	TRUE	Add	Region	41.7689	18.4479	43.3275	17.6428	24.5516
LOC100745891	tetratricopeptide repeat protein 21B-like	TRUE	Add	Add	52.4308	52.2984	41.5209	36.9627	39.4323
LOC100746036	protein ST7 homolog	TRUE	Add	Add	15.9367	11.3511	8.17046	0.416392	0.69724
LOC100746229	transcriptional adapter 2B	TRUE	Add	Add	-40.039	-47.2781	-47.0924	-58.0873	-55.0062
LOC100746251	uncharacterized LOC100746251	TRUE	Add	Add	5.29778	-0.546163	-5.269	-14.5677	-7.15468
LOC100746282	DNA repair protein REV1-like	TRUE	Add	Add	1.30333	0.513025	-8.92047	-11.6391	-11.1586
LOC100746306	TIP41-like protein	TRUE	Add	Region	23.4946	2.50395	24.4356	1.43882	6.60138
LOC100746454	probable 2-oxoglutarate dehydrogenase E1 component DHKTD1 homolog, mitochondrial	TRUE	Add	Treatment	51.0586	50.931	44.9599	44.2922	50.5375
LOC100746585	uncharacterized LOC100746585	TRUE	Add	Region	32.8624	6.36347	33.0647	6.34544	13.508
LOC100747002	exportin-6-A	TRUE	Add	Add	4.57729	-4.68417	-5.68016	-20.07	-18.2169
LOC100747009	protein big brother-like	TRUE	Add	Add	44.809	38.6312	32.434	25.3233	27.5319
LOC100747493	zinc finger protein 76-like, transcript variant X7	TRUE	Add	Treatment	-47.5518	-46.3851	-59.8471	-60.2585	-51.3474
LOC100747533	islet cell autoantigen 1-like protein	TRUE	Add	Add	-33.1017	-37.4048	-43.658	-51.1996	-41.5347
LOC100747597	A disintegrin and metalloproteinase with thrombospondin motifs 18-like	TRUE	Add	Add	21.0315	20.4837	8.4159	6.34173	12.0643
LOC100747603	WD repeat-containing protein 35, transcript variant X3	TRUE	Add	Add	-33.5641	-39.4944	-45.2421	-54.2638	-46.765
LOC100747611	DNA polymerase alpha subunit B	TRUE	Add	Add	-5.18196	-5.23359	-49.2105	-57.0454	-52.991
LOC100747935	serine/threonine-protein kinase/endoribonuclease IRE1	TRUE	Add	Add	-23.1652	-23.6558	-31.8599	-33.8999	-25.9957
LOC100747956	ankyrin repeat domain-containing protein 12	TRUE	Add	Add	15.2865	13.7529	7.48611	3.8109	5.6472
LOC100747999	uncharacterized LOC100747999	TRUE	Add	Add	-6.69043	-7.45571	-18.1227	-21.5595	-12.7173
LOC100748060	10 kDa heat shock protein, mitochondrial	TRUE	Add	Add	71.0357	59.4601	65.8289	52.4054	54.3962
LOC100748117	mitochondrial ubiquitin ligase activator of nfkb 1	TRUE	Add	Treatment	12.4455	12.6405	4.09836	2.81708	7.00343
LOC100748196	methyltransferase-like protein 2	TRUE	Add	Add	-0.530307	-2.76857	-6.82288	-11.3995	-7.67088
LOC100748240	ATP-dependent helicase brm, transcript variant X3	TRUE	Add	Add	-39.7788	-40.4001	-55.8793	-59.2878	-53.1587
LOC100748409	cathepsin L1-like	TRUE	Add	Add	27.5081	5.16597	26.4752	2.41409	9.51897
LOC100748612	integrator complex subunit 4	TRUE	Add	Add	-59.392	-61.2682	-68.3422	-72.2337	-69.3673
LOC100748764	nidogen-2, transcript variant X4	TRUE	Add	Add	56.5646	53.588	37.1942	28.4628	31.0204
LOC100748814	probable phenylalanine--tRNA ligase, mitochondrial, transcript variant X3	TRUE	Add	Treatment	-1.47047	-1.20246	-9.13077	-9.83635	-5.57352
LOC100749073	matrix metalloproteinase-14, transcript variant X7	TRUE	Add	Add	46.7489	41.9371	19.7306	4.76537	16.0285
LOC100749107	uncharacterized LOC100749107	TRUE	Add	Add	37.6637	38.6857	-9.07462	-11.2053	-3.91599
LOC100749308	multiple coagulation factor deficiency protein 2 homolog	TRUE	Add	Add	50.3404	25.9456	50.256	22.646	26.5526
LOC100749373	enolase-phosphatase E1	TRUE	Add	Add	27.8026	25.1973	19.6665	15.1659	22.4184
LOC100749378	CD63 antigen-like	TRUE	Add	Add	13.8009	7.3473	8.31781	-1.26767	9.50767
LOC100749436	serine/threonine/tyrosine-interacting protein-like	TRUE	Add	Add	-24.2924	-24.9647	-35.4151	-38.7079	-28.4029
LOC100749463	ubiquitin carboxyl-terminal hydrolase 7, transcript variant X4	TRUE	Add	Region	-1.37012	-21.4296	-0.471597	-22.0694	-18.0021
LOC100749514	uncharacterized LOC100749514	TRUE	Add	Add	50.6722	48.4946	38.7284	35.7845	43.188
LOC100749589	cytoskeleton-associated protein 5	TRUE	Add	Add	-15.1224	-17.5656	-27.9124	-33.5563	-28.6303
LOC100749631	E3 ubiquitin-protein ligase MIB1-like	TRUE	Add	Add	8.26849	3.14768	-0.236831	-7.15717	1.09864
LOC100750010	protein mab-21	TRUE	Add	Add	3.62918	4.34552	-11.2474	-14.9103	-11.1398
LOC100750135	kinesin-related protein 4-like	TRUE	Add	Add	58.1182	57.8825	38.1266	34.4832	42.987
LOC105680190	stress-induced-phosphoprotein 1	TRUE	Add	Add	45.7041	29.0781	37.9912	16.367	18.3188
LOC105680201	E3 ubiquitin-protein ligase CHIP	TRUE	Add	Add	-57.3316	-58.0155	-65.1004	-67.4986	-62.2267
LOC105680482	phosphatidylinositol N-acetylglucosaminyltransferase subunit C	TRUE	Add	Add	7.07003	-3.2507	4.42738	-8.84751	-3.29913
LOC105680607	uncharacterized LOC105680607	TRUE	Add	Add	-33.2092	-34.3549	-44.8583	-48.8168	-43.8421
LOC105680630	DNA-directed RNA polymerases I, II, and III subunit RPABC3	TRUE	Add	Treatment	-9.40548	-8.57542	-18.7775	-19.5395	-14.3618
LOC105680670	NA	TRUE	Add	Region	-20.545	-46.002	-20.6295	-47.3804	-44.6728
LOC105680689	28S ribosomal protein S18b, mitochondrial	TRUE	Add	Add	7.22489	6.29766	-1.83206	-5.2031	0.321861
LOC105680920	uncharacterized LOC105680920	TRUE	Add	Add	-14.1433	-22.0094	-20.0638	-30.7262	-29.0117
LOC105680937	uncharacterized LOC105680937	TRUE	Add	Treatment	50.551	49.3423	4.82594	3.68777	8.5086
LOC105680953	zinc finger protein OZF	TRUE	Add	Add	-11.6581	-15.6559	-23.9409	-28.5453	-22.9546
LOC105681111	cytochrome b-c1 complex subunit 8-like	TRUE	Add	Add	-9.64671	-10.7601	-32.2021	-35.9975	-34.1043
LOC105681125	NA	TRUE	Add	Add	-14.5058	-18.496	-20.9249	-27.4456	-24.0371
LOC105681192	uncharacterized LOC105681192	TRUE	Add	Treatment	-10.2693	-9.03204	-25.8926	-27.0837	-24.9839
LOC105681502	NA	TRUE	Add	Treatment	-60.5957	-60.1169	-69.5837	-69.9178	-64.7082
LOC105681504	NA	TRUE	Add	Treatment	30.731	28.6682	20.2547	18.3749	25.1133
LOC105681883	protein FAM210A	TRUE	Add	Add	47.561	35.0368	41.5872	26.0696	33.1642
LOC105682067	NA	TRUE	Add	Treatment	5.03598	5.40502	-3.34555	-4.62593	-4.18349
LOC105682171	uncharacterized LOC105682171	TRUE	Add	Add	11.3764	7.24707	0.853143	-3.3715	1.03799
LOC100739998	AP-1 complex subunit mu-1-like	FALSE	Add	Treatment	-60.8846	-61.0373	-62.2522	-63.312	-55.4719
LOC100740054	protein zer-1 homolog	FALSE	Add	None	-13.2192	-13.4032	-13.2731	-13.9382	-6.42535
LOC100740099	uncharacterized LOC100740099	FALSE	Add	Region	-3.9212	-11.13	-4.88698	-12.9985	-6.84489
LOC100740107	hsp70-binding protein 1	FALSE	Add	Treatment	-64.6804	-65.8103	-65.8897	-67.7767	-60.4033
LOC100740117	uncharacterized LOC100740117	FALSE	Add	Region	-4.55468	-6.55712	-5.59429	-7.92729	1.35338
LOC100740166	reactive oxygen species modulator 1	FALSE	Add	Add	10.2677	8.26931	6.98327	4.35424	9.86956
LOC100740183	protein FAM45A-like	FALSE	Add	Add	-10.4597	-11.9326	-14.3108	-17.1174	-7.85585
LOC100740206	uncharacterized protein C1orf158 homolog	FALSE	Add	Add	-51.371	-52.8606	-58.8232	-61.0443	-59.0426
LOC100740216	cytochrome b5-like	FALSE	Add	Add	-0.478514	-2.4453	-2.292	-5.04217	2.05016
LOC100740220	beta-1,4-galactosyltransferase 7	FALSE	Add	None	2.75499	1.51712	2.95824	1.3758	9.73593
LOC100740235	NADPH oxidase 5	FALSE	Add	Region	-0.239919	-5.05059	-1.03463	-6.16137	1.02479
LOC100740237	nuclear receptor subfamily 2 group E member 1-like	FALSE	Add	Region	53.4129	27.0065	51.0435	25.8842	31.1773
LOC100740240	39S ribosomal protein L37, mitochondrial, transcript variant X5	FALSE	Add	Region	29.5157	19.4178	30.3997	19.3206	29.8773
LOC100740257	adenylyl cyclase-associated protein 1, transcript variant X3	FALSE	Add	Treatment	3.80353	4.70101	-2.56119	-2.58941	5.34608
LOC100740269	adhesive plaque matrix protein	FALSE	Add	Add	70.1132	65.1295	63.2581	56.1698	61.9611
LOC100740271	uncharacterized LOC100740271, transcript variant X5	FALSE	Add	Add	1.12235	-10.4029	0.598748	-12.5335	-6.34486
LOC100740273	cytochrome c oxidase assembly protein COX16 homolog, mitochondrial, transcript variant X4	FALSE	Add	Add	52.1636	47.8327	50.8699	45.2366	52.8607
LOC100740285	probable splicing factor, arginine/serine-rich 7	FALSE	Add	Treatment	-37.6386	-36.8605	-44.1961	-44.6139	-37.9365
LOC100740290	RNA-binding protein NOB1	FALSE	Add	None	4.46839	3.56302	4.23544	2.53348	4.6336
LOC100740308	chaoptin-like	FALSE	Add	Region	96.2163	83.4635	95.8097	82.8628	90.2486
LOC100740350	aromatic-L-amino-acid decarboxylase	FALSE	Add	Add	74.2834	63.886	72.8272	60.1721	67.0073
LOC100740361	cyclin-dependent kinase 20	FALSE	Add	Region	8.05124	1.64289	7.90915	0.146455	5.77749
LOC100740366	splicing factor 45	FALSE	Add	Treatment	-40.6979	-40.9589	-43.1794	-44.0744	-37.1764
LOC100740377	heterogeneous nuclear ribonucleoprotein 27C, transcript variant X4	FALSE	Add	Add	-3.32508	-16.3744	-5.87719	-21.2754	-18.591
LOC100740393	DNA-directed RNA polymerase III subunit RPC3	FALSE	Add	Add	20.1366	19.1809	17.1786	15.1545	18.7615
LOC100740397	dihydrofolate reductase	FALSE	Add	Region	-8.79412	-16.9323	-8.18726	-17.1674	-12.1479
LOC100740407	venom dipeptidyl peptidase 4	FALSE	Add	Region	105.951	103.07	105.692	102.557	103.146
LOC100740418	GRIP and coiled-coil domain-containing protein 1	FALSE	Add	Treatment	-26.3176	-26.9838	-28.9159	-30.6482	-26.8055
LOC100740419	uncharacterized LOC100740419	FALSE	Add	Add	-15.5831	-17.841	-23.1958	-27.8838	-23.3542
LOC100740422	monocarboxylate transporter 10	FALSE	Add	Region	-3.18609	-6.89763	-4.78906	-8.68042	-1.0578
LOC100740430	fatty acyl-CoA reductase 1	FALSE	Add	Region	31.4767	22.1998	30.0015	20.8376	26.8852
LOC100740477	uncharacterized protein C9orf85 homolog	FALSE	Add	Add	37.0353	30.21	30.9453	20.7604	31.093
LOC100740530	NA	FALSE	Add	Region	-67.9465	-70.578	-67.5802	-70.7975	-66.0774
LOC100740532	U5 small nuclear ribonucleoprotein 40 kDa protein	FALSE	Add	None	-35.1506	-36.6433	-34.7127	-36.6789	-26.698
LOC100740537	protein pelota	FALSE	Add	Add	4.35361	-15.1477	4.23765	-17.1512	-13.7268
LOC100740561	protein krasavietz	FALSE	Add	Region	-55.8381	-58.003	-55.41	-58.0391	-51.7561
LOC100740596	39S ribosomal protein L9, mitochondrial	FALSE	Add	Treatment	21.9092	21.1483	16.1904	14.4085	20.3865
LOC100740634	homeobox protein 2-like, transcript variant X3	FALSE	Add	Add	1.0912	-1.95752	-3.30637	-7.99583	-0.00704763
LOC100740645	sorting nexin-12	FALSE	Add	Add	-22.4115	-29.7088	-25.5406	-34.4995	-29.1363
LOC100740650	NA	FALSE	Add	Add	-57.353	-58.6356	-64.1938	-67.1525	-61.3898
LOC100740656	eukaryotic translation initiation factor 4E-1A-like	FALSE	Add	Region	-13.7278	-22.3712	-13.1413	-22.556	-17.8647
LOC100740661	cyclin-dependent kinase inhibitor 2-like	FALSE	Add	Add	28.1567	26.1455	22.5447	18.7443	25.8937
LOC100740672	putative RNA exonuclease NEF-sp, transcript variant X3	FALSE	Add	None	-20.8967	-21.9058	-20.7915	-22.3763	-12.8334
LOC100740697	actin, muscle	FALSE	Add	Treatment	116.423	115.317	115.831	114.114	120.076
LOC100740711	nucleoside diphosphate kinase homolog 5-like	FALSE	Add	Treatment	28.721	27.7728	26.9334	25.7289	34.0387
LOC100740730	acetylcholine receptor subunit beta-like 2	FALSE	Add	Region	33.987	15.714	34.1799	14.6089	21.5401
LOC100740743	UPF0609 protein C4orf27 homolog	FALSE	Add	None	-53.2465	-53.4338	-53.9485	-54.4994	-49.0234
LOC100740766	uncharacterized LOC100740766	FALSE	Add	None	47.9853	47.8937	48.3209	47.7976	57.3296
LOC100740781	D-beta-hydroxybutyrate dehydrogenase, mitochondrial	FALSE	Add	Region	37.1718	30.3055	37.8973	30.2692	37.698
LOC100740795	DEP domain-containing protein 5	FALSE	Add	Region	-15.9263	-18.1749	-16.5836	-19.7144	-13.2971
LOC100740801	probable small nuclear ribonucleoprotein Sm D1	FALSE	Add	Region	-15.142	-18.354	-15.1882	-19.3164	-9.25489
LOC100740817	26S proteasome complex subunit DSS1	FALSE	Add	Add	11.7743	2.97615	6.12319	-4.95369	-3.96178
LOC100740818	5'-AMP-activated protein kinase subunit beta-1	FALSE	Add	Region	-29.6095	-30.9993	-30.0383	-32.0936	-23.6495
LOC100740874	uncharacterized protein C15orf41 homolog	FALSE	Add	Region	67.7703	59.7968	67.8607	58.6512	67.6337
LOC100740878	IWS1-like protein	FALSE	Add	Region	-5.94743	-11.4447	-6.22922	-12.5692	-3.84144
LOC100740893	uncharacterized LOC100740893	FALSE	Add	Region	-23.9555	-30.843	-23.8756	-32.4252	-23.3247
LOC100740907	SET and MYND domain-containing protein 4-like	FALSE	Add	Add	90.7398	84.4309	89.4741	81.9406	88.6708
LOC100740913	N-alpha-acetyltransferase 11	FALSE	Add	Region	-60.9908	-63.3854	-62.1094	-65.0212	-57.92
LOC100740919	39S ribosomal protein L22, mitochondrial	FALSE	Add	Treatment	29.7411	30.3881	25.5727	25.2107	28.183
LOC100740934	mitochondrial intermediate peptidase	FALSE	Add	Region	29.0024	20.0528	29.1841	19.2569	26.6209
LOC100740951	meiotic nuclear division protein 1 homolog	FALSE	Add	Treatment	55.8991	55.6603	50.3374	49.1353	56.4624
LOC100740955	N(G),N(G)-dimethylarginine dimethylaminohydrolase 1	FALSE	Add	Add	-62.6725	-63.1986	-71.0791	-73.424	-72.9149
LOC100740957	28S ribosomal protein S28, mitochondrial	FALSE	Add	Add	54.006	50.5524	49.4947	44.3471	52.6631
LOC100740971	uncharacterized LOC100740971	FALSE	Add	Add	-17.6426	-18.8739	-19.1159	-21.2571	-17.5127
LOC100740978	quinone oxidoreductase, transcript variant X3	FALSE	Add	Region	39.8629	37.9927	40.1469	37.7715	41.8264
LOC100740980	zinc finger and BTB domain-containing protein 17-like	FALSE	Add	Add	-17.7437	-23.754	-24.3746	-31.464	-25.9501
LOC100740998	beta-1,4-N-acetylgalactosaminyltransferase bre-4	FALSE	Add	Add	-43.4842	-53.7751	-45.0291	-57.1165	-53.7951
LOC100741019	carbohydrate-responsive element-binding protein, transcript variant X3	FALSE	Add	None	-32.8451	-32.9506	-34.0798	-34.6391	-33.6828
LOC100741035	craniofacial development protein 1	FALSE	Add	Add	-27.0784	-28.9123	-29.0693	-31.636	-24.0813
LOC100741046	uncharacterized protein C9orf78	FALSE	Add	Add	30.1967	25.4872	28.5526	22.4197	31.6405
LOC100741052	UPF0235 protein C15orf40 homolog	FALSE	Add	None	-1.43751	-1.57373	-2.22997	-2.97731	6.62853
LOC100741060	phosphatidylserine synthase 1	FALSE	Add	Add	-51.5242	-59.3808	-54.915	-64.6606	-59.3054
LOC100741089	NA	FALSE	Add	Add	42.9711	27.8555	42.2759	23.3911	29.5875
LOC100741129	calcium-transporting ATPase sarcoplasmic/endoplasmic reticulum type, transcript variant X3	FALSE	Add	Add	22.6346	18.32	20.644	15.4149	22.5205
LOC100741131	coiled-coil domain-containing protein 12	FALSE	Add	Treatment	-11.3606	-11.2181	-13.0649	-13.6677	-5.04597
LOC100741143	NADPH-dependent diflavin oxidoreductase 1	FALSE	Add	Add	-63.4465	-63.9992	-73.315	-75.5226	-67.9482
LOC100741159	exosome complex component RRP46	FALSE	Add	Add	-7.47515	-12.176	-11.1884	-18.0163	-9.39284
LOC100741182	cytochrome b5, transcript variant X3	FALSE	Add	Region	15.9776	-2.48621	16.488	-2.62176	2.8694
LOC100741183	menin	FALSE	Add	Add	21.9444	20.3393	20.6198	18.2605	22.7831
LOC100741201	endoplasmin	FALSE	Add	Add	94.4679	92.4254	87.8005	84.1162	87.4826
LOC100741229	heat shock protein 75 kDa, mitochondrial	FALSE	Add	Region	30.6689	17.8793	30.3267	16.5527	25.2233
LOC100741240	serine/threonine-protein kinase fused	FALSE	Add	None	-29.1482	-30.4369	-28.6866	-30.8153	-25.1526
LOC100741244	LIM/homeobox protein Lhx5	FALSE	Add	Region	44.686	32.1692	43.163	30.3887	35.5526
LOC100741252	uncharacterized LOC100741252	FALSE	Add	Add	-33.258	-48.5396	-38.0604	-58.2759	-54.5624
LOC100741253	uncharacterized LOC100741253	FALSE	Add	Region	62.3042	56.5513	62.0827	55.6042	55.9349
LOC100741255	interference hedgehog-like	FALSE	Add	Add	26.4622	17.2425	24.6761	13.9839	23.6779
LOC100741292	nucleoside diphosphate kinase 6-like	FALSE	Add	Treatment	4.98354	4.66303	2.9943	1.62009	11.1726
LOC100741297	probable RNA polymerase II nuclear localization protein SLC7A6OS	FALSE	Add	None	-3.34745	-4.08602	-3.30395	-4.54302	2.38979
LOC100741309	sodium channel protein Nach-like	FALSE	Add	Region	4.19685	-4.08818	5.59298	-4.28671	4.41671
LOC100741313	matrix metalloproteinase-14, transcript variant X3	FALSE	Add	Add	49.3901	45.5146	46.2543	41.2735	42.2438
LOC100741318	N-terminal Xaa-Pro-Lys N-methyltransferase 1	FALSE	Add	Add	25.8376	12.3984	23.5465	7.95576	15.9484
LOC100741351	deoxycytidylate deaminase	FALSE	Add	Add	-12.3017	-15.1574	-16.3608	-20.5767	-13.9301
LOC100741362	SH3 domain-binding protein 5 homolog	FALSE	Add	Region	-16.7237	-24.9398	-16.8926	-26.025	-18.4455
LOC100741366	transmembrane protein 45B-like	FALSE	Add	Add	-51.7209	-52.6668	-58.8716	-61.8432	-52.8693
LOC100741372	dnaJ homolog dnj-5	FALSE	Add	Add	-33.0143	-36.4018	-38.3371	-43.2298	-37.071
LOC100741376	proto-oncogene tyrosine-protein kinase receptor Ret	FALSE	Add	Region	35.7466	28.7437	34.7827	28.1304	33.8535
LOC100741385	uncharacterized LOC100741385	FALSE	Add	Region	-26.7524	-28.8491	-27.1923	-30.3305	-28.2094
LOC100741387	myotubularin-related protein 2	FALSE	Add	Add	-35.8322	-42.9171	-43.0122	-53.2144	-52.2652
LOC100741393	hemK methyltransferase family member 1	FALSE	Add	Region	-8.70282	-10.6462	-8.69781	-11.2857	-11.179
LOC100741411	odorant receptor 9a-like, transcript variant X4	FALSE	Add	Add	-18.1518	-39.8538	-19.1549	-43.0224	-34.0283
LOC100741429	DNA replication licensing factor Mcm7	FALSE	Add	Treatment	-33.2793	-34.3561	-34.4502	-36.4222	-28.717
LOC100741443	probable cytochrome P450 28d1	FALSE	Add	Add	80.5996	70.2704	73.2439	59.571	68.3929
LOC100741455	WASH complex subunit CCDC53	FALSE	Add	Add	18.6127	16.214	17.0247	13.6563	18.4045
LOC100741456	leucine-rich repeat-containing protein 15-like	FALSE	Add	Add	60.0661	55.6948	57.5433	51.2735	56.9413
LOC100741457	kynurenine/alpha-aminoadipate aminotransferase, mitochondrial-like	FALSE	Add	Treatment	128.71	128.925	127.167	126.651	126.912
LOC100741459	leucine-rich repeat-containing protein C10orf11-like	FALSE	Add	Region	38.2447	33.8217	38.9311	33.7773	36.3864
LOC100741484	uncharacterized LOC100741484	FALSE	Add	Add	-69.0753	-76.2249	-70.6994	-79.4999	-71.9907
LOC100741485	bifunctional 3'-phosphoadenosine 5'-phosphosulfate synthase, transcript variant X3	FALSE	Add	Region	-42.7935	-45.7355	-43.6625	-47.2075	-38.0257
LOC100741487	39S ribosomal protein L38, mitochondrial	FALSE	Add	Add	-1.13509	-4.22562	-2.9179	-6.95325	-3.50907
LOC100741495	serine/threonine-protein kinase Doa	FALSE	Add	None	-29.6131	-29.3723	-31.044	-31.5895	-26.4041
LOC100741496	dynein regulatory complex protein 1	FALSE	Add	Add	-11.6431	-24.4637	-12.7333	-27.8447	-21.4405
LOC100741549	bystin	FALSE	Add	Region	-10.1671	-12.3106	-10.0431	-12.669	-11.1791
LOC100741568	protein phosphatase 1 regulatory subunit 7	FALSE	Add	Treatment	-11.4947	-12.2947	-14.2878	-15.8773	-8.82034
LOC100741569	tyrosine kinase receptor Cad96Ca-like	FALSE	Add	Add	-8.60261	-15.5979	-13.7341	-21.0329	-17.3833
LOC100741579	tudor domain-containing protein 7-like	FALSE	Add	Add	-2.73067	-5.7066	-3.94732	-7.9568	-6.10651
LOC100741605	NA	FALSE	Add	Add	27.8951	23.3131	26.2918	20.1429	23.2733
LOC100741613	breast cancer anti-estrogen resistance protein 3	FALSE	Add	Add	34.7802	20.0506	33.4012	15.0528	16.8583
LOC100741624	lysophospholipase-like protein 1	FALSE	Add	Add	-23.3844	-27.6132	-26.5589	-32.5595	-25.9699
LOC100741634	phosphatidylinositide phosphatase SAC1	FALSE	Add	Region	-59.9567	-70.8706	-59.1728	-71.0505	-68.0903
LOC100741636	uncharacterized LOC100741636, transcript variant X3	FALSE	Add	Region	-60.8773	-64.6146	-61.2694	-66.0493	-59.6822
LOC100741638	PR domain zinc finger protein 1	FALSE	Add	Region	39.5078	28.8802	38.8887	28.8286	30.5933
LOC100741640	glycosyltransferase 25 family member	FALSE	Add	Treatment	-57.2721	-57.4523	-64.3024	-65.6867	-59.1623
LOC100741644	cardioacceleratory peptide receptor	FALSE	Add	Add	-3.69047	-9.06103	-10.7149	-18.2124	-9.77598
LOC100741656	fasciclin-1, transcript variant X4	FALSE	Add	Treatment	-23.2927	-24.2116	-27.4765	-29.208	-23.2512
LOC100741672	ribonuclease H2 subunit B	FALSE	Add	Region	50.4564	46.5692	50.8124	46.249	51.1144
LOC100741694	venom serine protease Bi-VSP-like	FALSE	Add	Add	18.5065	16.1255	17.1331	13.7574	21.0861
LOC100741706	uncharacterized LOC100741706, transcript variant X6	FALSE	Add	Add	-21.1452	-23.0937	-23.9671	-26.7287	-20.4667
LOC100741719	large neutral amino acids transporter small subunit 1, transcript variant X3	FALSE	Add	Add	74.9946	65.107	72.9665	62.1004	64.9147
LOC100741724	nuclear nucleic acid-binding protein C1D-like	FALSE	Add	Add	11.8551	9.86437	8.52496	4.90637	8.02901
LOC100741728	fibrillin-2-like	FALSE	Add	Treatment	-7.0587	-8.63395	-7.89008	-9.53985	-3.10641
LOC100741731	gamma-glutamyltranspeptidase 1-like	FALSE	Add	Add	73.3914	60.4425	73.2014	58.0671	65.9463
LOC100741736	amyloid protein-binding protein 2	FALSE	Add	Add	-83.3933	-85.7949	-85.0515	-88.3041	-78.6039
LOC100741750	luc7-like protein 3	FALSE	Add	Add	4.43388	-0.206548	3.23226	-2.57924	-1.25541
LOC100741779	la-related protein 6	FALSE	Add	None	36.0378	34.9643	36.1116	34.4714	39.0651
LOC100741790	synaptosomal-associated protein 29	FALSE	Add	Region	32.2398	14.2365	32.8177	12.8272	23.1826
LOC100741795	maltase A2-like, transcript variant X8	FALSE	Add	Region	44.7151	25.6127	45.7365	24.5238	29.9771
LOC100741809	protein C12orf4 homolog, transcript variant X3	FALSE	Add	Add	-45.5025	-55.5196	-47.5987	-59.2929	-55.776
LOC100741837	arginine kinase	FALSE	Add	Region	45.4722	40.3938	44.7386	38.8691	44.4158
LOC100741840	neutral and basic amino acid transport protein rBAT	FALSE	Add	Treatment	36.8358	37.161	32.7747	31.9317	41.2652
LOC100741841	COP9 signalosome complex subunit 8	FALSE	Add	Add	14.6544	8.35498	13.1273	5.45773	13.4061
LOC100741846	netrin-1-like	FALSE	Add	Treatment	-9.49643	-8.76334	-15.1229	-15.4875	-8.02447
LOC100741858	uncharacterized LOC100741858	FALSE	Add	Add	-4.69528	-24.3369	-8.48998	-31.5196	-20.5518
LOC100741896	protein shisa-5-like	FALSE	Add	Add	-23.7197	-26.9237	-26.3101	-30.4888	-21.2047
LOC100741909	UBX domain-containing protein 7	FALSE	Add	Add	-61.6707	-70.8797	-63.2064	-73.9886	-69.35
LOC100741934	DE-cadherin	FALSE	Add	Treatment	12.1643	11.9173	10.8063	9.76184	11.7563
LOC100741957	phospholipid scramblase family member 5-like	FALSE	Add	Treatment	1.53025	1.88712	-3.63054	-4.31574	-2.18951
LOC100742003	endothelial differentiation-related factor 1 homolog	FALSE	Add	None	27.9086	27.3008	27.8064	26.9992	30.2626
LOC100742005	cytoplasmic dynein 2 heavy chain 1	FALSE	Add	Treatment	-14.6765	-16.2538	-16.4824	-18.3217	-14.7529
LOC100742010	intraflagellar transport protein 80 homolog, transcript variant X4	FALSE	Add	Treatment	-15.4571	-15.4281	-17.0978	-17.7849	-7.30385
LOC100742012	protein-S-isoprenylcysteine O-methyltransferase	FALSE	Add	Add	-30.0842	-31.2267	-34.4707	-37.1209	-29.7979
LOC100742014	uncharacterized LOC100742014	FALSE	Add	Region	74.0374	61.6404	74.4661	60.9663	63.4795
LOC100742021	UPF0449 protein C19orf25 homolog	FALSE	Add	Region	16.103	9.5052	15.9958	8.05454	13.9529
LOC100742037	protein FAM13B	FALSE	Add	Add	7.43588	5.60911	1.1664	-2.23936	-0.634732
LOC100742058	kinesin-like protein KIF12	FALSE	Add	Region	71.964	64.7501	72.4378	63.5911	68.3081
LOC100742064	nuclear receptor-binding factor 2-like	FALSE	Add	Add	4.63787	2.10265	3.14308	-0.0707016	1.9362
LOC100742076	zinc finger protein 502, transcript variant X3	FALSE	Add	Add	41.237	30.2079	39.3748	25.9986	36.1549
LOC100742077	DTW domain-containing protein 1	FALSE	Add	Treatment	13.4647	13.1344	9.20133	8.03738	16.0002
LOC100742078	uncharacterized LOC100742078	FALSE	Add	Treatment	-4.10461	-3.85626	-9.6755	-10.8047	-6.47355
LOC100742091	peptidoglycan-recognition protein SD-like	FALSE	Add	Treatment	-8.95817	-10.0174	-9.75436	-11.3631	-2.32722
LOC100742098	protein phosphatase 1 regulatory subunit 12A-like	FALSE	Add	Region	34.9813	23.784	35.7218	23.0139	28.7503
LOC100742099	ras-related protein Rab-43	FALSE	Add	Region	-6.84745	-19.2386	-7.07202	-20.9071	-15.3534
LOC100742128	circadian clock-controlled protein-like	FALSE	Add	Add	45.8701	34.535	42.7001	28.5987	37.3931
LOC100742143	mitochondrial ribosome-associated GTPase 2, transcript variant X3	FALSE	Add	Region	44.1199	42.2104	43.079	40.3006	48.6823
LOC100742154	calcyclin-binding protein	FALSE	Add	Add	69.6494	63.3355	63.6976	55.9834	57.3871
LOC100742168	NFU1 iron-sulfur cluster scaffold homolog, mitochondrial-like	FALSE	Add	Region	33.8944	17.4442	33.8792	15.8598	26.8377
LOC100742176	exocyst complex component 3	FALSE	Add	None	27.404	27.4811	26.5217	26.1105	35.6186
LOC100742183	shootin-1	FALSE	Add	Treatment	23.4885	23.5635	17.7194	16.2737	20.005
LOC100742213	uncharacterized LOC100742213	FALSE	Add	Add	21.2516	4.93581	19.073	-0.354868	9.84613
LOC100742224	male-specific lethal 1 homolog	FALSE	Add	Add	-42.1732	-44.6088	-45.4759	-49.4666	-42.1144
LOC100742241	uncharacterized LOC100742241	FALSE	Add	Region	-43.4208	-51.0143	-44.0422	-52.7988	-46.7805
LOC100742252	intraflagellar transport protein 43 homolog	FALSE	Add	Treatment	-1.29214	-1.02311	-5.53956	-5.98119	-0.10356
LOC100742294	protein FAM154A-like	FALSE	Add	Add	-33.1084	-37.0838	-35.4425	-40.429	-30.7261
LOC100742303	protein BCCIP homolog	FALSE	Add	Add	-0.586923	-4.03481	-4.67179	-9.3899	-4.90307
LOC100742356	uncharacterized LOC100742356	FALSE	Add	Add	12.2691	7.12098	8.04475	1.1602	7.5145
LOC100742369	mitochondrial inner membrane protein COX18	FALSE	Add	Add	27.7664	25.6819	26.2571	22.9407	30.551
LOC100742377	stAR-related lipid transfer protein 7, mitochondrial-like	FALSE	Add	Region	22.7386	20.956	22.1707	19.9157	26.687
LOC100742380	peroxidase-like, transcript variant X5	FALSE	Add	None	34.3377	33.2787	34.362	32.7049	34.3996
LOC100742385	DNA-directed RNA polymerase III subunit RPC6	FALSE	Add	Treatment	-16.3165	-15.889	-19.8297	-20.2203	-19.1701
LOC100742392	3-oxoacyl-[acyl-carrier-protein] synthase, mitochondrial, transcript variant X3	FALSE	Add	Add	-48.2627	-52.9868	-49.4782	-55.5748	-48.6678
LOC100742396	major facilitator superfamily domain-containing protein 6	FALSE	Add	Region	114.014	97.3256	112.181	96.52	99.2845
LOC100742400	transcription factor mef2A	FALSE	Add	Add	-26.259	-36.8639	-30.6679	-42.4964	-41.4338
LOC100742412	uncharacterized LOC100742412	FALSE	Add	None	-55.8544	-55.2007	-57.7114	-57.7959	-52.2914
LOC100742423	transport and Golgi organization protein 11	FALSE	Add	Add	-36.5976	-45.8551	-37.2109	-48.0069	-37.764
LOC100742424	NAD(P)H-hydrate epimerase	FALSE	Add	Region	42.3966	25.948	42.5608	24.1726	31.469
LOC100742472	vacuolar fusion protein MON1 homolog A	FALSE	Add	Region	-75.7111	-79.2613	-75.6844	-80.0723	-73.5253
LOC100742504	uncharacterized LOC100742504	FALSE	Add	Region	-4.8421	-13.8218	-5.65961	-15.478	-9.2255
LOC100742510	vacuolar protein sorting-associated protein 72 homolog	FALSE	Add	Add	-29.4762	-33.6418	-30.3886	-35.7057	-26.27
LOC100742512	leucine-rich repeat-containing protein 24-like	FALSE	Add	Add	-20.989	-32.7195	-24.1254	-37.6003	-27.7515
LOC100742535	NA	FALSE	Add	Add	-36.1752	-45.6478	-41.0659	-53.7034	-45.7946
LOC100742539	transcription elongation factor B polypeptide 1	FALSE	Add	Region	22.6803	13.1036	22.5121	11.773	20.0575
LOC100742607	ras association domain-containing protein 8, transcript variant X3	FALSE	Add	Add	-60.0975	-71.5142	-64.1522	-79.3918	-73.9449
LOC100742612	uncharacterized LOC100742612	FALSE	Add	Add	85.8875	78.255	83.2938	73.4203	78.974
LOC100742614	chaoptin	FALSE	Add	Treatment	-5.12722	-5.00904	-8.02466	-9.16228	-2.47451
LOC100742626	ATP-binding cassette sub-family B member 7, mitochondrial	FALSE	Add	Region	87.155	85.6952	86.6301	84.5828	90.3322
LOC100742653	mediator of RNA polymerase II transcription subunit 31	FALSE	Add	Add	35.2924	32.4144	31.3303	27.1846	36.004
LOC100742661	citron Rho-interacting kinase-like	FALSE	Add	Add	63.1593	54.1821	58.1007	46.2396	52.35
LOC100742662	protein disulfide-isomerase A6	FALSE	Add	Region	48.1396	44.642	47.7332	43.5501	53.3779
LOC100742683	uncharacterized LOC100742683	FALSE	Add	Region	-9.7178	-11.8872	-9.20039	-12.2968	-5.80052
LOC100742689	cysteine protease ATG4D	FALSE	Add	None	-43.9327	-45.0802	-43.9796	-45.7194	-44.8183
LOC100742695	MFS-type transporter SLC18B1-like	FALSE	Add	Region	101.441	94.3549	100.445	93.7833	94.3351
LOC100742703	transcription initiation protein SPT3 homolog	FALSE	Add	Add	18.1209	14.2513	16.5953	10.8483	17.3607
LOC100742709	ubiquitin carboxyl-terminal hydrolase 8	FALSE	Add	Region	-66.8127	-70.0904	-67.0406	-71.2595	-62.0401
LOC100742718	HIV Tat-specific factor 1 homolog	FALSE	Add	None	-9.67862	-10.3315	-9.41984	-10.5461	-7.1424
LOC100742732	interleukin enhancer-binding factor 2, transcript variant X3	FALSE	Add	Region	-30.6859	-37.0187	-30.4098	-37.738	-29.665
LOC100742746	phosphatidate cytidylyltransferase, photoreceptor-specific, transcript variant X3	FALSE	Add	Add	4.71407	-5.81412	1.73321	-11.7454	-2.80416
LOC100742749	E3 ubiquitin-protein ligase RNF185-like	FALSE	Add	None	-54.206	-55.6213	-53.9508	-55.9015	-45.1178
LOC100742750	DNA polymerase eta	FALSE	Add	Add	-6.50628	-15.6267	-11.1028	-23.5795	-22.4559
LOC100742754	28S ribosomal protein S15, mitochondrial	FALSE	Add	Region	18.505	12.7284	17.8186	10.8776	21.131
LOC100742761	calpain-7-like	FALSE	Add	Add	-24.5671	-27.2932	-29.2927	-33.7291	-29.8196
LOC100742762	gibberellin 20 oxidase 1	FALSE	Add	Add	27.6626	23.4122	25.8948	20.2246	30.9971
LOC100742776	splicing regulator RBM11	FALSE	Add	None	-3.4886	-4.44979	-3.63225	-5.18859	0.904164
LOC100742814	uncharacterized LOC100742814	FALSE	Add	None	-18.57	-19.7312	-18.1723	-19.9546	-18.2363
LOC100742818	heterogeneous nuclear ribonucleoprotein M	FALSE	Add	Region	-17.8183	-21.6185	-18.7828	-23.5029	-19.6101
LOC100742832	E3 ubiquitin-protein ligase synoviolin A	FALSE	Add	Add	7.32818	5.05025	2.7405	-1.16159	6.95362
LOC100742837	POU domain protein CF1A	FALSE	Add	Add	-7.37971	-11.1255	-12.8424	-18.6657	-18.3437
LOC100742844	uncharacterized LOC100742844	FALSE	Add	Add	-1.09175	-4.27438	-2.74685	-7.64439	-0.267498
LOC100742845	prohibitin-2	FALSE	Add	Region	35.2873	32.0664	34.1719	30.6046	34.9052
LOC100742849	grpE protein homolog, mitochondrial-like	FALSE	Add	Add	3.44002	-0.17937	0.532719	-3.98998	1.76464
LOC100742879	zinc transporter ZIP3-like, transcript variant X3	FALSE	Add	Region	67.3107	55.5219	67.0201	53.6344	60.1086
LOC100742882	synaptotagmin-14	FALSE	Add	Add	-2.9515	-7.91028	-6.21278	-11.5123	-8.42039
LOC100742883	CWF19-like protein 1	FALSE	Add	Add	-17.2049	-19.1252	-21.0315	-24.1207	-14.4976
LOC100742895	glutaredoxin-related protein 5, mitochondrial-like	FALSE	Add	Add	41.4807	30.1272	38.9022	25.9614	35.4765
LOC100742906	lysocardiolipin acyltransferase 1-like	FALSE	Add	Add	30.5752	25.9514	28.4906	23.3431	29.8756
LOC100742928	uncharacterized LOC100742928	FALSE	Add	Treatment	-24.0403	-25.0867	-26.1055	-27.9743	-20.3639
LOC100742944	THO complex subunit 7 homolog	FALSE	Add	Region	36.0954	31.0451	36.0523	29.8967	32.7338
LOC100742951	two pore calcium channel protein 1-like, transcript variant X3	FALSE	Add	Region	-78.0302	-80.7607	-78.963	-82.653	-77.1178
LOC100742973	39S ribosomal protein L4, mitochondrial	FALSE	Add	Add	49.8832	36.2554	49.1339	33.8971	44.1063
LOC100742978	lysM and putative peptidoglycan-binding domain-containing protein 1	FALSE	Add	Region	44.0208	32.0189	44.7825	31.6297	39.1432
LOC100742985	solute carrier family 25 member 44	FALSE	Add	Treatment	-30.6792	-31.1638	-37.0244	-38.9595	-35.1077
LOC100743003	developmentally-regulated GTP-binding protein 2	FALSE	Add	None	-15.1099	-15.0251	-16.1828	-16.6956	-13.8262
LOC100743036	alpha-tubulin N-acetyltransferase-like	FALSE	Add	Add	0.274086	-5.89283	-2.97637	-11.1618	-3.95482
LOC100743040	lipid phosphate phosphohydrolase 1-like	FALSE	Add	Treatment	-25.4773	-24.9118	-28.3896	-28.4786	-23.9769
LOC100743052	NECAP-like protein CG9132	FALSE	Add	Add	-17.8644	-24.3943	-19.8778	-27.6567	-17.6828
LOC100743053	uncharacterized LOC100743053	FALSE	Add	Region	22.3825	13.3218	22.3877	12.4485	17.0422
LOC100743060	mitochondrial assembly of ribosomal large subunit protein 1-like	FALSE	Add	Add	54.9169	53.857	48.959	46.4335	51.9568
LOC100743067	probable cytosolic oligopeptidase A	FALSE	Add	Add	44.1854	39.4894	41.9534	36.4894	40.7197
LOC100743071	tetraspan membrane protein of hair cell stereocilia homolog, transcript variant X3	FALSE	Add	Add	9.62114	-3.27485	7.48984	-7.0942	1.3141
LOC100743090	transcription factor AP-2-epsilon	FALSE	Add	Add	38.987	37.451	33.8251	31.6518	35.6509
LOC100743091	protein smoothened	FALSE	Add	Add	-29.1976	-36.4991	-33.9878	-42.9924	-41.2108
LOC100743093	pituitary homeobox 3	FALSE	Add	Region	21.5923	5.86178	20.9973	5.19308	6.10383
LOC100743111	thyroid transcription factor 1-associated protein 26 homolog	FALSE	Add	Add	36.3726	34.1917	34.6483	31.2318	35.7467
LOC100743116	COP9 signalosome complex subunit 3	FALSE	Add	Add	-45.8006	-51.8658	-47.8017	-55.0697	-46.8879
LOC100743122	uncharacterized LOC100743122	FALSE	Add	Region	54.75	44.5451	54.2949	42.7515	51.0478
LOC100743123	prostaglandin E synthase 2	FALSE	Add	Add	25.3461	19.3813	22.863	15.465	24.2404
LOC100743125	ras-related protein Rab-40C	FALSE	Add	Region	-32.839	-43.216	-33.1365	-45.0934	-36.9121
LOC100743141	alpha-ketoglutarate-dependent dioxygenase alkB homolog 7, mitochondrial	FALSE	Add	Region	84.5925	75.6658	84.9384	74.8505	83.0734
LOC100743152	uncharacterized LOC100743152	FALSE	Add	Region	-32.8723	-35.6822	-32.9396	-36.5538	-33.468
LOC100743158	sulfide:quinone oxidoreductase, mitochondrial	FALSE	Add	Region	4.98504	-7.53661	5.70044	-7.98843	3.06072
LOC100743159	leucine-rich repeat protein 1	FALSE	Add	Region	-24.7685	-27.9975	-24.8969	-28.7874	-19.1754
LOC100743183	uncharacterized LOC100743183	FALSE	Add	Treatment	-25.8255	-25.3139	-28.7324	-28.8931	-18.0338
LOC100743184	RCC1 and BTB domain-containing protein 1-like	FALSE	Add	Treatment	-64.6294	-64.9423	-69.3756	-70.5685	-64.1652
LOC100743187	protein tumorous imaginal discs, mitochondrial	FALSE	Add	Region	-55.6238	-58.1836	-56.4357	-59.1936	-52.5516
LOC100743203	dnaJ homolog subfamily A member 1	FALSE	Add	Add	-3.96982	-7.89615	-8.37347	-13.7632	-7.56216
LOC100743209	charged multivesicular body protein 6	FALSE	Add	Region	0.70703	-7.53972	0.325004	-9.42057	-0.22532
LOC100743224	monocarboxylate transporter 2, transcript variant X3	FALSE	Add	Add	22.8486	11.012	21.3036	8.35941	15.9884
LOC100743235	presqualene diphosphate phosphatase	FALSE	Add	Add	-83.3747	-88.3747	-85.3269	-91.5319	-88.7816
LOC100743242	geranylgeranyl transferase type-2 subunit alpha	FALSE	Add	Region	-12.3483	-19.5529	-11.9871	-20.0789	-14.4097
LOC100743252	probable 39S ribosomal protein L49, mitochondrial	FALSE	Add	Region	8.20674	-4.63775	8.70183	-5.50211	1.70589
LOC100743255	uncharacterized LOC100743255	FALSE	Add	Region	11.6623	6.4254	10.9758	4.79562	8.90607
LOC100743257	transmembrane protein 147	FALSE	Add	Treatment	-60.0934	-61.2148	-60.2848	-62.1264	-59.4077
LOC100743259	N-terminal kinase-like protein	FALSE	Add	Add	-52.0847	-53.4537	-59.9201	-62.8182	-54.9724
LOC100743295	uncharacterized LOC100743295	FALSE	Add	Treatment	58.3999	57.5592	56.5218	55.1409	56.0137
LOC100743296	synaptic vesicle glycoprotein 2A-like	FALSE	Add	Region	58.1155	53.9451	58.3091	53.4	61.044
LOC100743301	cap-specific mRNA (nucleoside-2'-O-)-methyltransferase 2	FALSE	Add	None	46.7906	46.0771	46.7299	45.4975	55.401
LOC100743317	popeye domain-containing protein 3-like	FALSE	Add	Region	22.8829	16.7905	22.0576	16.3824	22.7066
LOC100743341	39S ribosomal protein L46, mitochondrial	FALSE	Add	Add	34.1621	30.834	28.1936	23.5136	34.0135
LOC100743348	uncharacterized LOC100743348	FALSE	Add	Treatment	26.6012	26.234	22.2824	21.2367	28.7788
LOC100743355	cationic amino acid transporter 3, transcript variant X3	FALSE	Add	Region	31.677	23.5312	31.0823	22.1888	28.8784
LOC100743414	N-alpha-acetyltransferase 20	FALSE	Add	Treatment	-11.3368	-11.3833	-14.043	-14.9571	-6.28598
LOC100743420	lysosomal-trafficking regulator, transcript variant X3	FALSE	Add	Region	11.8368	6.10825	11.4672	4.56548	12.6061
LOC100743433	probable small nuclear ribonucleoprotein Sm D2	FALSE	Add	Region	21.3555	19.5211	21.2924	18.7192	24.0708
LOC100743437	transmembrane protein 242	FALSE	Add	Region	14.7802	12.0811	14.3869	10.9861	19.679
LOC100743439	tetratricopeptide repeat protein 1	FALSE	Add	Add	-10.1753	-11.8748	-12.647	-15.4556	-10.0475
LOC100743440	CDK-activating kinase assembly factor MAT1	FALSE	Add	Add	-23.0322	-30.381	-24.0965	-32.8589	-21.5255
LOC100743457	uncharacterized LOC100743457	FALSE	Add	Region	35.0666	18.4841	35.8693	18.4303	21.0034
LOC100743459	lipase maturation factor 2-like	FALSE	Add	Region	-43.863	-50.2465	-43.6448	-50.6705	-47.8158
LOC100743460	methyltransferase-like protein 7A	FALSE	Add	None	72.9732	71.7197	74.1263	71.6615	78.916
LOC100743463	vacuolar protein sorting-associated protein VTA1 homolog	FALSE	Add	Add	-27.2834	-28.4028	-33.5267	-35.6828	-27.7125
LOC100743470	uncharacterized LOC100743470	FALSE	Add	Region	-30.1346	-31.8898	-30.4997	-32.8932	-27.5629
LOC100743473	suppressor of hairless protein	FALSE	Add	Region	24.9571	18.919	25.2804	18.5063	29.3951
LOC100743483	diacylglycerol kinase eta	FALSE	Add	Region	19.9989	18.263	19.2999	17.0423	26.0916
LOC100743492	signal recognition particle 19 kDa protein	FALSE	Add	Treatment	-7.96874	-8.03017	-11.7239	-12.6242	-7.44671
LOC100743498	transforming acidic coiled-coil-containing protein 3	FALSE	Add	Add	-33.2232	-37.0162	-34.5667	-39.2857	-34.2233
LOC100743520	mitochondrial chaperone BCS1	FALSE	Add	Region	29.0783	22.7707	27.9537	21.043	28.2433
LOC100743545	WD repeat-containing protein 47, transcript variant X3	FALSE	Add	None	17.3999	17.0503	17.5342	16.5241	20.2927
LOC100743576	proto-oncogene tyrosine-protein kinase ROS	FALSE	Add	Add	60.1719	47.7435	57.7633	42.2494	44.7771
LOC100743579	dual specificity protein phosphatase 3	FALSE	Add	None	29.7425	28.7827	30.1074	28.5891	33.298
LOC100743594	maltase 1-like	FALSE	Add	Region	125.688	113.62	126.817	113.408	120.981
LOC100743598	cell growth-regulating nucleolar protein	FALSE	Add	Treatment	-5.23631	-3.85972	-12.4018	-12.4944	-11.8406
LOC100743607	CTL-like protein 1	FALSE	Add	Add	-25.0112	-36.0935	-26.1188	-38.2407	-32.7552
LOC100743610	ragulator complex protein LAMTOR2	FALSE	Add	Region	1.18648	-1.86884	1.60664	-2.05478	9.54139
LOC100743613	uncharacterized LOC100743613	FALSE	Add	Region	63.7188	53.684	63.7838	52.6126	53.6046
LOC100743618	eukaryotic translation initiation factor 3 subunit F	FALSE	Add	Treatment	-3.12054	-2.72263	-9.96313	-10.7491	-8.68953
LOC100743638	ATP-dependent RNA helicase SUV3 homolog, mitochondrial	FALSE	Add	Add	17.1497	14.6749	13.7852	10.4636	18.7785
LOC100743657	elongation factor Ts, mitochondrial	FALSE	Add	Add	34.9296	22.9182	32.3976	18.3086	26.7904
LOC100743674	probable Ras GTPase-activating protein, transcript variant X6	FALSE	Add	Region	25.6979	20.4852	25.321	18.8585	19.881
LOC100743706	U4/U6 small nuclear ribonucleoprotein Prp4	FALSE	Add	Add	-29.3513	-39.5268	-31.2065	-42.649	-37.4526
LOC100743708	uncharacterized LOC100743708	FALSE	Add	Add	3.37643	-2.40246	0.899044	-5.38077	2.11345
LOC100743717	uncharacterized LOC100743717	FALSE	Add	None	-40.2391	-40.0971	-41.9644	-41.998	-36.2204
LOC100743734	phosphatidylinositol 3-kinase catalytic subunit type 3	FALSE	Add	None	-40.4843	-40.6786	-40.4569	-40.9945	-32.7289
LOC100743737	myosin light chain alkali	FALSE	Add	None	-49.0996	-49.5769	-49.1981	-50.134	-39.5546
LOC100743755	calcium homeostasis endoplasmic reticulum protein	FALSE	Add	Treatment	-37.8796	-37.767	-40.9074	-42.1789	-38.4018
LOC100743759	28S ribosomal protein S27, mitochondrial	FALSE	Add	None	34.7723	33.8148	34.3646	33.0841	37.8551
LOC100743760	uncharacterized LOC100743760	FALSE	Add	Region	92.9759	82.0657	91.7417	81.3928	87.8249
LOC100743767	pyridoxine/pyridoxamine 5'-phosphate oxidase 1, chL-ORoplastic-like	FALSE	Add	Treatment	13.2983	12.8749	9.9666	8.63716	15.4527
LOC100743779	class E basic helix-loop-helix protein 23	FALSE	Add	Region	78.4931	60.361	78.4313	59.7719	66.4614
LOC100743787	enoyl-CoA delta isomerase 2, mitochondrial	FALSE	Add	Add	73.9662	72.31	71.5306	68.9261	77.749
LOC100743845	ubiquitin-associated domain-containing protein 1	FALSE	Add	Treatment	17.0721	17.6115	14.298	13.9514	15.1589
LOC100743864	heme oxygenase	FALSE	Add	Region	50.4384	43.8286	51.0228	43.5216	50.3717
LOC100743867	transcription elongation factor B polypeptide 2	FALSE	Add	Add	26.2551	16.7823	24.7894	13.6173	22.5007
LOC100743871	putative Golgi pH regulator C	FALSE	Add	Add	-21.7668	-27.8527	-23.2388	-30.6634	-23.3781
LOC100743875	uncharacterized LOC100743875	FALSE	Add	Treatment	-48.0983	-48.9738	-49.8973	-51.501	-47.948
LOC100743877	zinc carboxypeptidase-like	FALSE	Add	Treatment	55.7769	54.3743	53.7017	52.9942	55.5601
LOC100743884	UPF0545 protein C22orf39 homolog	FALSE	Add	Add	37.5374	35.9505	35.1997	32.7785	37.0677
LOC100743891	cytoplasmic aconitate hydratase-like	FALSE	Add	Add	-1.22748	-3.79158	-3.83747	-7.33928	-1.50529
LOC100743897	akirin-2	FALSE	Add	Add	-51.3212	-59.7459	-52.7908	-62.5393	-58.2349
LOC100743901	histone-arginine methyltransferase CARMER	FALSE	Add	Region	-3.92458	-8.28761	-4.12624	-9.35466	-5.41616
LOC100743906	disintegrin and metalloproteinase domain-containing protein 10-like	FALSE	Add	Region	-2.82246	-10.7186	-3.67312	-12.0968	-8.754
LOC100743929	hsp90 co-chaperone Cdc37	FALSE	Add	None	13.1473	12.4343	12.401	11.3293	14.5366
LOC100743949	charged multivesicular body protein 7	FALSE	Add	Region	-4.07713	-11.2285	-4.14945	-12.2361	-5.3096
LOC100743963	coiled-coil domain-containing protein 28A, transcript variant X4	FALSE	Add	Region	-26.5701	-28.1117	-26.5041	-28.6336	-21.7984
LOC100743966	uncharacterized LOC100743966, transcript variant X8	FALSE	Add	Add	-4.3524	-5.95312	-6.03191	-8.21266	-2.52084
LOC100743986	cyclin-dependent kinase-like 4	FALSE	Add	Region	105.672	93.4627	105.411	92.2642	97.6092
LOC100743989	Fanconi anemia group M protein	FALSE	Add	Add	-8.36657	-11.1263	-10.6994	-14.083	-3.95749
LOC100744002	probable asparagine--tRNA ligase, mitochondrial	FALSE	Add	Add	44.3137	32.6427	43.4281	29.8357	38.3022
LOC100744003	catenin alpha	FALSE	Add	Add	-8.27532	-16.7704	-10.2073	-21.0462	-11.5802
LOC100744027	probable G-protein coupled receptor CG31760	FALSE	Add	Region	17.6005	11.1652	17.2482	10.6974	21.7959
LOC100744037	E3 ubiquitin-protein ligase UHRF1-like	FALSE	Add	None	-36.4798	-36.6702	-37.0645	-37.651	-30.447
LOC100744047	nucleolar complex protein 2 homolog	FALSE	Add	Treatment	12.8516	12.767	9.36937	8.31994	13.4119
LOC100744062	dipeptidase 1-like	FALSE	Add	Region	49.324	38.9696	50.5209	38.7627	43.1898
LOC100744071	DNA-directed RNA polymerase II 16 kDa polypeptide-like	FALSE	Add	Treatment	-32.214	-32.8865	-33.8173	-35.4844	-29.0115
LOC100744077	dynein intermediate chain 2, axonemal	FALSE	Add	Add	63.742	52.0052	61.7339	47.5392	53.6749
LOC100744078	cystathionine gamma-lyase	FALSE	Add	None	-26.1099	-26.8626	-25.9418	-26.9607	-23.0394
LOC100744080	ATP-dependent zinc metalloprotease YME1 homolog	FALSE	Add	Region	26.07	16.7685	25.8811	15.44	19.6935
LOC100744083	dnaJ homolog subfamily C member 30	FALSE	Add	Region	72.4575	70.87	72.1887	69.9826	79.664
LOC100744094	dolichyl pyrophosphate Man9GlcNAc2 alpha-1,3-glucosyltransferase	FALSE	Add	Treatment	-48.6343	-48.6233	-50.9005	-51.4624	-43.7126
LOC100744100	kinesin-like protein Klp10A, transcript variant X3	FALSE	Add	None	-34.8538	-35.988	-34.567	-36.3584	-35.2283
LOC100744102	probable oligoribonuclease, transcript variant X3	FALSE	Add	Add	7.87739	5.71903	5.9505	2.73153	9.13466
LOC100744113	uncharacterized LOC100744113	FALSE	Add	Region	66.581	55.6803	67.1353	54.5868	63.7069
LOC100744122	tRNA (adenine(58)-N(1))-methyltransferase catalytic subunit TRMT61A	FALSE	Add	Region	56.4177	41.374	57.6843	41.2755	50.3416
LOC100744125	uncharacterized LOC100744125	FALSE	Add	Region	17.2678	15.53	16.7517	14.6271	24.6422
LOC100744127	M-phase phosphoprotein 6	FALSE	Add	Region	-28.0508	-31.2219	-28.831	-33.1318	-29.4681
LOC100744129	neurexin-4	FALSE	Add	Region	-4.02938	-7.55722	-4.02092	-8.58149	-0.243691
LOC100744131	bladder cancer-associated protein	FALSE	Add	Treatment	4.48666	3.37515	1.16263	-0.646515	2.93647
LOC100744132	methionine-R-sulfoxide reductase B1-like	FALSE	Add	None	37.7177	37.4115	37.8562	37.2434	42.1217
LOC100744133	dynein light chain 4, axonemal-like	FALSE	Add	Treatment	-35.0524	-36.0163	-37.3318	-39.2937	-33.3146
LOC100744135	unconventional prefoldin RPB5 interactor 1	FALSE	Add	Add	14.5262	12.5383	11.2475	8.31229	17.1543
LOC100744138	protein sel-1 homolog 1	FALSE	Add	Region	-14.624	-18.567	-14.8886	-19.7693	-11.1944
LOC100744142	transcriptional activator Myb	FALSE	Add	Region	24.5023	18.7516	24.9781	18.5794	27.5577
LOC100744144	uncharacterized LOC100744144	FALSE	Add	Add	-1.57747	-8.65269	-3.89641	-12.0479	-8.54104
LOC100744152	adapter molecule Crk	FALSE	Add	None	-45.8296	-46.2601	-46.0999	-46.8553	-40.4777
LOC100744158	uncharacterized LOC100744158	FALSE	Add	Region	-6.7773	-10.7141	-7.70481	-12.3865	-3.12915
LOC100744161	ephrin type-A receptor 3-like	FALSE	Add	Region	-10.5717	-14.9541	-10.5835	-15.4545	-12.6151
LOC100744164	neurotrimin-like	FALSE	Add	Add	60.0288	51.8495	57.3044	46.6702	54.2448
LOC100744172	Williams-Beuren syndrome chromosomal region 16 protein homolog	FALSE	Add	Add	0.643963	-6.05011	-0.131714	-8.13434	0.191811
LOC100744187	probable cytochrome P450 6a13	FALSE	Add	Region	105.191	101.464	106.752	100.612	105.434
LOC100744245	BTB/POZ domain-containing adapter for CUL3-mediated RhoA degradation protein 3	FALSE	Add	Add	-33.8778	-35.4537	-40.284	-43.6996	-34.3031
LOC100744249	mitochondrial import inner membrane translocase subunit TIM14	FALSE	Add	Region	-3.16042	-6.29179	-4.63031	-8.18527	2.47351
LOC100744258	myosin heavy chain, muscle, transcript variant X5	FALSE	Add	Add	-45.0436	-59.4773	-46.324	-62.9402	-57.3268
LOC100744267	homeobox protein PKNOX2-like	FALSE	Add	Add	-36.7496	-38.4426	-45.3435	-49.3842	-42.0344
LOC100744299	ER membrane protein complex subunit 8/9 homolog	FALSE	Add	Treatment	-9.55805	-9.68404	-14.1297	-14.8654	-5.85097
LOC100744312	UDP-glucuronosyltransferase 2B30-like	FALSE	Add	Region	50.5549	46.155	49.6542	44.6948	47.0117
LOC100744320	sialin-like	FALSE	Add	Add	7.1569	3.03842	4.27465	0.256093	4.55401
LOC100744331	mitochondrial import inner membrane translocase subunit Tim21, transcript variant X6	FALSE	Add	Add	47.9726	46.3316	42.6415	39.9203	49.633
LOC100744340	dynein heavy chain 2, axonemal	FALSE	Add	Region	24.7135	21.8194	24.255	21.3988	31.3698
LOC100744345	COP9 signalosome complex subunit 6	FALSE	Add	Region	-13.0926	-26.5475	-13.6273	-28.5019	-23.0636
LOC100744347	CDP-diacylglycerol--inositol 3-phosphatidyltransferase	FALSE	Add	Region	7.55506	5.21747	7.45527	4.01586	10.4427
LOC100744359	translation initiation factor eIF-2B subunit beta	FALSE	Add	Region	-8.12725	-18.7395	-8.20037	-20.2042	-13.0976
LOC100744379	E3 ubiquitin-protein ligase ZNRF2	FALSE	Add	Add	-20.5418	-31.4556	-21.3167	-33.5453	-28.5587
LOC100744380	mitochondrial import receptor subunit TOM7 homolog	FALSE	Add	Add	31.5905	18.5781	30.2341	15.2071	23.2866
LOC100744397	uncharacterized LOC100744397, transcript variant X3	FALSE	Add	Treatment	-3.28903	-3.01082	-7.16788	-7.78185	-1.74711
LOC100744399	uncharacterized protein F58A4.6	FALSE	Add	None	31.2388	30.8068	30.4097	29.3265	39.1232
LOC100744403	beta-1,3-galactosyltransferase 5	FALSE	Add	Region	4.65484	0.900628	4.74606	0.0357328	7.29464
LOC100744406	protein NDUFAF4 homolog	FALSE	Add	Treatment	57.3287	56.9635	56.0583	55.248	63.9827
LOC100744432	transformation/transcription domain-associated protein, transcript variant X6	FALSE	Add	Treatment	18.8576	19.2506	14.9557	14.79	22.5679
LOC100744447	nascent polypeptide-associated complex subunit alpha, transcript variant X4	FALSE	Add	Region	-22.1119	-24.0514	-23.2882	-25.6217	-18.7736
LOC100744464	DNA replication complex GINS protein PSF3	FALSE	Add	Region	48.3016	40.9227	49.0626	40.8607	50.5377
LOC100744479	COP9 signalosome complex subunit 5, transcript variant X4	FALSE	Add	Add	-20.2679	-27.4104	-22.2911	-30.9221	-23.4465
LOC100744482	NA	FALSE	Add	None	-13.5051	-13.5885	-13.8708	-14.5171	-5.04195
LOC100744517	ATP-dependent DNA helicase PIF1	FALSE	Add	Region	23.8465	16.4763	23.621	15.0968	23.3244
LOC100744524	tetraspanin-13	FALSE	Add	Region	-16.9135	-31.9257	-15.4164	-31.9393	-26.6632
LOC100744529	mitochondrial import inner membrane translocase subunit TIM44	FALSE	Add	Treatment	38.2936	37.268	36.9668	35.4564	42.8343
LOC100744538	nitrilase and fragile histidine triad fusion protein NitFhit	FALSE	Add	Region	51.719	40.7312	51.6181	39.1566	48.7347
LOC100744557	dosage compensation regulator	FALSE	Add	Treatment	15.9735	16.103	10.6487	9.66592	14.7603
LOC100744559	zinc finger protein Noc	FALSE	Add	Add	17.7664	14.1894	15.7048	11.2073	15.8977
LOC100744566	uncharacterized LOC100744566	FALSE	Add	Region	-7.37663	-13.7847	-7.23287	-15.1983	-8.2008
LOC100744574	isoleucine--tRNA ligase, mitochondrial	FALSE	Add	Region	-6.67803	-14.5954	-6.28239	-15.1165	-10.4958
LOC100744582	uncharacterized LOC100744582	FALSE	Add	Add	-6.61188	-10.0145	-9.91205	-14.8611	-10.053
LOC100744590	neurotactin	FALSE	Add	Region	0.087668	-2.42296	-1.75362	-4.26324	3.47866
LOC100744598	probable arginine--tRNA ligase, mitochondrial	FALSE	Add	Add	54.3712	38.8828	54.071	36.4046	44.4074
LOC100744640	zinc finger protein 28-like	FALSE	Add	Add	40.1434	37.4277	38.382	35.1219	42.162
LOC100744656	RWD domain-containing protein 4	FALSE	Add	Add	28.8123	22.9023	25.36	17.5872	24.6431
LOC100744666	A-kinase ancH-OR protein 17A-like, transcript variant X3	FALSE	Add	Add	-15.3851	-18.042	-20.5787	-24.7689	-24.0482
LOC100744691	N-acetyltransferase 10	FALSE	Add	Add	-31.0557	-32.6551	-33.6132	-36.1677	-34.8371
LOC100744697	uncharacterized aarF domain-containing protein kinase 2-like	FALSE	Add	Region	-3.8881	-16.054	-4.38827	-16.9574	-15
LOC100744698	protein RCC2 homolog	FALSE	Add	Region	-15.9907	-18.1743	-15.6894	-18.3559	-9.05029
LOC100744720	reticulocalbin-2, transcript variant X3	FALSE	Add	Region	-15.9041	-22.0069	-16.4926	-23.528	-21.4801
LOC100744752	TGF-beta-activated kinase 1 and MAP3K7-binding protein 1-like	FALSE	Add	Add	-29.0411	-31.0548	-30.6913	-33.3496	-24.8149
LOC100744766	uncharacterized LOC100744766	FALSE	Add	Add	42.7319	32.6399	39.8523	28.2994	33.659
LOC100744767	RNA-binding protein cabeza-like	FALSE	Add	Region	12.4121	4.62243	13.1795	4.31918	10.7027
LOC100744785	40S ribosomal protein S29	FALSE	Add	Region	35.659	29.1472	34.985	28.0591	30.3623
LOC100744811	uncharacterized LOC100744811	FALSE	Add	Add	66.398	63.8405	62.5634	59.2937	65.8292
LOC100744823	structural maintenance of chromosomes protein 4	FALSE	Add	None	22.4267	22.2483	22.2027	21.365	25.7753
LOC100744833	transforming growth factor-beta-induced protein ig-h3-like, transcript variant X3	FALSE	Add	Add	24.4308	22.2894	20.9722	17.4935	23.2456
LOC100744836	DNA-binding protein RFXANK	FALSE	Add	Region	-74.1551	-75.6935	-74.9051	-77.4262	-66.8581
LOC100744853	motile sperm domain-containing protein 1-like	FALSE	Add	Region	-42.3099	-44.5915	-41.9883	-44.8749	-36.2024
LOC100744895	ubiquitin-conjugating enzyme E2 G1	FALSE	Add	Add	-67.8894	-71.7147	-69.5833	-74.4884	-66.4353
LOC100744896	TBC1 domain family member 10A	FALSE	Add	Treatment	-1.77326	-2.6182	-5.12812	-6.70741	-0.193168
LOC100744904	14 kDa phosphohistidine phosphatase-like	FALSE	Add	Treatment	5.04011	5.59004	3.28501	2.92264	11.0747
LOC100744913	leucine-rich repeat protein SHOC-2-like	FALSE	Add	Treatment	-33.3301	-32.0573	-36.3681	-36.9392	-35.5345
LOC100744923	uncharacterized LOC100744923	FALSE	Add	Add	9.05712	7.49192	4.47086	2.04041	13.1611
LOC100744925	28S ribosomal protein S2, mitochondrial-like	FALSE	Add	Treatment	15.7103	15.8949	12.8155	12.3978	18.3344
LOC100744928	long-chain fatty acid transport protein 4	FALSE	Add	Region	84.9927	76.9765	85.3427	75.6559	82.8981
LOC100744935	Kv channel-interacting protein 2-like	FALSE	Add	Region	125.389	106.157	127.027	105.894	112.101
LOC100744947	4-coumarate--CoA ligase 1-like	FALSE	Add	Treatment	85.8865	84.9739	84.2243	83.3215	89.1385
LOC100744975	uncharacterized LOC100744975	FALSE	Add	Add	-38.4161	-41.3623	-42.9385	-47.2355	-41.0193
LOC100745023	probable tRNA pseudouridine synthase 2	FALSE	Add	Region	31.1061	27.3458	30.4553	25.5834	34.0784
LOC100745053	fatty acid hydroxylase domain-containing protein 2	FALSE	Add	Add	38.2252	32.6969	34.6474	26.7299	30.7315
LOC100745058	uncharacterized aarF domain-containing protein kinase 1	FALSE	Add	Region	34.2527	25.7026	34.1131	24.3845	34.5594
LOC100745059	DNA repair protein complementing XP-G cells	FALSE	Add	Treatment	35.4728	35.0674	30.6666	29.1594	35.5933
LOC100745076	bromodomain-containing protein 8	FALSE	Add	Region	-2.05495	-8.69598	-2.17505	-10.3235	-0.955797
LOC100745082	probable serine/threonine-protein kinase DDB_G0282963	FALSE	Add	Add	-1.12096	-3.59587	-2.91169	-5.87756	-4.8166
LOC100745095	integrator complex subunit 6	FALSE	Add	None	-3.2566	-3.59948	-4.09194	-5.16977	0.431509
LOC100745115	E3 ubiquitin-protein ligase RNF14-like	FALSE	Add	Region	-9.63154	-25.5225	-9.70514	-27.3602	-23.2949
LOC100745138	BTB/POZ domain-containing protein 9	FALSE	Add	None	-17.6124	-17.7599	-17.7885	-18.3608	-7.53255
LOC100745156	uncharacterized LOC100745156	FALSE	Add	Add	27.2562	16.7825	24.1617	14.2654	20.9416
LOC100745177	ubiquinone biosynthesis monooxygenase COQ6	FALSE	Add	None	-16.4677	-16.3318	-16.888	-16.901	-5.83735
LOC100745204	NEDD8-activating enzyme E1 regulatory subunit	FALSE	Add	Region	-27.3477	-30.0199	-27.397	-30.8158	-23.9645
LOC100745210	polyglutamine-binding protein 1	FALSE	Add	None	9.6848	8.17939	9.9783	7.86596	15.334
LOC100745220	protein giant-lens	FALSE	Add	Region	83.3562	61.5836	85.0215	61.5112	68.3371
LOC100745237	vitellogenin-4-like	FALSE	Add	None	27.3571	27.2672	26.7374	25.5541	31.0373
LOC100745291	acylglycerol kinase, mitochondrial	FALSE	Add	Region	25.8969	14.6169	26.3097	13.8476	19.587
LOC100745293	serine/threonine-protein kinase PINK1, mitochondrial	FALSE	Add	Region	-32.3782	-38.5114	-32.3648	-39.3707	-32.4246
LOC100745299	single Ig IL-1-related receptor-like	FALSE	Add	Add	16.5883	14.647	13.109	9.85672	18.099
LOC100745317	U6 snRNA-associated Sm-like protein LSm8	FALSE	Add	None	32.7925	32.7779	31.821	31.2903	33.5776
LOC100745318	poly(A) RNA polymerase, mitochondrial	FALSE	Add	Add	10.5364	7.2128	6.12154	0.921233	8.27731
LOC100745328	transmembrane and TPR repeat-containing protein 4-like	FALSE	Add	Region	-39.9732	-43.7512	-39.7939	-44.1994	-42.1392
LOC100745335	NA	FALSE	Add	None	-37.9027	-37.3911	-38.0218	-38.4456	-33.1233
LOC100745337	zinc finger protein-like 1	FALSE	Add	Treatment	-44.2358	-44.3268	-45.9503	-46.5827	-36.8915
LOC100745341	probable 28S ribosomal protein S26, mitochondrial	FALSE	Add	Add	38.9928	36.19	36.4666	32.9064	36.5573
LOC100745359	uncharacterized protein MAL13P1.304-like	FALSE	Add	Region	66.8757	64.7591	66.3497	63.403	67.989
LOC100745374	G-protein coupled receptor 143-like	FALSE	Add	Treatment	-40.2505	-39.8933	-43.7628	-44.268	-40.4576
LOC100745413	splicing factor 3B subunit 6-like protein	FALSE	Add	None	0.863809	-0.129721	0.730673	-0.85114	7.26876
LOC100745422	allatostatin-A receptor	FALSE	Add	Add	-2.84505	-13.2952	-5.37639	-16.7946	-12.7859
LOC100745427	uncharacterized LOC100745427	FALSE	Add	Add	40.5555	39.046	38.2953	35.7664	40.9236
LOC100745428	uncharacterized LOC100745428	FALSE	Add	None	-9.68553	-9.38711	-9.99785	-10.1273	-4.1168
LOC100745433	N-acetylglucosaminyl-phosphatidylinositol biosynthetic protein, transcript variant X5	FALSE	Add	Treatment	-42.6099	-42.3423	-45.5792	-46.0889	-37.5887
LOC100745444	AN1-type zinc finger protein 1-like	FALSE	Add	Region	43.7128	41.9526	43.8312	41.6678	45.3914
LOC100745446	eukaryotic translation initiation factor 3 subunit A-like, transcript variant X5	FALSE	Add	Add	-78.9899	-81.4654	-81.6895	-85.7246	-80.8758
LOC100745448	39S ribosomal protein L28, mitochondrial	FALSE	Add	Region	1.1034	-0.611994	0.189541	-2.06786	2.10517
LOC100745449	snRNA-activating protein complex subunit 3	FALSE	Add	Add	10.7926	5.52953	9.05784	1.86651	4.71767
LOC100745474	serine/threonine-protein kinase SBK1	FALSE	Add	Add	98.7651	80.7242	96.3484	77.5433	82.4306
LOC100745484	protein-tyrosine sulfotransferase	FALSE	Add	Add	29.7054	17.7225	28.7392	15.5392	18.124
LOC100745505	uncharacterized LOC100745505	FALSE	Add	Treatment	-1.90926	-2.16689	-5.63644	-7.19675	-0.53285
LOC100745521	adenylate cyclase type 2	FALSE	Add	Region	27.2474	22.3536	27.7787	22.008	31.1108
LOC100745523	coiled-coil-helix-coiled-coil-helix domain-containing protein 7	FALSE	Add	Add	18.3752	15.2315	17.7081	13.1629	18.9312
LOC100745552	sH-ORt coiled-coil protein B	FALSE	Add	Treatment	-14.227	-14.4168	-17.9613	-19.3484	-18.6151
LOC100745555	protein lozenge	FALSE	Add	Region	9.91665	7.61013	8.85534	5.95431	16.4427
LOC100745564	zinc finger and BTB domain-containing protein 11-like	FALSE	Add	None	2.62258	2.56704	2.7533	2.43825	7.96351
LOC100745568	serine/threonine-protein kinase grp	FALSE	Add	Treatment	4.22454	3.82973	3.15616	1.80418	7.15662
LOC100745581	protein AAR2 homolog, transcript variant X4	FALSE	Add	Treatment	-26.9861	-27.3455	-28.6605	-29.9416	-21.77
LOC100745594	uncharacterized LOC100745594, transcript variant X3	FALSE	Add	Treatment	90.1873	88.1948	89.8383	88.0822	90.9472
LOC100745600	60S ribosomal protein L11-like	FALSE	Add	Region	-50.2852	-54.6964	-50.8721	-56.6741	-55.0515
LOC100745629	COP9 signalosome complex subunit 2	FALSE	Add	Add	-13.4324	-29.0007	-14.684	-32.944	-23.1079
LOC100745636	fructose-bisphosphate aldolase-like	FALSE	Add	Region	-42.7759	-49.5255	-42.5355	-50.3482	-42.5678
LOC100745655	translation initiation factor eIF-2B subunit alpha	FALSE	Add	Region	23.1502	16.1595	22.4421	14.1916	20.6751
LOC100745660	phospH-ORylated adapter RNA export protein	FALSE	Add	Region	-22.852	-24.7964	-22.4481	-25.0567	-15.4709
LOC100745661	WD repeat-containing protein 55 homolog	FALSE	Add	Region	59.9584	39.0519	61.1521	38.867	47.2242
LOC100745667	diuretic H-ORmone receptor-like, transcript variant X4	FALSE	Add	Region	61.5204	45.2441	60.8924	45.0435	48.0134
LOC100745682	sushi, von Willebrand factor type A, EGF and pentraxin domain-containing protein 1	FALSE	Add	Treatment	37.7673	38.4306	34.6863	34.552	43.1356
LOC100745688	DNA-directed RNA polymerase II subunit RPB3	FALSE	Add	Region	-29.4208	-38.429	-29.2975	-39.6515	-32.8999
LOC100745696	carbohydrate sulfotransferase 11	FALSE	Add	Treatment	22.7338	23.2056	17.6472	17.1491	22.275
LOC100745715	S-adenosylmethionine synthase	FALSE	Add	Region	13.2362	8.96516	13.8653	8.90788	15.3149
LOC100745720	tubulin-specific chaperone E, transcript variant X3	FALSE	Add	Add	-5.01154	-10.2855	-7.38068	-14.1065	-9.5222
LOC100745722	DNA topoisomerase 2-binding protein 1-like, transcript variant X3	FALSE	Add	Region	-53.4702	-55.0874	-54.0162	-56.1941	-54.8242
LOC100745723	probable elongator complex protein 3	FALSE	Add	Region	-10.9288	-16.422	-10.6896	-17.1465	-7.11203
LOC100745733	WD repeat domain-containing protein 83	FALSE	Add	Region	-35.9604	-38.5126	-36.9953	-40.1557	-37.7447
LOC100745735	peptidyl-prolyl cis-trans isomerase E	FALSE	Add	Add	35.1866	33.5107	32.3163	29.9736	38.4528
LOC100745746	E3 ubiquitin-protein ligase UBR2	FALSE	Add	Treatment	30.4828	29.9898	25.8639	24.7032	28.8271
LOC100745752	probable DNA mismatch repair protein Msh6	FALSE	Add	Treatment	-16.8607	-18.0229	-17.4598	-19.0666	-9.26078
LOC100745755	85/88 kDa calcium-independent phospholipase A2	FALSE	Add	Region	48.3776	43.1615	48.0829	41.7939	43.2677
LOC100745756	probable cytochrome P450 6a13	FALSE	Add	Region	98.0587	87.0797	99.2858	86.7827	95.7973
LOC100745788	protein pangolin, isoforms A/H/I/S	FALSE	Add	Region	19.0517	8.82888	19.5931	8.44145	18.1788
LOC100745790	angiopoietin-2, transcript variant X3	FALSE	Add	Add	28.0373	25.0694	25.6241	22.7824	30.4793
LOC100745802	uncharacterized LOC100745802	FALSE	Add	Add	15.5897	12.1106	12.5544	7.46829	8.13861
LOC100745804	uncharacterized LOC100745804	FALSE	Add	Treatment	-50.6686	-50.6952	-55.7398	-56.6882	-52.2879
LOC100745815	membrane metallo-endopeptidase-like 1	FALSE	Add	Add	5.64582	1.72806	2.7108	-2.16981	3.36608
LOC100745833	ADAMTS-like protein 3	FALSE	Add	Region	81.7757	68.8967	81.5207	68.4764	74.854
LOC100745854	PTB domain-containing engulfment adapter protein 1-like, transcript variant X4	FALSE	Add	Add	53.5808	38.1663	52.6415	34.8517	41.9712
LOC100745919	serine/threonine-protein kinase 17B-like	FALSE	Add	Add	16.3061	11.8259	12.0233	6.37509	6.77836
LOC100745942	adrenodoxin-like protein, mitochondrial	FALSE	Add	Add	32.8048	25.3905	31.0965	22.3762	33.7542
LOC100745947	DNA repair protein complementing XP-A cells homolog	FALSE	Add	Add	31.1688	26.2631	28.4213	22.0214	27.5549
LOC100745949	transmembrane protein 68	FALSE	Add	Treatment	2.7567	3.21083	1.10132	0.743747	7.66221
LOC100745951	vacuolar protein sorting-associated protein 37A	FALSE	Add	Region	5.07985	-0.741827	4.25869	-2.45847	2.96646
LOC100745956	rRNA methyltransferase 3, mitochondrial	FALSE	Add	Region	54.0603	39.6843	54.1823	38.5287	43.0909
LOC100746002	mitochondrial folate transporter/carrier	FALSE	Add	Treatment	1.52245	0.815333	0.370493	-1.00498	9.89197
LOC100746009	trafficking protein particle complex subunit 1	FALSE	Add	Add	9.63267	-3.65032	6.49058	-10.4699	-3.52419
LOC100746029	UPF0160 protein MYG1, mitochondrial	FALSE	Add	Add	-16.1155	-22.0603	-19.0579	-27.0476	-23.7158
LOC100746047	probable cation-transporting ATPase 13A3	FALSE	Add	Add	93.4987	86.4675	91.79	81.7085	86.9741
LOC100746053	magnesium-dependent phosphatase 1-like	FALSE	Add	Region	44.1733	37.758	44.6695	37.4124	47.7367
LOC100746059	insulin-like growth factor-binding protein-related protein 1	FALSE	Add	Add	26.6319	25.0422	19.0639	15.9526	18.8217
LOC100746063	DNA fragmentation factor subunit beta	FALSE	Add	Region	11.5963	0.283229	12.2842	-0.0371993	4.4085
LOC100746064	uncharacterized LOC100746064	FALSE	Add	Add	0.871497	-2.75189	-5.64641	-11.6981	-3.3623
LOC100746079	mitotic spindle assembly checkpoint protein MAD2B	FALSE	Add	Add	-58.4598	-66.6301	-59.0694	-69.0677	-63.3785
LOC100746081	uncharacterized LOC100746081	FALSE	Add	Add	37.8606	34.3709	35.0733	31.322	37.563
LOC100746082	heparan sulfate glucosamine 3-O-sulfotransferase 6	FALSE	Add	Region	82.2189	72.022	82.1472	71.3779	79.6118
LOC100746093	pre-mRNA-splicing factor Syf2	FALSE	Add	Region	36.7389	33.148	36.9984	32.6482	38.3741
LOC100746096	protein painting of fourth	FALSE	Add	Add	-42.7108	-44.5826	-43.956	-46.8197	-39.025
LOC100746102	collagen alpha-5(IV) chain-like	FALSE	Add	Add	42.6022	36.1675	37.0611	29.8326	38.5277
LOC100746128	ubiquitin carboxyl-terminal hydrolase isozyme L5	FALSE	Add	Region	-23.5261	-36.5935	-22.8059	-36.6794	-33.1317
LOC100746132	uncharacterized LOC100746132	FALSE	Add	Add	75.2322	53.2263	74.5351	50.8236	55.9097
LOC100746139	guanine nucleotide exchange factor for Rab-3A-like	FALSE	Add	Region	36.3875	32.8959	36.0603	31.7944	36.3041
LOC100746159	pleckstrin homology domain-containing family M member 2	FALSE	Add	Add	-41.9379	-42.4774	-48.4525	-50.5091	-48.2546
LOC100746187	cleavage stimulation factor subunit 1	FALSE	Add	Region	-26.0733	-28.8327	-26.0484	-29.7148	-25.2333
LOC100746188	nuclease-sensitive element-binding protein 1	FALSE	Add	Add	-78.4405	-91.3029	-79.7132	-93.851	-86.1058
LOC100746218	uncharacterized LOC100746218	FALSE	Add	Add	-10.5443	-12.9459	-16.4039	-20.6421	-13.5311
LOC100746228	ras-related protein Rab-9A	FALSE	Add	Treatment	-24.6876	-25.366	-26.8726	-28.3004	-21.0638
LOC100746240	zinc finger protein 622	FALSE	Add	Region	-87.8602	-92.744	-87.8169	-93.6628	-88.8484
LOC100746255	lariat debranching enzyme	FALSE	Add	Region	-0.900618	-2.72472	-2.02699	-4.52358	0.532677
LOC100746292	ATP-binding cassette sub-family G member 1	FALSE	Add	Treatment	-3.15319	-3.41343	-6.33877	-7.61558	1.31472
LOC100746307	uncharacterized LOC100746307	FALSE	Add	Region	71.2367	66.7926	70.6652	65.972	69.2061
LOC100746308	ribonuclease P protein subunit p20-like	FALSE	Add	Region	-10.7245	-12.6137	-10.9517	-13.5119	-9.23549
LOC100746364	actin-related protein 1	FALSE	Add	Region	-43.0756	-45.7362	-44.3218	-47.5879	-38.8768
LOC100746374	GTP-binding protein RAD	FALSE	Add	Treatment	67.3834	67.0119	64.9846	63.9509	66.5975
LOC100746378	trafficking protein particle complex subunit 4	FALSE	Add	Region	8.96644	2.13515	9.2502	1.28516	8.76422
LOC100746379	tyrosine-protein phosphatase corkscrew	FALSE	Add	Region	-67.9454	-70.2076	-68.4503	-71.4584	-62.2176
LOC100746399	28S ribosomal protein S18c, mitochondrial	FALSE	Add	Add	53.6846	45.9463	52.9759	43.9166	50.7712
LOC100746410	probable protein S-acyltransferase 23, transcript variant X3	FALSE	Add	Treatment	18.3154	18.3185	14.7986	13.7448	17.7916
LOC100746446	prefoldin subunit 4	FALSE	Add	Add	13.916	10.9621	11.5231	7.463	17.4532
LOC100746449	mitogen-activated protein kinase kinase kinase 12	FALSE	Add	Region	11.5727	8.4087	11.079	7.73004	11.7498
LOC100746467	neuropeptide-like 1	FALSE	Add	Add	168.074	160.512	168.451	158.413	163.018
LOC100746469	paxillin, transcript variant X5	FALSE	Add	None	52.3915	50.8485	52.6953	50.7963	58.4201
LOC100746480	DET1- and DDB1-associated protein 1	FALSE	Add	Treatment	-37.3949	-38.4779	-37.9336	-39.5754	-31.9341
LOC100746484	F-box protein SKIP2-like	FALSE	Add	Region	-17.8693	-19.8363	-18.3178	-20.9968	-9.88876
LOC100746487	membrane-associated protein Hem	FALSE	Add	Region	7.07076	-2.44181	7.26617	-3.36516	6.71555
LOC100746502	uncharacterized LOC100746502	FALSE	Add	Treatment	4.68894	3.67724	-0.539301	-1.61209	1.85848
LOC100746509	WD repeat-containing protein on Y chromosome-like	FALSE	Add	Add	80.0619	71.916	78.6072	68.3543	78.1789
LOC100746510	probable rRNA-processing protein EBP2 homolog	FALSE	Add	Treatment	20.6639	19.2228	20.3274	18.486	23.449
LOC100746523	ADP,ATP carrier protein-like	FALSE	Add	Region	26.9956	25.748	26.5927	24.5252	33.4156
LOC100746528	stress response protein NST1, transcript variant X3	FALSE	Add	Region	83.583	74.5062	84.2884	73.4456	78.274
LOC100746532	uncharacterized LOC100746532	FALSE	Add	Treatment	22.7612	23.8176	14.1174	13.8291	20.4657
LOC100746539	actin-related protein 2/3 complex subunit 4	FALSE	Add	Treatment	-36.6837	-36.5773	-39.7167	-40.2727	-31.0807
LOC100746540	CWF19-like protein 2	FALSE	Add	Add	-7.91264	-11.7806	-10.0202	-14.8628	-10.5857
LOC100746547	heat shock 70 kDa protein cognate 5	FALSE	Add	Add	-11.277	-21.1145	-13.033	-24.5154	-21.4532
LOC100746553	WD repeat-containing protein 48	FALSE	Add	Treatment	-10.0843	-10.6466	-11.7405	-13.1551	-5.83615
LOC100746563	reticulon-4-interacting protein 1, mitochondrial	FALSE	Add	Add	42.7164	34.0723	40.0191	30.0836	38.9521
LOC100746581	phospholipase ABHD3	FALSE	Add	Add	19.4389	3.54432	18.578	0.0416689	9.88606
LOC100746586	peptidyl-prolyl cis-trans isomerase-like 2	FALSE	Add	Add	1.8134	-0.0816815	0.790078	-2.13556	4.38998
LOC100746605	uncharacterized LOC100746605	FALSE	Add	Region	41.7758	39.9925	40.6933	38.2355	47.4824
LOC100746614	thioredoxin-related transmembrane protein 2 homolog	FALSE	Add	Region	-37.8824	-41.5669	-37.756	-41.5948	-36.2643
LOC100746620	uncharacterized LOC100746620	FALSE	Add	Add	23.8792	6.91099	19.6755	-0.391385	10.1172
LOC100746645	clathrin heavy chain	FALSE	Add	Region	-16.682	-19.4936	-17.9125	-21.3475	-18.9772
LOC100746681	protein deglycase DJ-1-like	FALSE	Add	Region	26.6683	15.8566	26.8317	14.7292	16.6137
LOC100746682	density-regulated protein homolog	FALSE	Add	Add	18.331	12.7282	15.7821	8.47945	17.3203
LOC100746694	beta-1-syntrophin	FALSE	Add	Region	-6.56921	-12.971	-6.90706	-13.7802	-6.20877
LOC100746697	probable G-protein coupled receptor B0563.6	FALSE	Add	Add	4.88899	-3.96822	3.41826	-6.10943	2.01784
LOC100746699	26S proteasome non-ATPase regulatory subunit 10-like	FALSE	Add	Region	-11.902	-23.5137	-11.7217	-24.5873	-21.8046
LOC100746728	laminin subunit alpha	FALSE	Add	Add	81.4714	78.0982	79.1194	75.0626	83.8078
LOC100746736	ER membrane protein complex subunit 10	FALSE	Add	Treatment	-62.034	-61.5816	-64.3634	-64.6662	-58.3049
LOC100746771	stress response protein NST1	FALSE	Add	Region	121.186	112.154	122.631	112.07	114.309
LOC100746781	rootletin	FALSE	Add	Add	-20.6478	-23.6113	-27.6482	-31.7227	-27.7142
LOC100746786	nitric oxide synthase-interacting protein homolog	FALSE	Add	Add	5.02417	-6.98358	3.58013	-10.7907	-3.7676
LOC100746790	uncharacterized LOC100746790	FALSE	Add	Region	3.20536	-0.393326	3.1668	-1.37216	4.65701
LOC100746803	laminin subunit beta-1	FALSE	Add	None	31.5198	30.6006	31.3631	29.8046	38.925
LOC100746804	DNA-directed RNA polymerase III subunit RPC9	FALSE	Add	Region	34.0777	29.6296	34.1302	28.6849	36.4429
LOC100746806	protein MIS12 homolog	FALSE	Add	None	-4.35134	-4.75798	-4.86703	-6.22397	-6.19974
LOC100746815	purine nucleoside phospH-ORylase-like	FALSE	Add	Region	109.173	105.492	107.98	104.256	110.153
LOC100746830	uncharacterized LOC100746830	FALSE	Add	Region	160.093	152.239	161.689	152.032	157.734
LOC100746844	methionine--tRNA ligase, mitochondrial-like	FALSE	Add	Add	47.6896	42.0905	47.067	39.9903	47.4009
LOC100746855	snurportin-1	FALSE	Add	Add	-6.47325	-9.18313	-8.13569	-11.8028	-3.50994
LOC100746859	COMM domain-containing protein 4	FALSE	Add	Add	-45.3299	-46.669	-52.0205	-55.0816	-50.5312
LOC100746864	centrosomal protein of 135 kDa	FALSE	Add	Add	-32.6722	-39.592	-37.4014	-46.3771	-40.2452
LOC100746877	F-box/LRR-repeat protein 16	FALSE	Add	Region	74.3887	62.1923	75.3063	62.074	68.5538
LOC100746887	syntaxin-18	FALSE	Add	Region	5.72354	-8.54099	6.44301	-9.34937	-1.12707
LOC100746904	barrier-to-autointegration factor	FALSE	Add	Region	4.19395	-4.25604	3.93824	-5.70713	5.5386
LOC100746905	uncharacterized LOC100746905	FALSE	Add	Add	2.19213	-5.51416	1.03116	-8.38205	-4.49187
LOC100746932	ubiquitin-fold modifier-conjugating enzyme 1	FALSE	Add	Region	1.49945	-9.18607	1.32126	-10.592	-5.62046
LOC100746937	probable prefoldin subunit 2	FALSE	Add	Add	-19.951	-32.0197	-22.7164	-37.2528	-29.7064
LOC100746940	uncharacterized LOC100746940	FALSE	Add	Add	3.89368	-0.152272	-0.485762	-6.51238	-1.88107
LOC100746960	ankyrin repeat domain-containing protein 50	FALSE	Add	Add	15.143	-3.00619	14.9508	-5.53742	3.10543
LOC100746973	titin	FALSE	Add	Add	77.8732	62.3818	69.0743	53.3077	58.4668
LOC100746982	serine/threonine-protein kinase RIO2	FALSE	Add	Add	18.3413	6.39226	17.4032	3.75901	9.43576
LOC100747035	phosphatidylinositol 5-phosphate 4-kinase type-2 alpha	FALSE	Add	Add	-19.323	-29.9291	-20.8447	-33.0394	-31.1482
LOC100747041	RNA-binding protein pno1	FALSE	Add	Add	-8.79257	-14.7558	-12.2644	-19.9209	-10.9595
LOC100747042	peroxisomal membrane protein PMP34	FALSE	Add	Region	19.3989	12.0566	20.1046	11.8746	20.2106
LOC100747052	syntaxin-like	FALSE	Add	Add	24.5992	15.0906	23.4059	12.5987	13.7552
LOC100747074	H/ACA ribonucleoprotein complex subunit 2-like protein	FALSE	Add	Region	-58.2547	-66.1003	-57.6155	-66.9055	-63.4092
LOC100747085	39S ribosomal protein L39, mitochondrial	FALSE	Add	Add	11.9373	9.0505	6.86964	2.62676	11.0052
LOC100747106	dysbindin protein homolog	FALSE	Add	Add	12.5815	5.97618	10.6336	2.45173	11.9161
LOC100747107	proline-rich protein PRCC, transcript variant X3	FALSE	Add	Add	15.2508	13.4709	11.0169	7.75208	9.30236
LOC100747115	piezo-type mechanosensitive ion channel component	FALSE	Add	Region	15.1367	12.826	14.9255	11.8327	20.2991
LOC100747123	MIP18 family protein CG7949	FALSE	Add	Region	14.1717	5.13032	15.0956	5.01462	12.5115
LOC100747133	bestrophin-2	FALSE	Add	None	-5.58033	-5.2379	-5.76223	-5.95184	0.491179
LOC100747146	uncharacterized LOC100747146	FALSE	Add	Region	-36.0568	-60.417	-34.2714	-60.4231	-57.1273
LOC100747201	DNA-directed RNA polymerase III subunit RPC10-like	FALSE	Add	Add	-12.4918	-18.1807	-14.7829	-21.6003	-15.0782
LOC100747218	nephrin	FALSE	Add	Add	-3.81206	-16.5296	-7.87158	-20.7819	-17.5252
LOC100747222	RNA pseudouridylate synthase domain-containing protein 4-like	FALSE	Add	Add	46.4423	42.419	41.5245	35.7397	43.948
LOC100747240	long-chain fatty acid transport protein 4	FALSE	Add	Treatment	10.8772	10.8263	8.61038	7.6996	13.4023
LOC100747251	SH3 and multiple ankyrin repeat domains protein 3	FALSE	Add	Region	51.5264	32.5762	52.1054	31.885	37.6902
LOC100747265	uncharacterized LOC100747265	FALSE	Add	Add	-25.0336	-26.7863	-28.3143	-31.3957	-23.8484
LOC100747284	contactin-2-like, transcript variant X4	FALSE	Add	Region	84.7461	71.9746	85.0161	71.9126	76.6615
LOC100747286	pentatricopeptide repeat-containing protein 1, mitochondrial	FALSE	Add	Add	19.9107	16.3147	17.8536	13.7366	21.1956
LOC100747293	helicase POLQ-like	FALSE	Add	None	-43.0354	-42.9936	-43.9043	-44.2847	-32.8508
LOC100747322	alpha-1,3-mannosyl-glycoprotein 4-beta-N-acetylglucosaminyltransferase B, transcript variant X4	FALSE	Add	Add	-58.2081	-65.2283	-60.5453	-69.2635	-63.5233
LOC100747328	uncharacterized LOC100747328	FALSE	Add	Add	-14.5879	-19.0156	-15.9675	-21.3774	-11.8034
LOC100747340	alpha-endosulfine	FALSE	Add	Region	-4.20588	-6.40293	-4.52681	-7.14466	-1.60927
LOC100747350	uncharacterized LOC100747350	FALSE	Add	Region	74.4923	50.4825	72.3868	49.2834	56.5268
LOC100747355	angiomotin-like protein 1, transcript variant X3	FALSE	Add	Region	-11.0227	-13.262	-11.7951	-14.7837	-13.1171
LOC100747359	LIM/homeobox protein Lhx9-like	FALSE	Add	Region	21.9876	14.6771	22.5741	14.5816	22.0285
LOC100747368	sorting nexin-25	FALSE	Add	Region	36.406	30.8527	36.3455	29.8363	34.8263
LOC100747388	heat shock 70 kDa protein cognate 4	FALSE	Add	Treatment	-22.7059	-22.0346	-29.0465	-29.2498	-21.3138
LOC100747396	mitochondrial inner membrane protease ATP23 homolog	FALSE	Add	Region	63.7884	61.7201	63.9578	61.3847	63.0238
LOC100747410	probable low-specificity L-threonine aldolase 1, transcript variant X3	FALSE	Add	Treatment	31.596	31.3045	29.3211	28.6334	36.4803
LOC100747416	flightin	FALSE	Add	Region	62.7661	56.3	62.3946	55.363	60.1092
LOC100747418	tensin-1-like	FALSE	Add	Region	4.03274	0.551846	3.58689	-0.201031	7.05542
LOC100747446	GPN-loop GTPase 3	FALSE	Add	Add	23.4039	18.2555	18.7988	11.1508	16.7561
LOC100747448	cyclin-dependent kinase-like 4	FALSE	Add	Region	47.6897	42.4036	46.8815	41.1795	48.8369
LOC100747468	post-GPI attachment to proteins factor 3	FALSE	Add	Region	-33.2315	-37.1581	-32.8011	-37.4868	-31.3928
LOC100747473	WD repeat-containing protein 34-like	FALSE	Add	Add	37.7568	32.659	34.9687	28.7052	37.0938
LOC100747479	PAXIP1-associated glutamate-rich protein 1	FALSE	Add	Treatment	-88.2608	-88.0964	-96.0517	-96.9444	-87.9079
LOC100747486	uncharacterized LOC100747486	FALSE	Add	Region	22.998	17.6362	22.3381	17.4319	23.8106
LOC100747531	succinate dehydrogenase assembly factor 2, mitochondrial-like	FALSE	Add	Region	16.674	11.5515	15.5324	9.79816	20.085
LOC100747572	PRKC apoptosis WT1 regulator protein-like, transcript variant X9	FALSE	Add	Add	43.4999	28.7128	42.1117	24.2361	32.7372
LOC100747575	39S ribosomal protein L34, mitochondrial	FALSE	Add	Add	50.8785	49.2703	48.335	45.7829	51.4654
LOC100747589	thiosulfate sulfurtransferase/rhodanese-like domain-containing protein 3, transcript variant X3	FALSE	Add	Treatment	45.7567	45.624	43.6978	42.964	44.0354
LOC100747593	uncharacterized protein CG3556, transcript variant X5	FALSE	Add	Region	62.4672	48.6286	62.4188	46.918	48.3969
LOC100747618	39S ribosomal protein L19, mitochondrial	FALSE	Add	Region	42.7735	29.935	42.5328	28.3676	38.3784
LOC100747632	probable trans-2-enoyl-CoA reductase, mitochondrial	FALSE	Add	Region	47.822	37.6254	48.1228	37.0654	46.0657
LOC100747633	formin-2	FALSE	Add	Region	49.5945	38.7542	48.7588	37.2377	40.1674
LOC100747644	gem-associated protein 2	FALSE	Add	Add	-17.9597	-25.2144	-19.3675	-28.3444	-20.6918
LOC100747659	uncharacterized LOC100747659	FALSE	Add	Add	59.7483	54.3855	57.9235	51.3568	61.0425
LOC100747669	serine/arginine-rich splicing factor 2	FALSE	Add	Treatment	-13.5357	-14.4114	-16.6802	-18.6305	-11.8879
LOC100747681	extracellular signal-regulated kinase 2	FALSE	Add	Add	-15.6311	-17.1023	-22.4901	-26.4796	-19.585
LOC100747683	segmentation protein Runt-like	FALSE	Add	Region	49.9891	35.6968	48.2997	35.0216	42.0998
LOC100747701	protein singed	FALSE	Add	Add	40.793	30.5568	34.1686	20.7468	29.5313
LOC100747726	replication protein A 70 kDa DNA-binding subunit	FALSE	Add	Treatment	-12.5988	-12.9288	-19.3896	-20.7826	-16.2651
LOC100747727	cell adhesion molecule 2-like, transcript variant X4	FALSE	Add	Region	5.31218	-7.72865	6.15283	-8.00455	-1.22756
LOC100747752	N-alpha-acetyltransferase 30-like	FALSE	Add	Add	-38.7343	-39.5871	-44.0093	-46.1155	-45.5538
LOC100747756	protein msta, isoform A-like	FALSE	Add	Add	35.2482	30.5652	33.7392	27.8608	36.4052
LOC100747779	solute carrier family 22 member 3-like	FALSE	Add	Add	111.877	98.3054	110.097	94.0391	98.6432
LOC100747794	uncharacterized LOC100747794, transcript variant X3	FALSE	Add	Region	29.0824	26.7876	28.3157	25.3336	33.84
LOC100747812	UV radiation resistance-associated gene protein, transcript variant X3	FALSE	Add	Add	-13.4211	-15.9032	-17.4528	-21.3413	-11.0378
LOC100747814	AMME syndrome candidate gene 1 protein-like	FALSE	Add	Region	67.9211	66.2826	67.3321	65.2226	71.8425
LOC100747834	GTPase Era, mitochondrial-like	FALSE	Add	Add	3.21559	1.80524	-0.235941	-2.51242	3.17867
LOC100747853	uncharacterized LOC100747853	FALSE	Add	Region	27.6868	11.4283	28.7979	10.6769	19.5358
LOC100747892	26S protease regulatory subunit 6B	FALSE	Add	None	-18.7248	-20.1929	-18.3302	-20.2866	-13.7104
LOC100747901	filamin-A	FALSE	Add	Add	44.5473	36.2152	37.725	26.2025	34.6957
LOC100747913	uncharacterized LOC100747913	FALSE	Add	Add	9.37502	-9.41745	8.24244	-11.4458	-4.3793
LOC100747920	uncharacterized LOC100747920	FALSE	Add	Region	10.5614	7.65015	10.0175	6.53027	16.2052
LOC100747926	solute carrier family 28 member 3	FALSE	Add	None	70.5543	69.2307	70.4792	69.0007	78.8138
LOC100747927	cuticle protein 19-like	FALSE	Add	Add	-26.2236	-28.5689	-27.766	-31.5065	-26.514
LOC100747949	nucleolar protein 11	FALSE	Add	Region	-57.2622	-64.1765	-57.3609	-65.1075	-64.1686
LOC100747950	uncharacterized LOC100747950	FALSE	Add	Treatment	-46.2339	-45.9435	-48.7829	-48.8337	-48.8232
LOC100747954	uncharacterized LOC100747954	FALSE	Add	Region	-35.5782	-41.6037	-35.1151	-42.5502	-41.6785
LOC100747962	nucleolar MIF4G domain-containing protein 1 homolog	FALSE	Add	Treatment	10.6815	10.9612	7.08488	7.07549	12.2913
LOC100747979	uncharacterized LOC100747979	FALSE	Add	Region	61.8726	51.344	60.9323	50.6819	54.0543
LOC100747996	PIH1 domain-containing protein 1-like	FALSE	Add	Region	-10.8765	-14.6185	-11.7313	-16.5288	-8.96043
LOC100748002	ubiquitin-conjugating enzyme E2 N	FALSE	Add	Add	-46.4578	-50.0056	-48.0734	-52.2699	-51.0242
LOC100748008	tetratricopeptide repeat protein 19 homolog, mitochondrial	FALSE	Add	Treatment	72.7014	71.2292	72.5919	70.7007	75.6293
LOC100748014	ecdysone-induced protein 74EF isoform A, transcript variant X5	FALSE	Add	Region	33.0587	25.3331	33.1844	24.5966	33.7207
LOC100748017	monoacylglycerol lipase ABHD12	FALSE	Add	Region	14.3951	7.52615	14.5537	6.92166	13.2776
LOC100748019	organic cation transporter protein	FALSE	Add	Region	36.7735	28.5603	37.3489	28.5073	31.5789
LOC100748032	vacuolar protein sorting-associated protein 52 homolog	FALSE	Add	Add	-43.8996	-44.7115	-50.6839	-52.7688	-45.3788
LOC100748059	leukocyte elastase inhibitor	FALSE	Add	Treatment	112.58	111.877	111.407	110.166	110.815
LOC100748069	cysteine protease ATG4B	FALSE	Add	Region	-24.786	-28.7663	-25.3008	-30.2357	-23.1338
LOC100748078	glycoprotein 3-alpha-L-fucosyltransferase A	FALSE	Add	Region	45.5514	31.5353	46.2976	30.5004	38.6266
LOC100748093	alcohol dehydrogenase [NADP(+)]-like	FALSE	Add	Region	64.9382	50.924	65.9802	50.6799	59.4633
LOC100748102	metalloendopeptidase OMA1, mitochondrial-like	FALSE	Add	Treatment	2.61737	3.29337	-3.35186	-3.72103	4.39794
LOC100748114	signal recognition particle receptor subunit alpha homolog	FALSE	Add	Region	-12.9493	-18.0202	-12.9079	-18.7909	-8.86468
LOC100748140	uncharacterized LOC100748140	FALSE	Add	Region	-13.921	-22.1379	-13.6605	-23.0125	-18.1489
LOC100748154	methionyl-tRNA formyltransferase, mitochondrial-like	FALSE	Add	Add	12.5819	11.2423	10.9863	8.68584	16.8788
LOC100748164	uncharacterized LOC100748164	FALSE	Add	Add	68.0868	61.3061	67.4877	59.1103	70.001
LOC100748172	upstream stimulatory factor 1-like	FALSE	Add	Region	7.24021	2.45661	7.36686	1.73917	12.0717
LOC100748177	Bardet-Biedl syndrome 5 protein homolog, transcript variant X5	FALSE	Add	Region	4.0199	-5.62286	5.08367	-6.14222	-1.5058
LOC100748216	uncharacterized LOC100748216	FALSE	Add	Add	26.3412	16.589	25.3401	14.0061	23.4009
LOC100748217	basic helix-loop-helix transcription factor amos	FALSE	Add	Region	69.8546	55.7746	68.3006	54.4167	58.7118
LOC100748218	alpha- and gamma-adaptin-binding protein p34-like	FALSE	Add	Add	-22.6322	-24.6048	-25.8329	-28.8501	-20.9292
LOC100748221	probable 28S rRNA (cytosine-C(5))-methyltransferase	FALSE	Add	Add	-35.7958	-41.41	-42.1001	-49.8982	-44.7073
LOC100748243	helix-loop-helix protein 11	FALSE	Add	Region	64.1883	56.4374	65.1304	56.386	67.178
LOC100748254	E3 UFM1-protein ligase 1 homolog	FALSE	Add	Add	-20.9054	-25.7265	-22.3064	-28.6229	-26.2479
LOC100748260	mitochondrial import inner membrane translocase subunit TIM50-C-like	FALSE	Add	Region	16.9468	-4.44872	17.8494	-4.93859	2.29921
LOC100748272	uncharacterized LOC100748272	FALSE	Add	Treatment	21.1627	20.9102	19.185	18.8453	29.5043
LOC100748291	uncharacterized LOC100748291	FALSE	Add	Add	8.97544	2.7931	6.86641	-2.82935	1.66204
LOC100748293	kinesin-like protein KIF3A	FALSE	Add	Add	-4.65839	-23.5799	-7.12309	-30.5877	-22.7294
LOC100748312	spliceosome-associated protein CWC15 homolog	FALSE	Add	Add	1.61156	-2.45278	-3.18588	-9.33565	-2.36109
LOC100748314	CD151 antigen	FALSE	Add	Add	7.13849	-3.45272	4.76603	-8.24055	-3.87405
LOC100748316	survival motor neuron protein	FALSE	Add	Add	-16.7797	-20.9165	-22.8462	-28.5491	-18.5047
LOC100748317	uncharacterized LOC100748317	FALSE	Add	Add	26.7211	24.0997	25.0839	21.8604	29.6457
LOC100748332	DNA-directed RNA polymerase I subunit RPA12	FALSE	Add	Treatment	-15.9743	-16.4709	-17.8565	-19.3776	-15.5563
LOC100748339	zinc finger protein 330 homolog	FALSE	Add	Add	-38.5095	-41.9311	-40.0054	-44.6031	-44.1687
LOC100748348	sestrin-1, transcript variant X3	FALSE	Add	None	73.648	72.6823	73.448	71.8211	78.2598
LOC100748362	uncharacterized protein CG4449	FALSE	Add	Add	52.8463	51.5751	46.3505	43.4005	49.4932
LOC100748373	WD repeat-containing protein 46	FALSE	Add	Region	-66.5627	-71.7883	-66.6217	-72.6501	-63.8172
LOC100748408	putative zinc finger protein 724	FALSE	Add	Treatment	-23.2032	-24.0856	-27.5655	-29.3055	-27.2771
LOC100748424	stimulator of interferon genes protein	FALSE	Add	Region	4.86883	2.584	4.46778	1.25949	7.82733
LOC100748457	anaphase-promoting complex subunit 10	FALSE	Add	Add	-13.2895	-15.775	-19.633	-23.8526	-18.9173
LOC100748461	serine proteinase stubble	FALSE	Add	None	-30.2886	-30.3748	-29.8942	-30.6536	-22.2889
LOC100748484	U6 snRNA-associated Sm-like protein LSm4	FALSE	Add	Region	28.4194	20.6124	28.6266	19.6973	29.1609
LOC100748489	sterile alpha and TIR motif-containing protein 1, transcript variant X5	FALSE	Add	Add	48.6131	45.5035	45.4666	41.0438	51.848
LOC100748511	uncharacterized LOC100748511	FALSE	Add	Treatment	36.8483	37.5096	31.1475	30.7615	39.0129
LOC100748514	alpha-mannosidase 2	FALSE	Add	None	27.9175	27.4267	27.4423	26.3312	33.1991
LOC100748520	TP53-regulating kinase	FALSE	Add	Region	8.48729	-5.94554	9.50237	-6.66291	-6.23338
LOC100748542	uncharacterized LOC100748542	FALSE	Add	Treatment	-15.0606	-16.0064	-19.041	-20.5811	-14.8941
LOC100748555	uncharacterized LOC100748555	FALSE	Add	Region	-8.66204	-15.8664	-8.03003	-15.9589	-10.9608
LOC100748596	notchless protein homolog 1	FALSE	Add	None	-6.1929	-5.65416	-7.62207	-7.76067	-5.46981
LOC100748602	non-histone protein 10	FALSE	Add	Region	5.37313	0.94671	4.66445	-0.992117	9.23338
LOC100748610	transcription initiation factor TFIID subunit 5	FALSE	Add	Region	-55.4108	-63.3562	-56.0712	-64.9498	-58.5955
LOC100748627	39S ribosomal protein L43, mitochondrial	FALSE	Add	Add	38.1046	35.6496	35.1696	31.9766	35.8228
LOC100748633	E3 ubiquitin-protein ligase Bre1	FALSE	Add	Add	-26.0099	-27.7747	-28.6255	-31.0534	-24.2363
LOC100748652	J domain-containing protein	FALSE	Add	Add	53.5899	46.9235	48.2996	38.679	47.3185
LOC100748654	myosin-IA	FALSE	Add	Add	18.3418	16.0493	15.9057	12.6226	21.1188
LOC100748656	F-box/LRR-repeat protein 14	FALSE	Add	Add	-17.5212	-19.8796	-19.3287	-21.9469	-19.6825
LOC100748659	GTP-binding protein 10 homolog	FALSE	Add	Add	-41.9083	-42.5911	-46.0867	-48.1003	-43.4488
LOC100748660	uncharacterized LOC100748660	FALSE	Add	Region	-5.65832	-11.9392	-5.74529	-13.3148	-6.04752
LOC100748679	frataxin, mitochondrial	FALSE	Add	Add	26.1278	24.137	23.5747	20.48	31.1872
LOC100748696	heparan-alpha-glucosaminide N-acetyltransferase-like	FALSE	Add	Region	-40.064	-48.5898	-40.0411	-50.1032	-45.1824
LOC100748708	uncharacterized LOC100748708	FALSE	Add	Region	-2.22068	-7.10774	-2.25081	-7.85257	2.4266
LOC100748736	ultraviolet-B receptor UVR8	FALSE	Add	Add	-23.2252	-25.6791	-25.2031	-29.1167	-21.03
LOC100748747	uncharacterized LOC100748747	FALSE	Add	Add	-12.6056	-16.0305	-14.1412	-18.6322	-10.6438
LOC100748749	U6 snRNA phosphodiesterase	FALSE	Add	Treatment	28.2709	27.4758	21.6511	19.7225	19.9893
LOC100748751	uncharacterized LOC100748751	FALSE	Add	Region	107.934	96.9778	108.553	96.4845	101.855
LOC100748766	neural/ectodermal development factor IMP-L2	FALSE	Add	Region	78.7786	69.9554	78.4155	69.4444	74.7752
LOC100748784	acyl-CoA dehydrogenase family member 9, mitochondrial	FALSE	Add	Add	16.5867	14.3213	12.8979	9.66982	17.5408
LOC100748800	uncharacterized LOC100748800	FALSE	Add	Add	15.1495	7.05881	12.4947	3.80781	4.39989
LOC100748804	ubiquitin fusion degradation protein 1 homolog	FALSE	Add	Region	-23.156	-27.6795	-22.5392	-27.8042	-25.2087
LOC100748805	syntaxin-17	FALSE	Add	Add	18.7077	13.7096	14.2107	7.23722	14.5851
LOC100748808	uncharacterized LOC100748808	FALSE	Add	None	-4.58697	-4.68143	-5.23469	-5.90404	-1.18229
LOC100748811	tropomyosin7	FALSE	Add	Add	28.5702	26.7513	25.3473	22.6918	25.5642
LOC100748821	arylsulfatase J-like	FALSE	Add	Region	14.7631	8.99354	14.3583	7.70455	14.9144
LOC100748827	ras-like protein 1	FALSE	Add	Add	-56.0667	-59.8137	-58.8321	-63.5829	-61.4821
LOC100748833	protein winged eye	FALSE	Add	Treatment	-13.7964	-13.5717	-21.0691	-21.2246	-14.2103
LOC100748849	ell-associated factor Eaf	FALSE	Add	Region	-42.701	-47.183	-42.9913	-48.4945	-42.4475
LOC100748853	tafazzin homolog	FALSE	Add	Region	7.74471	-5.59438	7.93954	-7.09418	0.679238
LOC100748854	inactive tyrosine-protein kinase 7-like	FALSE	Add	None	29.0554	27.3661	29.4739	27.2146	30.4199
LOC100748871	innexin inx1	FALSE	Add	Add	58.6726	56.6593	50.0357	45.0599	52.3729
LOC100748873	tubulin polyglutamylase complex subunit 2	FALSE	Add	None	35.6838	34.3286	35.2912	33.6858	39.8959
LOC100748884	eukaryotic peptide chain release factor GTP-binding subunit ERF3A	FALSE	Add	Treatment	11.2605	12.0646	5.95864	5.87966	12.0666
LOC100748885	programmed cell death protein 6	FALSE	Add	Add	-49.5463	-52.3481	-50.6446	-54.5415	-51.699
LOC100748908	UPF0565 protein C2orf69 homolog	FALSE	Add	Add	7.01265	1.99181	4.45139	-2.69428	2.68164
LOC100748929	probable 28S ribosomal protein S25, mitochondrial	FALSE	Add	Region	56.5675	51.6796	56.8742	51.0866	60.2577
LOC100748944	scavenger receptor class B member 1-like	FALSE	Add	Treatment	109.616	110.623	101.452	100.587	109.15
LOC100748950	charged multivesicular body protein 4b, transcript variant X3	FALSE	Add	Add	-45.0861	-60.9921	-45.3082	-63.0844	-57.5644
LOC100748961	uncharacterized LOC100748961	FALSE	Add	None	-25.6447	-26.2901	-25.241	-26.3672	-19.8762
LOC100748973	probable ATP-dependent RNA helicase DDX52	FALSE	Add	None	-1.95745	-1.39532	-3.52079	-3.63315	4.44113
LOC100749032	kinesin-like protein unc-104, transcript variant X3	FALSE	Add	Region	78.2727	74.1758	77.8607	72.663	75.8943
LOC100749033	transmembrane protein 181	FALSE	Add	Region	22.8928	10.0095	21.4836	8.13249	12.3059
LOC100749045	uncharacterized LOC100749045	FALSE	Add	Add	37.7907	30.4789	34.711	24.4078	33.6911
LOC100749054	protein RRNAD1	FALSE	Add	Region	-30.5365	-32.9109	-30.8165	-34.1213	-24.8224
LOC100749064	probable E3 ubiquitin-protein ligase makorin-1	FALSE	Add	Add	-53.2797	-59.8042	-57.8637	-66.3702	-61.3327
LOC100749068	39S ribosomal protein L53, mitochondrial	FALSE	Add	Add	10.0687	4.16946	6.48309	-1.03169	0.031775
LOC100749084	synapse-associated protein 1	FALSE	Add	Region	13.0635	2.74303	13.6006	1.7163	8.37397
LOC100749086	type 1 phosphatidylinositol 4,5-bisphosphate 4-phosphatase	FALSE	Add	Add	-54.7843	-56.5293	-57.4672	-60.4796	-53.6059
LOC100749088	dnaJ homolog subfamily C member 28	FALSE	Add	Add	73.6211	69.6406	72.1045	67.0475	75.0261
LOC100749090	inhibin beta C chain	FALSE	Add	Add	19.094	15.8187	17.7325	13.5504	17.4301
LOC100749092	head-specific guanylate cyclase	FALSE	Add	Add	112.997	103.128	111.364	100.077	108.225
LOC100749113	COMM domain-containing protein 5-like	FALSE	Add	Region	80.2779	74.0435	79.7018	72.3515	75.563
LOC100749133	DNA polymerase delta subunit 3-like	FALSE	Add	None	17.009	17.3834	16.9341	16.7661	24.1323
LOC100749162	transmembrane protein 183B, transcript variant X3	FALSE	Add	Region	-5.38883	-10.22	-6.13666	-11.9105	-6.21235
LOC100749163	arginine/serine-rich coiled-coil protein 2	FALSE	Add	Add	-42.3982	-52.6151	-43.1961	-55.1829	-45.8702
LOC100749169	COMM domain-containing protein 3-like	FALSE	Add	Region	-8.03345	-16.3235	-8.42154	-17.6368	-8.18588
LOC100749208	protein O-GlcNAcase	FALSE	Add	Add	-30.7282	-32.9234	-38.3386	-43.0115	-36.449
LOC100749216	uncharacterized LOC100749216	FALSE	Add	Region	62.6239	56.1853	62.877	55.7044	63.0524
LOC100749221	5'-nucleotidase domain-containing protein 1	FALSE	Add	Add	54.3351	45.9062	50.7311	39.7233	50.2073
LOC100749227	nitric oxide synthase, salivary gland	FALSE	Add	Region	72.5122	67.8874	71.6238	67.0151	71.2123
LOC100749236	UV excision repair protein RAD23 homolog B	FALSE	Add	Region	-40.4416	-46.6849	-40.2893	-47.1891	-43.1868
LOC100749249	28S ribosomal protein S30, mitochondrial	FALSE	Add	None	29.7141	29.8587	29.8413	29.6383	34.267
LOC100749268	traB domain-containing protein, transcript variant X6	FALSE	Add	Add	15.3479	12.4286	14.0889	10.1184	12.3778
LOC100749284	antichymotrypsin-2-like, transcript variant X5	FALSE	Add	Region	66.0567	62.5877	65.5245	61.2299	65.1124
LOC100749313	longitudinals lacking protein, isoforms A/B/D/L, transcript variant X7	FALSE	Add	Add	-40.54	-44.5352	-44.2077	-49.6563	-43.9838
LOC100749327	neuropathy target esterase sws	FALSE	Add	Add	-96.149	-102.765	-102.56	-111.944	-105.096
LOC100749328	mitochondrial import inner membrane translocase subunit Tim10	FALSE	Add	Treatment	10.8095	10.6322	8.8875	8.11549	12.0469
LOC100749334	uncharacterized LOC100749334	FALSE	Add	Region	43.7501	30.5606	41.8578	28.8349	29.9092
LOC100749361	waprin-Thr1-like	FALSE	Add	Region	-16.8672	-25.2724	-17.182	-26.7236	-17.4098
LOC100749370	DPH3 homolog	FALSE	Add	Treatment	-20.2264	-20.3772	-27.4954	-29.2775	-23.4091
LOC100749389	heterogeneous nuclear ribonucleoprotein M-like	FALSE	Add	None	5.6215	4.7493	5.06023	3.96088	12.2333
LOC100749399	DNA polymerase delta subunit 2-like	FALSE	Add	Add	-4.67929	-7.22648	-5.93956	-9.30497	-4.71931
LOC100749401	apolipoprotein D-like	FALSE	Add	Region	75.8785	67.9865	76.889	67.9156	70.4883
LOC100749418	protein TBRG4	FALSE	Add	Treatment	42.1832	42.4636	38.4696	38.4054	40.1413
LOC100749430	probable ATP-dependent RNA helicase DDX47	FALSE	Add	Treatment	-40.6402	-40.4667	-42.3473	-42.8777	-38.0788
LOC100749434	26S proteasome non-ATPase regulatory subunit 4	FALSE	Add	Region	3.73811	-9.48322	4.0233	-10.3534	-0.84164
LOC100749447	probable nucleolar GTP-binding protein 1	FALSE	Add	Region	6.28072	-3.40034	7.05316	-3.48742	4.95692
LOC100749452	N-alpha-acetyltransferase 60	FALSE	Add	Region	75.1087	73.5154	75.5162	73.0939	79.5227
LOC100749468	glycerophosphocholine phosphodiesterase GPCPD1-like	FALSE	Add	Region	-51.1594	-60.237	-50.5839	-60.7214	-58.9913
LOC100749469	C1GALT1-specific chaperone 1-like, transcript variant X3	FALSE	Add	Add	-7.43763	-13.0167	-8.75284	-16.7713	-13.8717
LOC100749490	guanine nucleotide-binding protein G(i) subunit alpha	FALSE	Add	Add	23.597	18.5564	21.36	15.1186	26.0644
LOC100749499	flavin-containing monooxygenase FMO GS-OX4-like	FALSE	Add	Region	74.7915	72.2958	75.338	72.036	76.9317
LOC100749501	sorting nexin-30-like	FALSE	Add	Region	-60.671	-68.2567	-60.6935	-69.8635	-61.043
LOC100749512	prefoldin subunit 5	FALSE	Add	Add	-35.4598	-39.5157	-37.278	-42.4965	-37.7175
LOC100749516	putative leucine-rich repeat-containing protein DDB_G0290503	FALSE	Add	Region	-4.04196	-14.0067	-3.30439	-14.1971	-5.66655
LOC100749520	uncharacterized LOC100749520	FALSE	Add	Region	27.1345	16.6664	27.5771	15.8578	23.8176
LOC100749527	myotubularin-related protein 6	FALSE	Add	Add	-53.3758	-57.7783	-60.8496	-66.9034	-66.1202
LOC100749535	folylpolyglutamate synthase, mitochondrial, transcript variant X3	FALSE	Add	Add	47.3145	34.2593	45.4526	30.0211	39.6745
LOC100749537	AP-1 complex subunit sigma-2	FALSE	Add	Treatment	-26.0179	-26.2145	-28.7901	-29.9555	-26.5998
LOC100749539	protein kish-A	FALSE	Add	Region	4.76868	1.34235	4.99188	0.817035	10.1739
LOC100749565	alpha,alpha-trehalose-phosphate synthase [UDP-forming], transcript variant X4	FALSE	Add	Add	-11.5523	-13.9403	-15.5422	-19.0991	-15.9218
LOC100749573	alkyldihydroxyacetonephosphate synthase	FALSE	Add	Region	40.3908	31.3821	40.4774	30.4464	35.1806
LOC100749590	facilitated trehalose transporter Tret1-like	FALSE	Add	Add	14.6835	4.07017	13.2206	0.113815	5.79452
LOC100749602	probable dynactin subunit 2	FALSE	Add	Add	-16.1853	-31.9634	-17.487	-35.3909	-31.2561
LOC100749614	sal-like protein 3	FALSE	Add	None	8.46222	9.06114	7.48907	7.46914	14.294
LOC100749616	protein aurora borealis	FALSE	Add	None	3.93651	3.20966	3.02883	2.43545	9.26659
LOC100749632	WD repeat-containing protein 13-like	FALSE	Add	Treatment	-0.789442	-0.673727	-2.82663	-3.27797	2.98785
LOC100749637	post-GPI attachment to proteins factor 2-like	FALSE	Add	Add	-8.6571	-9.85644	-15.5295	-18.4356	-7.42013
LOC100749639	glycosylated lysosomal membrane protein-like	FALSE	Add	Region	-72.299	-75.3069	-72.5829	-76.6821	-71.378
LOC100749654	guanosine-3',5'-bis(diphosphate) 3'-pyrophosphohydrolase MESH1	FALSE	Add	Treatment	31.3914	30.3785	31.3566	29.3765	37.2404
LOC100749668	SRR1-like protein	FALSE	Add	Add	37.9938	33.2512	36.5621	31.1296	37.2359
LOC100749672	biogenesis of lysosome-related organelles complex 1 subunit 1	FALSE	Add	Add	37.7842	28.9509	36.6379	26.2535	34.8625
LOC100749680	uncharacterized LOC100749680	FALSE	Add	Region	89.7817	75.6917	90.0408	75.3654	80.4826
LOC100749709	monocarboxylate transporter 12	FALSE	Add	Region	121.607	107.525	121.395	106.894	113.07
LOC100749716	nucleolar protein 14 homolog	FALSE	Add	Add	0.20425	-7.04648	-3.96341	-13.9935	-12.6672
LOC100749722	N-alpha-acetyltransferase 40	FALSE	Add	Region	-14.3395	-17.2237	-15.0109	-18.6258	-17.0796
LOC100749725	proteoglycan 4	FALSE	Add	Add	2.7886	-15.8292	2.26072	-18.6314	-10.7212
LOC100749739	myosin-2 essential light chain	FALSE	Add	Region	2.61489	-1.01599	3.13901	-1.37618	2.45771
LOC100749752	probable Xaa-Pro aminopeptidase 3	FALSE	Add	Add	-2.39752	-11.6773	-3.79044	-14.5786	-6.70184
LOC100749804	Bardet-Biedl syndrome 4 protein homolog	FALSE	Add	Region	-14.2792	-17.9994	-13.9949	-18.219	-9.85106
LOC100749830	UPF0536 protein C12orf66 homolog, transcript variant X3	FALSE	Add	Add	-19.9419	-21.3927	-21.2357	-23.5918	-12.7396
LOC100749849	cyclic nucleotide-gated cation channel alpha-3-like, transcript variant X6	FALSE	Add	Add	36.2338	30.8826	31.4115	24.5714	32.061
LOC100749853	protein C19orf12 homolog, transcript variant X3	FALSE	Add	Add	-14.1921	-19.2965	-16.402	-22.9545	-15.4797
LOC100749855	eukaryotic translation initiation factor 4H-like	FALSE	Add	Region	-16.5465	-24.2175	-15.8238	-24.3541	-19.3894
LOC100749863	kelch domain-containing protein 4	FALSE	Add	Treatment	-35.6575	-36.0004	-37.952	-39.0499	-33.1935
LOC100749875	serine/threonine-protein kinase mTOR	FALSE	Add	Treatment	-1.89953	-2.15987	-4.9262	-6.06835	-4.00803
LOC100749881	DCN1-like protein 1	FALSE	Add	Treatment	-34.568	-34.1501	-36.7227	-36.7936	-25.7353
LOC100749890	protein mab-21-like	FALSE	Add	Add	23.2696	6.07587	21.3074	1.85309	6.39216
LOC100749897	uncharacterized oxidoreductase C663.09c	FALSE	Add	Region	-15.3392	-17.5669	-14.3705	-17.6525	-16.7245
LOC100749918	male-enhanced antigen 1	FALSE	Add	Region	33.0858	30.6346	33.2629	30.2076	38.7544
LOC100749922	growth H-ORmone secretagogue receptor type 1, transcript variant X3	FALSE	Add	Region	20.3296	18.3437	18.7351	16.5639	25.1179
LOC100749954	leucine-rich repeat-containing protein 15-like	FALSE	Add	Add	16.889	12.7292	13.1077	9.67412	16.8033
LOC100749956	probable 39S ribosomal protein L45, mitochondrial	FALSE	Add	Treatment	41.6361	40.8506	38.448	36.8083	40.3351
LOC100750058	isocH-ORismatase domain-containing protein 2, mitochondrial-like	FALSE	Add	Region	25.5944	17.1406	25.0462	15.3721	17.595
LOC100750066	OTU domain-containing protein 6B	FALSE	Add	None	16.0383	14.35	16.5095	14.3405	19.9942
LOC100750085	NAD-dependent protein deacetylase sirtuin-1	FALSE	Add	Treatment	-23.7425	-23.8436	-25.572	-26.503	-25.3807
LOC100750091	SUN domain-containing ossification factor, transcript variant X3	FALSE	Add	Treatment	-64.4719	-64.4239	-67.0185	-67.521	-60.5159
LOC100750096	catenin delta-2	FALSE	Add	Add	8.72973	5.8297	5.25207	1.71824	5.3728
LOC100750112	NAD-dependent protein deacetylase Sirt4	FALSE	Add	Add	50.8123	32.9328	46.8963	24.3738	34.7113
LOC100750124	probable tubulin polyglutamylase TTLL1	FALSE	Add	None	10.9301	10.1416	10.5937	9.18036	18.666
LOC100750136	ras-like GTP-binding protein RhoL, transcript variant X4	FALSE	Add	Region	49.7793	40.7302	49.9556	39.6869	41.5879
LOC100750137	pikachurin-like	FALSE	Add	None	22.3949	22.1017	22.4918	22.0807	26.7153
LOC100750138	zinc finger protein 568-like	FALSE	Add	Add	-74.989	-81.5183	-77.9598	-86.1722	-82.4116
LOC105680191	mitochondrial GTPase 1	FALSE	Add	Add	3.63369	0.759705	2.50135	-1.49219	2.64378
LOC105680231	S-formylglutathione hydrolase	FALSE	Add	Region	-6.86706	-21.2814	-6.88033	-22.9736	-17.9488
LOC105680244	E3 ubiquitin-protein ligase MARCH3-like	FALSE	Add	Region	37.8057	34.7093	39.296	34.5914	39.2746
LOC105680317	uncharacterized LOC105680317	FALSE	Add	Region	99.9497	77.8642	96.1461	76.9581	81.6837
LOC105680318	COMM domain-containing protein 2	FALSE	Add	Add	39.5943	34.7543	38.6668	32.5749	38.1389
LOC105680326	uncharacterized LOC105680326	FALSE	Add	Add	-9.99108	-16.3863	-12.0034	-20.4191	-15.4853
LOC105680332	uncharacterized protein C15orf61 homolog	FALSE	Add	Add	6.15124	5.30959	1.537	-0.479628	5.7823
LOC105680414	BTB/POZ domain-containing protein 10	FALSE	Add	None	34.3284	33.9479	33.8717	32.9015	34.6668
LOC105680419	keratin, type I cytoskeletal 9-like	FALSE	Add	Treatment	10.8494	9.66237	7.14184	5.80471	10.3005
LOC105680470	protein YIPF7	FALSE	Add	None	-56.9123	-58.2404	-56.6916	-58.3103	-54.2619
LOC105680474	EKC/KEOPS complex subunit TPRKB-like	FALSE	Add	None	18.7953	18.4621	18.9735	18.0966	21.8642
LOC105680478	uncharacterized LOC105680478	FALSE	Add	Add	-37.2744	-40.6073	-39.5512	-44.6604	-43.4686
LOC105680494	NA	FALSE	Add	Add	-34.8804	-36.4977	-36.5088	-38.7683	-34.4664
LOC105680530	Kv channel-interacting protein 1	FALSE	Add	Add	50.4532	43.0785	47.1238	40.0737	45.5807
LOC105680538	Down syndrome critical region protein 3 homolog	FALSE	Add	Region	40.599	34.0379	41.0722	33.4395	43.6188
LOC105680550	transmembrane protein 184B	FALSE	Add	Add	-54.4297	-57.2842	-59.8096	-64.2659	-57.9828
LOC105680566	NA	FALSE	Add	Region	121.531	111.09	121.362	110.243	116.009
LOC105680571	uncharacterized LOC105680571	FALSE	Add	Treatment	-68.8351	-70.064	-70.2459	-71.922	-65.8149
LOC105680614	uncharacterized LOC105680614	FALSE	Add	Add	33.3968	29.2024	30.7088	24.928	29.9832
LOC105680617	zinc finger protein 569-like	FALSE	Add	Region	-77.0731	-84.221	-77.7842	-85.938	-77.4206
LOC105680625	uncharacterized LOC105680625	FALSE	Add	Region	7.09648	4.44112	6.54652	3.56271	12.8113
LOC105680632	NA	FALSE	Add	Region	-5.03637	-6.55928	-5.78383	-7.79793	-3.55996
LOC105680638	RNA polymerase II degradation factor 1	FALSE	Add	None	77.6194	77.2856	77.7335	76.5145	84.8712
LOC105680658	mitochondrial pyruvate carrier 4-like	FALSE	Add	Treatment	5.45302	4.97312	4.2647	3.09618	11.2122
LOC105680682	NA	FALSE	Add	Add	-42.2493	-52.7792	-46.6362	-58.8245	-49.7503
LOC105680685	NA	FALSE	Add	Add	-30.6944	-33.7945	-33.0411	-36.8014	-33.4402
LOC105680705	uncharacterized LOC105680705	FALSE	Add	Region	-4.70625	-9.79953	-4.25424	-10.4398	-4.32515
LOC105680716	uncharacterized LOC105680716	FALSE	Add	None	50.53	49.3771	50.426	48.9164	54.6504
LOC105680730	uncharacterized LOC105680730	FALSE	Add	Region	38.4243	23.0323	38.217	21.5653	27.3695
LOC105680748	AH receptor-interacting protein	FALSE	Add	Region	34.6304	25.5226	34.3293	24.276	27.0634
LOC105680754	uncharacterized LOC105680754	FALSE	Add	Region	47.6039	45.3811	48.0903	45.1875	50.841
LOC105680759	uncharacterized LOC105680759	FALSE	Add	Region	36.0848	32.1102	36.5387	30.4891	33.1323
LOC105680785	putative methyltransferase C9orf114 homolog	FALSE	Add	Region	24.4951	13.7517	25.2976	13.2198	15.9297
LOC105680815	proteoglycan 4-like	FALSE	Add	Add	-2.81955	-4.94578	-4.73838	-8.01886	-0.901173
LOC105680840	NA	FALSE	Add	Region	92.98	88.1081	92.9172	87.2199	91.9634
LOC105680864	ceramide phosphoethanolamine synthase	FALSE	Add	Add	-59.1785	-61.5044	-61.5045	-64.5494	-62.0364
LOC105680890	proteasome assembly chaperone 4-like	FALSE	Add	Add	18.4497	9.49637	15.7926	4.49774	14.964
LOC105680905	NA	FALSE	Add	Add	17.0003	1.0082	15.0067	-2.03311	4.26616
LOC105680924	uncharacterized LOC105680924	FALSE	Add	None	-52.7334	-53.3036	-52.835	-53.97	-45.3757
LOC105680944	rRNA methyltransferase 2, mitochondrial	FALSE	Add	Add	21.0689	16.9692	19.0054	14.2314	14.3564
LOC105680947	probable RNA-binding protein EIF1AD	FALSE	Add	Treatment	8.77782	9.42244	2.3024	1.78465	8.05864
LOC105680950	protein DGCR14 homolog	FALSE	Add	None	-39.4234	-38.8845	-40.6114	-40.8975	-31.84
LOC105680960	uncharacterized LOC105680960	FALSE	Add	Treatment	-56.123	-55.4087	-60.6761	-60.8211	-51.2825
LOC105680962	uncharacterized LOC105680962	FALSE	Add	Treatment	-33.4461	-33.5195	-36.7102	-38.2567	-33.6031
LOC105680967	uncharacterized LOC105680967	FALSE	Add	Region	12.1737	8.70706	13.3047	8.69478	14.5112
LOC105680971	NA	FALSE	Add	Treatment	-16.3774	-16.8921	-21.1969	-22.3957	-14.0926
LOC105680989	nuclear RNA export factor 2-like	FALSE	Add	Region	-44.9948	-48.7751	-44.7976	-48.863	-48.7162
LOC105681007	transcription elongation factor S-II	FALSE	Add	Region	-15.5701	-18.8434	-15.6904	-19.7489	-14.9582
LOC105681024	uncharacterized LOC105681024	FALSE	Add	Treatment	-19.3953	-19.1967	-24.3725	-25.1283	-18.4057
LOC105681034	uncharacterized LOC105681034	FALSE	Add	Add	27.4303	19.4125	23.7055	12.4522	21.9481
LOC105681058	uncharacterized LOC105681058	FALSE	Add	Add	27.7987	18.828	25.0609	16.4811	24.1318
LOC105681073	neurochondrin homolog	FALSE	Add	Add	48.1748	33.7125	46.1317	29.353	38.604
LOC105681088	transforming growth factor beta regulator 1	FALSE	Add	Region	-36.3281	-42.8383	-36.1872	-44.0115	-41.1255
LOC105681113	uncharacterized LOC105681113	FALSE	Add	Region	9.78726	-0.0440038	9.86245	-1.61364	8.82907
LOC105681114	uncharacterized LOC105681114	FALSE	Add	Add	-17.3392	-30.2343	-21.1924	-36.4854	-28.2247
LOC105681115	dopamine N-acetyltransferase-like	FALSE	Add	Add	83.0881	71.3637	78.9999	65.0944	70.9383
LOC105681134	NA	FALSE	Add	Add	-20.7864	-32.7425	-25.9739	-39.7429	-34.8498
LOC105681139	leucine-rich repeat neuronal protein 1-like	FALSE	Add	Region	13.5881	10.9852	14.1065	10.8694	20.6226
LOC105681156	uncharacterized LOC105681156	FALSE	Add	Treatment	77.3518	75.7907	73.2965	72.4833	79.4067
LOC105681171	uncharacterized LOC105681171	FALSE	Add	Region	21.3881	7.46393	21.4472	5.92234	15.2033
LOC105681199	uncharacterized LOC105681199	FALSE	Add	Add	19.8501	15.7071	17.4752	11.1831	11.7394
LOC105681262	NA	FALSE	Add	Region	162.212	145.622	159.955	144.792	152.11
LOC105681292	uncharacterized LOC105681292	FALSE	Add	Region	29.6345	24.3811	29.9016	24.2021	28.3251
LOC105681293	NA	FALSE	Add	None	18.5935	18.1935	18.5048	17.6611	21.0143
LOC105681311	uncharacterized LOC105681311	FALSE	Add	Region	26.3683	23.9233	26.4996	23.4023	30.8716
LOC105681320	bifunctional ATP-dependent dihydroxyacetone kinase/FAD-AMP lyase (cyclizing)-like	FALSE	Add	Region	14.66	10.7781	15.6743	10.5357	14.6973
LOC105681405	uncharacterized LOC105681405	FALSE	Add	Treatment	-40.8466	-40.7467	-43.2631	-43.74	-34.2924
LOC105681406	NA	FALSE	Add	Region	2.64108	0.487168	2.88683	-0.611718	6.49375
LOC105681418	dual specificity protein phosphatase 19	FALSE	Add	None	-65.084	-64.9098	-65.6169	-65.7433	-57.1652
LOC105681461	uncharacterized LOC105681461	FALSE	Add	Region	10.1331	4.62559	11.0898	3.72238	5.90371
LOC105681496	cytochrome P450 4c3-like	FALSE	Add	Add	40.7599	21.5414	40.0646	18.3865	28.6684
LOC105681519	glutamate receptor ionotropic, kainate 2-like	FALSE	Add	Region	91.7817	84.3567	91.7347	83.6352	91.0185
LOC105681556	multidrug resistance-associated protein 5-like	FALSE	Add	Add	17.5083	15.9384	10.4575	7.65115	16.5893
LOC105681570	NADH dehydrogenase [ubiquinone] 1 alpha subcomplex assembly factor 3	FALSE	Add	Add	81.9099	74.7625	79.5727	70.6357	79.1582
LOC105681598	uncharacterized protein C4orf22 homolog	FALSE	Add	None	-23.7346	-23.6386	-23.6755	-24.2714	-21.4525
LOC105681686	uncharacterized LOC105681686	FALSE	Add	Add	-49.775	-62.1638	-51.5429	-66.0674	-59.7487
LOC105681781	zinc finger CCHC domain-containing protein 4	FALSE	Add	Treatment	29.3276	30.1634	25.4615	25.2688	31.7581
LOC105681813	uncharacterized LOC105681813	FALSE	Add	Region	6.63871	-8.08119	6.37162	-8.35853	-0.187642
LOC105681825	uncharacterized LOC105681825	FALSE	Add	Add	35.35	30.0842	33.5165	26.7747	32.9069
LOC105681831	cytochrome P450 306a1	FALSE	Add	Region	-7.65256	-11.2951	-7.16058	-11.4253	-6.18754
LOC105681953	cytochrome P450 6j1-like	FALSE	Add	Add	68.8221	52.6406	63.2603	43.9705	52.5885
LOC105681957	NA	FALSE	Add	Add	-69.3464	-76.4103	-70.9004	-79.2509	-77.0634
LOC105682000	uncharacterized LOC105682000	FALSE	Add	Region	0.328071	-13.507	-0.139362	-14.3761	-6.39887
LOC105682019	ribonuclease UK114-like	FALSE	Add	Add	-54.8632	-56.4752	-62.9772	-65.2624	-61.0001
LOC105682031	uncharacterized LOC105682031	FALSE	Add	Region	13.7498	10.3721	12.3104	8.92362	13.5185
LOC105682058	sulfhydryl oxidase 1-like	FALSE	Add	Add	6.21108	-0.694223	4.68843	-3.56887	7.02829
LOC105682087	uncharacterized LOC105682087	FALSE	Add	Add	-37.8547	-41.1964	-40.5389	-44.0083	-35.1786
LOC105682099	zinc finger protein 568	FALSE	Add	Add	-36.2107	-38.1579	-38.1303	-40.578	-35.2448
LOC105682119	uncharacterized LOC105682119	FALSE	Add	Region	21.6752	11.8106	20.031	10.3806	15.3506
LOC105682132	lactoylglutathione lyase	FALSE	Add	Region	24.3175	22.731	23.4021	21.2646	27.5273
LOC105682148	facilitated trehalose transporter Tret1-like	FALSE	Add	Add	74.5368	71.3597	72.1277	68.9267	77.8234
LOC105682170	protein quiver	FALSE	Add	None	11.3058	11.5737	10.0868	9.66386	15.5195
LOC105682173	uncharacterized LOC105682173	FALSE	Add	Add	-24.4834	-29.5682	-28.0541	-33.7352	-25.7133
Trnaa-cgc	NA	FALSE	Add	Region	-1.99888	-9.27762	-2.25739	-9.85856	-1.93173
LOC100740051	T-cell immunomodulatory protein	TRUE	Treatment	Treatment	1.06514	6.0984	-24.1131	-19.9024	-12.046
LOC100740057	proteasome assembly chaperone 1	TRUE	Treatment	Treatment	-2.89166	1.70681	-11.9328	-7.81711	-10.9024
LOC100740059	N-(5-amino-5-carboxypentanoyl)-L-cysteinyl-D-valine synthase	TRUE	Treatment	Treatment	110.509	114.199	100.971	104.017	110.505
LOC100740242	smad nuclear-interacting protein 1-like	TRUE	Treatment	Treatment	-31.2726	-25.4197	-52.3803	-46.6641	-39.1853
LOC100740614	pre-mRNA-processing factor 6	TRUE	Treatment	Treatment	-15.8638	-11.5333	-25.3807	-21.3633	-22.7586
LOC100740619	clotting factor B	TRUE	Treatment	Treatment	-2.41524	-0.260105	-10.9231	-10.1099	-2.94951
LOC100740624	uncharacterized LOC100740624	TRUE	Treatment	Treatment	-10.9975	-8.42411	-21.7653	-20.1947	-15.7743
LOC100740796	pyruvate dehydrogenase [acetyl-transferring]-phosphatase 1, mitochondrial	TRUE	Treatment	Treatment	-28.7339	-27.2488	-38.0373	-37.5536	-33.2663
LOC100740832	uncharacterized LOC100740832	TRUE	Treatment	Treatment	-29.5593	-24.4645	-39.2458	-34.8635	-25.8912
LOC100740833	dual specificity mitogen-activated protein kinase kinase hemipterous-like	TRUE	Treatment	Treatment	-21.8769	-17.1789	-34.211	-30.0651	-27.0693
LOC100740836	general transcription factor IIF subunit 2	TRUE	Treatment	Treatment	-37.9399	-33.5715	-45.2726	-41.4592	-41.7226
LOC100741000	lipoma HMGIC fusion partner-like 2 protein	TRUE	Treatment	Treatment	26.6526	30.1883	15.4626	18.1263	18.3458
LOC100741017	transcription factor GAGA, transcript variant X3	TRUE	Treatment	Treatment	-31.6362	-25.7067	-42.3537	-36.5128	-37.7633
LOC100741021	histone lysine demethylase PHF8-like, transcript variant X3	TRUE	Treatment	Treatment	-30.7417	-26.5941	-45.2569	-41.6421	-43.3794
LOC100741066	angiogenic factor with G patch and FHA domains 1	TRUE	Treatment	Treatment	-53.6989	-47.9769	-91.4711	-86.0925	-89.0445
LOC100741117	RNA-binding protein 5-like	TRUE	Treatment	Treatment	13.2128	17.0768	5.72464	9.21983	15.4697
LOC100741219	methyltransferase-like protein 4	TRUE	Treatment	Treatment	10.9922	12.7443	-3.49356	-3.21788	5.25114
LOC100741231	putative uncharacterized protein DDB_G0272516	TRUE	Treatment	Treatment	51.005	54.7069	40.6503	44.1375	50.9767
LOC100741304	far upstream element-binding protein 3	TRUE	Treatment	Treatment	-2.70729	2.18955	-13.2308	-8.81364	0.291037
LOC100741430	zinc finger protein 277	TRUE	Treatment	Treatment	-12.2882	-8.97452	-30.6152	-28.8614	-24.8923
LOC100741494	UPF0454 protein C12orf49 homolog	TRUE	Treatment	Treatment	-32.6581	-28.7058	-63.5331	-61.6277	-55.2158
LOC100741543	fibroin heavy chain-like	TRUE	Treatment	Treatment	121.481	126.419	107.59	111.883	113.928
LOC100741562	UPF0430 protein CG31712-like	TRUE	Treatment	Treatment	-7.26981	-3.83818	-20.2094	-17.6562	-17.8886
LOC100741602	transitional endoplasmic reticulum ATPase TER94	TRUE	Treatment	Treatment	-56.4337	-51.2718	-71.458	-66.6444	-59.2322
LOC100741627	unconventional myosin-IXb-like	TRUE	Treatment	Treatment	0.0963332	4.41687	-18.6384	-14.5536	-14.5012
LOC100741744	proclotting enzyme-like	TRUE	Treatment	Treatment	27.5189	30.3219	12.861	14.5344	22.6851
LOC100741780	Krueppel-like factor 10	TRUE	Treatment	Treatment	89.7507	94.2074	63.7327	67.0695	70.7988
LOC100741859	uncharacterized LOC100741859	TRUE	Treatment	Treatment	-40.2151	-35.2588	-60.2196	-55.4975	-46.3371
LOC100741891	bcl-2-related ovarian killer protein-like, transcript variant X3	TRUE	Treatment	Treatment	49.3295	54.0708	34.3453	38.5376	45.9721
LOC100741895	transferrin	TRUE	Treatment	Treatment	120.774	125.967	107.708	112.702	110.353
LOC100741938	cysteine and histidine-rich protein 1 homolog	TRUE	Treatment	Treatment	16.8675	22.2402	-21.7324	-17.3788	-18.8735
LOC100741951	uncharacterized LOC100741951	TRUE	Treatment	Treatment	22.9037	28.6062	6.43559	11.9911	11.9864
LOC100741954	uncharacterized LOC100741954	TRUE	Treatment	Treatment	2.87699	7.30059	-10.9035	-6.79964	-1.8704
LOC100741974	glycine-rich cell wall structural protein 1.0-like	TRUE	Treatment	Treatment	67.1001	72.0906	55.3664	59.8081	59.6236
LOC100741975	uncharacterized LOC100741975	TRUE	Treatment	Treatment	72.4584	75.2002	62.5706	64.4179	70.5148
LOC100742035	zinc finger protein 853-like	TRUE	Treatment	Treatment	-73.4059	-70.5832	-87.8748	-85.9194	-77.0018
LOC100742081	importin subunit beta-1	TRUE	Treatment	Treatment	46.6915	48.777	36.0056	37.1029	42.1451
LOC100742116	glutamate receptor-interacting protein 2	TRUE	Treatment	Treatment	40.9462	45.7086	12.7375	16.9471	22.8305
LOC100742214	eukaryotic translation initiation factor 3 subunit K	TRUE	Treatment	Treatment	4.04888	6.90108	-4.86626	-2.73391	-2.75503
LOC100742216	tyrosine-protein kinase Drl-like	TRUE	Treatment	Treatment	14.2209	15.623	-9.47662	-7.26267	-8.73286
LOC100742226	heat shock protein 83	TRUE	Treatment	Treatment	142.501	146.128	109.332	112.624	115.653
LOC100742259	retinol dehydrogenase 3	TRUE	Treatment	Treatment	28.8189	30.8381	13.2303	13.9948	17.0609
LOC100742264	ubiquitin-like modifier-activating enzyme 1	TRUE	Treatment	Treatment	3.88056	7.00949	-10.4895	-8.47892	-7.35278
LOC100742286	neuronal PAS domain-containing protein 4	TRUE	Treatment	Treatment	25.4649	29.6489	-6.6735	-1.91387	0.477103
LOC100742287	DNA-directed RNA polymerase I subunit RPA2	TRUE	Treatment	Treatment	-65.3978	-61.7589	-76.4472	-73.3007	-68.0985
LOC100742289	dual specificity mitogen-activated protein kinase kinase dSOR1	TRUE	Treatment	Treatment	-35.5372	-32.8301	-48.0719	-46.8769	-45.5781
LOC100742295	probable enoyl-CoA hydratase, mitochondrial	TRUE	Treatment	Treatment	1.7265	4.19816	-9.60606	-8.37508	-7.00154
LOC100742307	probable ATP-dependent RNA helicase DDX49	TRUE	Treatment	Treatment	-19.8244	-17.619	-31.0973	-29.693	-24.3012
LOC100742321	kinase D-interacting substrate of 220 kDa, transcript variant X9	TRUE	Treatment	Treatment	96.8708	102.472	86.1317	91.6245	98.094
LOC100742342	apolipoprotein D-like	TRUE	Treatment	Treatment	4.60416	10.0692	-3.60725	1.74551	2.43748
LOC100742360	integrin alpha-PS2	TRUE	Treatment	Treatment	61.4987	64.1213	47.7407	48.322	59.2476
LOC100742384	uncharacterized LOC100742384	TRUE	Treatment	Treatment	-9.65428	-3.79838	-46.9479	-41.423	-45.4816
LOC100742446	uncharacterized LOC100742446	TRUE	Treatment	Treatment	23.1975	26.0298	7.90791	10.0878	9.86199
LOC100742699	protein fem-1 homolog CG6966	TRUE	Treatment	Treatment	17.8498	22.6744	2.83073	7.34342	11.7364
LOC100742894	DNA repair protein XRCC2-like	TRUE	Treatment	Treatment	-0.249751	1.80607	-14.6481	-14.4002	-5.96198
LOC100742977	ral GTPase-activating protein subunit beta, transcript variant X4	TRUE	Treatment	Treatment	-18.277	-13.8803	-25.7872	-21.683	-22.3398
LOC100742993	transmembrane protein 245	TRUE	Treatment	Treatment	-39.4554	-33.6206	-49.3734	-43.6047	-37.9087
LOC100743135	dynein light chain 1, axonemal-like	TRUE	Treatment	Treatment	-29.9149	-25.1277	-51.328	-48.8089	-44.555
LOC100743210	uncharacterized LOC100743210	TRUE	Treatment	Treatment	8.50749	12.7472	-1.42819	2.52375	7.04695
LOC100743211	prosaposin	TRUE	Treatment	Treatment	-62.2006	-57.0339	-77.2355	-72.156	-67.5304
LOC100743222	NA	TRUE	Treatment	Treatment	-3.65747	1.24635	-32.7287	-28.704	-20.3803
LOC100743268	protein ovo, transcript variant X4	TRUE	Treatment	Treatment	4.68751	7.68566	-7.29785	-4.90879	-4.50871
LOC100743282	nicastrin	TRUE	Treatment	Treatment	-34.3495	-32.0989	-46.2926	-45.3421	-40.7967
LOC100743346	tribbles homolog 2	TRUE	Treatment	Treatment	49.5129	54.9151	36.6453	42.0837	47.6025
LOC100743411	radial spoke head 1 homolog	TRUE	Treatment	Treatment	12.7552	18.3364	-5.03054	0.533036	-0.884564
LOC100743514	uncharacterized LOC100743514	TRUE	Treatment	Treatment	9.30324	12.8971	-40.9742	-39.8136	-34.4616
LOC100743524	armadillo segment polarity protein	TRUE	Treatment	Treatment	-25.069	-20.0649	-43.0489	-38.6871	-31.9907
LOC100743566	uncharacterized LOC100743566	TRUE	Treatment	Treatment	14.3919	17.5296	5.18597	7.57127	10.8042
LOC100743646	atrial natriuretic peptide-converting enzyme-like	TRUE	Treatment	Treatment	-5.82661	-2.72177	-23.5311	-21.065	-19.666
LOC100743668	cell growth regulator with RING finger domain protein 1-like	TRUE	Treatment	Treatment	-23.8036	-20.9449	-31.9842	-29.9766	-26.1058
LOC100743721	putative epidermal cell surface receptor	TRUE	Treatment	Treatment	72.3356	75.6723	63.3338	66.9185	70.3
LOC100743821	39S ribosomal protein L27, mitochondrial	TRUE	Treatment	Treatment	34.5786	39.1421	25.202	29.3041	25.712
LOC100743885	general transcriptional corepressor trfA-like, transcript variant X3	TRUE	Treatment	Treatment	-22.0531	-17.837	-38.8945	-35.1459	-36.237
LOC100743964	transformer-2 protein homolog beta	TRUE	Treatment	Treatment	-36.0164	-30.1529	-51.6549	-45.8838	-37.0111
LOC100743976	uncharacterized LOC100743976	TRUE	Treatment	Treatment	41.9277	45.7096	29.2599	31.9722	38.0384
LOC100743983	homeotic protein female sterile-like	TRUE	Treatment	Treatment	8.36101	14.0834	-16.8802	-11.3459	-7.99066
LOC100744020	MIP18 family protein CG30152	TRUE	Treatment	Treatment	-23.1748	-18.3332	-33.1242	-28.4188	-22.6751
LOC100744173	putative uncharacterized protein DDB_G0271606, transcript variant X4	TRUE	Treatment	Treatment	12.2224	16.4911	3.82958	7.56724	9.1248
LOC100744211	ATP-dependent RNA helicase abstrakt	TRUE	Treatment	Treatment	-36.0708	-30.338	-48.1988	-42.5797	-37.625
LOC100744494	maternal embryonic leucine zipper kinase-like	TRUE	Treatment	Treatment	1.82229	7.41456	-13.7577	-9.45981	-11.995
LOC100744685	phospholipid scramblase 2-like	TRUE	Treatment	Treatment	-57.6467	-52.5432	-68.8693	-64.638	-63.7509
LOC100744723	putative peptidyl-tRNA hydrolase PTRHD1	TRUE	Treatment	Treatment	-4.25228	1.4424	-16.3638	-10.9498	-3.72282
LOC100744749	uncharacterized LOC100744749	TRUE	Treatment	Treatment	42.6579	44.1466	31.8982	32.5867	41.4986
LOC100744818	clavesin-2	TRUE	Treatment	Treatment	65.111	68.3245	53.523	56.158	57.0199
LOC100744916	PI-PLC X domain-containing protein 1-like	TRUE	Treatment	Treatment	36.8384	41.0008	30.8332	34.2334	38.7228
LOC100744936	uncharacterized LOC100744936	TRUE	Treatment	Treatment	68.7811	70.5993	61.6354	64.2622	63.9995
LOC100745010	uncharacterized LOC100745010	TRUE	Treatment	Treatment	-49.9075	-45.0109	-65.5921	-61.1661	-51.9254
LOC100745074	28S ribosomal protein S29, mitochondrial	TRUE	Treatment	Treatment	-13.8277	-11.4996	-21.9774	-20.1881	-19.4825
LOC100745100	microprocessor complex subunit DGCR8	TRUE	Treatment	Treatment	1.27009	5.85935	-50.2943	-48.129	-43.4959
LOC100745113	nuclear factor NF-kappa-B p100 subunit	TRUE	Treatment	Treatment	1.50636	4.39871	-9.53891	-7.67242	1.74924
LOC100745166	putative uncharacterized protein DDB_G0277255, transcript variant X3	TRUE	Treatment	Treatment	-32.4305	-27.712	-45.5605	-41.0922	-32.093
LOC100745233	E3 ubiquitin-protein ligase RFWD2-like	TRUE	Treatment	Treatment	-43.5073	-39.2491	-53.3896	-49.6733	-42.6396
LOC100745286	uncharacterized LOC100745286	TRUE	Treatment	Treatment	52.9131	57.3297	39.1134	43.8318	42.8543
LOC100745458	epididymal secretory protein E1	TRUE	Treatment	Treatment	28.0672	32.3107	-14.7057	-11.8532	-11.82
LOC100745531	probable cytochrome P450 303a1	TRUE	Treatment	Treatment	3.05019	7.62996	-30.2177	-26.0317	-29.9277
LOC100745549	phospH-ORylated CTD-interacting factor 1	TRUE	Treatment	Treatment	-37.3832	-35.0296	-53.0856	-52.0226	-43.2695
LOC100745677	protein suppressor of forked	TRUE	Treatment	Treatment	-11.1845	-6.08278	-52.0745	-48.5329	-51.1869
LOC100745708	putative cysteine proteinase CG12163	TRUE	Treatment	Treatment	-42.5037	-39.4084	-53.8079	-51.4062	-45.3886
LOC100745803	uncharacterized LOC100745803	TRUE	Treatment	Treatment	17.5883	23.1671	-26.7539	-21.9591	-16.8148
LOC100745922	zinc finger protein 543-like	TRUE	Treatment	Treatment	-22.5837	-16.8438	-53.4678	-47.8772	-47.7167
LOC100745960	enhancer of split mbeta protein-like	TRUE	Treatment	Treatment	81.4197	85.2089	67.1482	70.8126	75.7549
LOC100745992	NA	TRUE	Treatment	Treatment	2.34353	6.56461	-46.1935	-43.8741	-35.4752
LOC100746299	serine-arginine protein 559	TRUE	Treatment	Treatment	-65.2524	-60.3785	-79.1925	-74.5973	-71.1395
LOC100746404	uncharacterized LOC100746404	TRUE	Treatment	Treatment	5.29347	8.67887	-14.3707	-13.1957	-6.34604
LOC100746420	general transcription factor IIH subunit 1	TRUE	Treatment	Treatment	45.0662	50.3527	29.8935	34.8509	42.4405
LOC100746520	carboxypeptidase B-like	TRUE	Treatment	Treatment	45.4144	47.7805	25.0419	28.7294	27.1289
LOC100746574	follistatin-A	TRUE	Treatment	Treatment	12.9678	18.0814	1.00623	5.78635	7.9823
LOC100746647	transcription elongation factor SPT6-like	TRUE	Treatment	Treatment	21.7652	26.3004	4.9749	8.92519	12.9083
LOC100746708	translation machinery-associated protein 16-like	TRUE	Treatment	Treatment	43.0681	44.0635	34.4569	34.6344	36.0115
LOC100746732	galectin-6-like	TRUE	Treatment	Treatment	-42.4342	-39.885	-55.6123	-53.9239	-49.4435
LOC100746784	pancreatic triacylglycerol lipase-like	TRUE	Treatment	Treatment	-15.1156	-10.3146	-33.1592	-28.7864	-27.8358
LOC100746792	tubulin alpha-1 chain	TRUE	Treatment	Treatment	5.56974	8.36916	-5.40187	-3.76467	-3.7287
LOC100746827	kelch-like protein 5	TRUE	Treatment	Treatment	-32.1752	-27.044	-47.7656	-42.884	-42.5931
LOC100746915	transcription factor 15	TRUE	Treatment	Treatment	-0.169168	3.10864	-23.3611	-22.6709	-18.5667
LOC100746945	A disintegrin and metalloproteinase with thrombospondin motifs 2	TRUE	Treatment	Treatment	-26.3097	-21.719	-38.3199	-34.3974	-30.6075
LOC100746959	ribonuclease P protein subunit p29	TRUE	Treatment	Treatment	28.8449	34.3083	20.7341	25.9071	27.9043
LOC100747018	uncharacterized protein F13E9.13, mitochondrial	TRUE	Treatment	Treatment	-8.2407	-4.80436	-19.9297	-17.8827	-10.8047
LOC100747024	tubulin polyglutamylase TTLL13	TRUE	Treatment	Treatment	16.0397	21.5932	5.89954	11.3489	17.9284
LOC100747057	polycomb protein EED-like	TRUE	Treatment	Treatment	-64.5389	-62.661	-81.8323	-81.6454	-78.4886
LOC100747141	putative RNA-binding protein 15	TRUE	Treatment	Treatment	-17.425	-11.9161	-36.9715	-31.6394	-28.0357
LOC100747152	CDGSH iron-sulfur domain-containing protein 3, mitochondrial	TRUE	Treatment	Treatment	33.5851	37.6258	20.3398	23.4513	28.6127
LOC100747244	adenosylhomocysteinase	TRUE	Treatment	Treatment	8.53513	10.8886	-0.148382	1.18658	5.79158
LOC100747380	cytoplasmic dynein 2 light intermediate chain 1, transcript variant X3	TRUE	Treatment	Treatment	-8.55377	-3.90642	-24.9976	-21.0601	-13.4775
LOC100747490	dnaJ homolog subfamily C member 16	TRUE	Treatment	Treatment	-7.80234	-2.36779	-36.9656	-31.759	-24.4712
LOC100747546	general transcription factor 3C polypeptide 5	TRUE	Treatment	Treatment	-30.2233	-27.6531	-38.6703	-37.099	-38.2876
LOC100747568	zinc finger MYND domain-containing protein 10	TRUE	Treatment	Treatment	41.6285	43.5834	28.0904	29.0623	36.5044
LOC100747610	polyubiquitin-C	TRUE	Treatment	Treatment	-46.6117	-44.896	-58.1244	-57.9158	-52.3243
LOC100747639	putative uncharacterized protein DDB_G0292438, transcript variant X3	TRUE	Treatment	Treatment	27.2679	31.6848	12.3994	16.2484	14.2934
LOC100747647	probable tRNA (uracil-O(2)-)-methyltransferase	TRUE	Treatment	Treatment	6.48359	11.0995	-5.44454	-1.33851	6.9806
LOC100747740	mitochondrial basic amino acids transporter-like	TRUE	Treatment	Treatment	87.7546	91.5478	76.1269	79.6444	85.3191
LOC100747770	LYR motif-containing protein 9-like	TRUE	Treatment	Treatment	5.32578	9.15109	-9.84098	-6.85551	3.49401
LOC100747847	2',5'-phosphodiesterase 12	TRUE	Treatment	Treatment	11.7641	14.5868	6.16226	8.44537	11.5256
LOC100747893	zinc finger protein 236-like	TRUE	Treatment	Treatment	4.60887	10.0718	-8.21692	-2.91932	-1.8354
LOC100748003	26S proteasome non-ATPase regulatory subunit 1	TRUE	Treatment	Treatment	-0.799022	1.70765	-18.8152	-17.9753	-9.81061
LOC100748056	testis-specific serine/threonine-protein kinase 1	TRUE	Treatment	Treatment	12.3877	16.5609	-33.84	-29.9748	-24.8124
LOC100748075	protein HID1	TRUE	Treatment	Treatment	-18.9884	-14.4872	-30.8103	-26.7557	-17.5013
LOC100748143	U3 small nucleolar ribonucleoprotein protein IMP4	TRUE	Treatment	Treatment	-53.6146	-49.0953	-64.2532	-60.3636	-59.2029
LOC100748198	ribosomal protein S6 kinase delta-1	TRUE	Treatment	Treatment	2.50924	5.45935	-24.3766	-23.4023	-15.465
LOC100748206	tyrosine-protein kinase Src42A	TRUE	Treatment	Treatment	-6.74671	-3.3469	-19.6365	-17.0745	-11.1081
LOC100748248	histone H4 transcription factor	TRUE	Treatment	Treatment	-36.8178	-31.4514	-54.2334	-49.0494	-44.5693
LOC100748278	synaptic vesicle 2-related protein	TRUE	Treatment	Treatment	109.814	115.166	86.2253	91.2539	97.2089
LOC100748286	Niemann-Pick C1 protein, transcript variant X5	TRUE	Treatment	Treatment	-2.25094	1.51151	-13.3705	-10.4292	-2.77332
LOC100748290	NA	TRUE	Treatment	Treatment	60.1578	66.0328	39.5637	45.4921	52.5521
LOC100748361	ATP-dependent DNA helicase Q1-like	TRUE	Treatment	Treatment	-32.7749	-29.7575	-47.2309	-44.6503	-38.5649
LOC100748415	autophagy protein 12-like	TRUE	Treatment	Treatment	-8.83101	-5.17225	-17.982	-14.9439	-7.18663
LOC100748449	WD repeat-containing protein 91	TRUE	Treatment	Treatment	-79.3967	-75.9887	-92.4289	-90.0747	-91.5136
LOC100748502	protein enhancer of sevenless 2B	TRUE	Treatment	Treatment	15.808	20.5081	7.65147	12.1835	18.9556
LOC100748513	ectopic P granules protein 5 homolog	TRUE	Treatment	Treatment	-14.4345	-11.8583	-26.2389	-25.031	-19.9082
LOC100748538	protein unc-13 homolog D	TRUE	Treatment	Treatment	37.951	40.6792	24.8364	25.8646	32.8282
LOC100748614	very-long-chain 3-oxoacyl-CoA reductase-like	TRUE	Treatment	Treatment	0.108146	2.9243	-10.8123	-8.307	-2.132
LOC100748657	uncharacterized LOC100748657	TRUE	Treatment	Treatment	-17.1316	-12.791	-25.6534	-22.1055	-13.1143
LOC100748741	protein decapentaplegic-like	TRUE	Treatment	Treatment	-52.4367	-47.2751	-64.9257	-60.0435	-60.0679
LOC100748767	uncharacterized LOC100748767	TRUE	Treatment	Treatment	-15.7824	-11.648	-29.153	-25.3905	-25.0289
LOC100748986	aldose reductase-like	TRUE	Treatment	Treatment	54.5579	59.6105	9.53613	13.6755	23.7711
LOC100749001	ribulose-phosphate 3-epimerase-like	TRUE	Treatment	Treatment	22.7822	28.0958	12.4779	17.6226	19.276
LOC100749020	probable G-protein coupled receptor Mth-like 5	TRUE	Treatment	Treatment	12.4659	15.2921	-0.975565	1.10605	1.84388
LOC100749060	uncharacterized LOC100749060, transcript variant X3	TRUE	Treatment	Treatment	30.1835	35.7731	18.8081	24.4048	28.2292
LOC100749158	sister chromatid cohesion protein DCC1	TRUE	Treatment	Treatment	0.861207	5.08886	-13.1422	-9.2271	-7.62392
LOC100749160	protein-associating with the carboxyl-terminal domain of ezrin	TRUE	Treatment	Treatment	-18.7463	-14.2457	-30.664	-26.6029	-24.635
LOC100749164	uncharacterized LOC100749164	TRUE	Treatment	Treatment	21.5743	27.0973	1.91223	6.91702	10.7143
LOC100749181	putative defense protein 3	TRUE	Treatment	Treatment	27.7626	32.2356	14.4298	18.5481	28.354
LOC100749223	retinoic acid receptor RXR-alpha-B, transcript variant X8	TRUE	Treatment	Treatment	18.3676	22.2077	7.65519	11.0921	11.3693
LOC100749253	fizzy-related protein homolog	TRUE	Treatment	Treatment	-38.103	-32.57	-51.5441	-46.1804	-36.308
LOC100749326	splicing factor, suppressor of white-apricot homolog	TRUE	Treatment	Treatment	-10.9547	-7.26845	-19.701	-16.5025	-10.8903
LOC100749354	uncharacterized LOC100749354	TRUE	Treatment	Treatment	-15.6445	-10.124	-26.1929	-20.6069	-19.2365
LOC100749402	uncharacterized LOC100749402	TRUE	Treatment	Treatment	9.57325	15.1099	-10.0143	-4.78946	2.35911
LOC100749471	piggyBac transposable element-derived protein 4-like	TRUE	Treatment	Treatment	16.7778	20.8204	-5.99082	-2.77129	5.62591
LOC100749475	syntaxin-8	TRUE	Treatment	Treatment	-53.924	-48.9146	-66.9703	-62.4382	-53.6138
LOC100749582	uncharacterized protein CG5098	TRUE	Treatment	Treatment	-8.54449	-4.22735	-52.7666	-50.7422	-44.7906
LOC100749688	tRNA:m(4)X modification enzyme TRM13 homolog, transcript variant X3	TRUE	Treatment	Treatment	-3.44076	1.30717	-11.5562	-7.265	-7.56069
LOC100749786	chromatin-remodeling complex ATPase chain Iswi	TRUE	Treatment	Treatment	4.0529	9.19518	-7.34873	-2.36527	-0.901866
LOC100749801	uncharacterized protein C17orf59 homolog	TRUE	Treatment	Treatment	-67.0499	-63.6649	-81.9682	-79.7369	-71.6644
LOC100749835	F-box only protein 28	TRUE	Treatment	Treatment	5.28602	9.45205	-5.50275	-1.81234	4.27587
LOC100749840	zinc finger protein ZIC 1-like	TRUE	Treatment	Treatment	107.965	111.774	92.1419	94.8372	104.668
LOC100749935	vacuolar protein sorting-associated protein 33B	TRUE	Treatment	Treatment	-6.69806	-4.63916	-14.2018	-13.2086	-11.9942
LOC100750021	putative ferric-chelate reductase 1 homolog	TRUE	Treatment	Treatment	16.1576	19.9819	1.41143	5.45366	5.71156
LOC100750048	transcription factor AP-1	TRUE	Treatment	Treatment	59.4755	62.4679	18.8777	20.0522	21.8151
LOC105680255	uncharacterized LOC105680255	TRUE	Treatment	Treatment	-50.2099	-45.9323	-63.5694	-59.7812	-52.3726
LOC105680278	CCAAT/enhancer-binding protein gamma	TRUE	Treatment	Treatment	-23.7203	-19.5478	-44.3914	-41.4124	-32.4002
LOC105680334	uncharacterized LOC105680334	TRUE	Treatment	Treatment	-35.3857	-33.4219	-48.9647	-48.8216	-40.1561
LOC105680455	glomulin	TRUE	Treatment	Treatment	27.0989	32.0032	8.86293	12.9366	10.1389
LOC105680488	malonyl-CoA decarboxylase, mitochondrial-like	TRUE	Treatment	Treatment	9.78483	14.1292	-2.47556	1.02776	-2.12115
LOC105680600	transcription elongation regulator 1-like	TRUE	Treatment	Treatment	0.651589	5.48762	-17.7646	-13.3467	-2.10049
LOC105680636	heat shock factor protein 5-like	TRUE	Treatment	Treatment	-6.16507	-2.5266	-33.7053	-30.7318	-25.1468
LOC105680702	uncharacterized LOC105680702	TRUE	Treatment	Treatment	-22.2075	-18.6136	-33.9839	-30.9436	-23.0049
LOC105680773	ATP-dependent RNA helicase vasa, isoform A-like	TRUE	Treatment	Treatment	37.523	41.6051	25.9583	29.1357	35.6085
LOC105680939	probable ATP-dependent RNA helicase ddx42	TRUE	Treatment	Treatment	-39.7941	-33.9172	-78.4809	-72.8932	-67.9895
LOC105680952	zinc finger protein 41-like	TRUE	Treatment	Treatment	-7.93332	-2.3349	-18.6235	-12.9964	-6.88268
LOC105681031	uncharacterized LOC105681031	TRUE	Treatment	Treatment	58.1855	63.9978	41.5802	47.4083	52.6569
LOC105681062	uncharacterized LOC105681062	TRUE	Treatment	Treatment	68.6126	72.4092	58.2484	61.289	63.8559
LOC105681264	uncharacterized LOC105681264	TRUE	Treatment	Treatment	-27.4729	-23.006	-50.8107	-47.5772	-39.0158
LOC105681338	NA	TRUE	Treatment	Treatment	-19.0387	-14.1397	-29.3114	-24.4794	-18.198
LOC105681389	NA	TRUE	Treatment	Treatment	25.2169	27.8042	16.9881	18.0954	19.9351
LOC105681420	NA	TRUE	Treatment	Treatment	133.378	137.644	125.145	128.732	136.832
LOC105681577	serine/threonine-protein kinase Nek5-like	TRUE	Treatment	Treatment	-49.703	-45.7132	-65.4075	-62.4542	-54.0993
LOC105681959	probable U3 small nucleolar RNA-associated protein 11	TRUE	Treatment	Treatment	-6.89483	-2.41348	-18.199	-13.8257	-14.7568
LOC105681964	NA	TRUE	Treatment	Treatment	-4.93647	-2.94592	-14.8793	-13.8235	-6.37863
LOC105682103	zinc finger protein 581-like	TRUE	Treatment	Treatment	4.31402	7.05962	-3.35383	-2.15321	2.59743
LOC105682137	coiled-coil-helix-coiled-coil-helix domain-containing protein 1	TRUE	Treatment	Treatment	11.724	16.0587	4.7127	8.69072	6.09219
LOC105682175	transmembrane inner ear expressed protein, transcript variant X3	TRUE	Treatment	Treatment	16.5376	19.6632	-11.578	-10.5771	-4.39949
Trnal-cag	NA	TRUE	Treatment	Treatment	42.6127	46.9518	32.4177	36.4988	36.2926
LOC100642189	elongation factor 1-alpha F2	FALSE	Treatment	None	-23.9162	-20.0888	-24.3305	-20.8377	-13.0476
LOC100739999	protoheme IX farnesyltransferase, mitochondrial, transcript variant X4	FALSE	Treatment	None	52.3895	57.5552	51.8631	56.9233	62.282
LOC100740004	leukocyte receptor cluster member 8 homolog, transcript variant X3	FALSE	Treatment	Treatment	-13.1798	-9.42546	-15.1868	-11.7223	-4.8865
LOC100740008	uncharacterized LOC100740008	FALSE	Treatment	Treatment	-35.1748	-34.1592	-43.9827	-43.739	-33.616
LOC100740012	U3 small nucleolar ribonucleoprotein protein MPP10	FALSE	Treatment	None	-3.12474	2.39404	-3.24092	2.17305	8.0728
LOC100740013	sorting nexin lst-4	FALSE	Treatment	None	-17.1036	-13.7547	-18.6496	-15.9332	-8.47261
LOC100740019	protein tramtrack, beta isoform-like, transcript variant X3	FALSE	Treatment	None	74.4949	76.4345	72.5781	74.3067	75.3224
LOC100740041	mucin-12	FALSE	Treatment	None	-28.5111	-23.975	-30.4793	-25.7706	-25.8723
LOC100740043	alpha-tocopherol transfer protein-like	FALSE	Treatment	Treatment	21.9941	26.095	13.9614	17.1746	24.8553
LOC100740066	cdc42 homolog	FALSE	Treatment	Treatment	-63.2532	-60.178	-67.7621	-65.0567	-62.5017
LOC100740087	serine/threonine-protein phosphatase 2A activator-like	FALSE	Treatment	None	-32.554	-29.054	-33.8424	-30.4606	-23.51
LOC100740094	splicing factor, arginine/serine-rich 15	FALSE	Treatment	Treatment	-42.9243	-38.0751	-48.7928	-44.0879	-45.6809
LOC100740110	INO80 complex subunit D	FALSE	Treatment	Treatment	-42.8135	-41.5984	-45.0823	-44.6967	-39.9212
LOC100740113	NA	FALSE	Treatment	Treatment	43.8804	49.5786	39.1483	44.7944	48.3284
LOC100740118	glutaryl-CoA dehydrogenase, mitochondrial	FALSE	Treatment	Treatment	-13.2475	-7.82196	-18.7611	-13.3389	-7.67867
LOC100740129	integrin-linked protein kinase	FALSE	Treatment	Treatment	-23.8004	-22.1332	-27.4272	-26.5994	-25.2724
LOC100740138	uncharacterized LOC100740138	FALSE	Treatment	None	33.4049	34.0303	32.7386	32.9295	38.4225
LOC100740160	protein FAM117B-like	FALSE	Treatment	Treatment	-20.8045	-16.1051	-28.8125	-24.5647	-21.5488
LOC100740161	putative peptidyl-prolyl cis-trans isomerase dodo	FALSE	Treatment	None	-1.21628	3.51958	-1.56735	3.17737	14.0616
LOC100740181	lamin-B receptor, transcript variant X4	FALSE	Treatment	Treatment	-36.4783	-32.7498	-42.826	-39.8727	-31.5677
LOC100740184	Golgi resident protein GCP60-like	FALSE	Treatment	Treatment	-25.6662	-22.0092	-31.4624	-28.1169	-22.9066
LOC100740187	probable phenylalanine--tRNA ligase beta subunit	FALSE	Treatment	None	-13.9146	-12.2886	-14.7916	-13.4245	-11.7529
LOC100740213	G-protein coupled receptor Mth2-like	FALSE	Treatment	Treatment	12.1502	15.9925	8.52784	12.1668	22.2559
LOC100740223	homeobox protein B-H2-like	FALSE	Treatment	None	-2.62556	0.351056	-3.57744	-0.172372	6.78833
LOC100740229	DNA-directed RNA polymerase II subunit RPB9	FALSE	Treatment	None	34.4213	38.1258	33.8167	37.3039	41.1366
LOC100740234	nitrogen permease regulator 3-like protein	FALSE	Treatment	Treatment	-68.1331	-64.8865	-72.4889	-69.572	-68.2911
LOC100740255	myeloid leukemia factor	FALSE	Treatment	Treatment	13.8953	19.0151	10.0267	15.1216	20.7589
LOC100740288	protein SERAC1-like	FALSE	Treatment	Treatment	38.8719	41.5547	36.5769	38.8424	43.8237
LOC100740291	gastrula zinc finger protein xFG20-1-like	FALSE	Treatment	None	-60.2698	-56.656	-61.3061	-57.7589	-51.3639
LOC100740325	BUD13 homolog	FALSE	Treatment	None	-30.2206	-24.99	-31.742	-26.5621	-24.2148
LOC100740341	methenyltetrahydrofolate synthase domain-containing protein	FALSE	Treatment	None	-35.9938	-34.8843	-36.2478	-35.3178	-28.7055
LOC100740342	Krueppel homolog 1-like	FALSE	Treatment	Treatment	27.5067	29.8323	25.3614	28.2884	33.2175
LOC100740344	epidermal growth factor receptor, transcript variant X4	FALSE	Treatment	Treatment	75.1009	77.1463	72.873	75.1014	78.9067
LOC100740354	HSPB1-associated protein 1	FALSE	Treatment	Treatment	-12.1649	-10.7455	-19.6316	-19.2609	-17.7791
LOC100740365	la-related protein 1B	FALSE	Treatment	None	4.07104	7.83807	3.58195	7.24534	14.0268
LOC100740382	DNA repair and recombination protein RAD54B-like	FALSE	Treatment	Treatment	-44.6745	-41.0753	-47.4699	-44.097	-39.3775
LOC100740386	uncharacterized LOC100740386	FALSE	Treatment	None	-15.2929	-12.8254	-15.9112	-14.324	-7.92711
LOC100740411	nipped-B-like protein	FALSE	Treatment	None	28.9346	33.2557	28.3065	32.5796	37.9835
LOC100740457	uncharacterized LOC100740457, transcript variant X3	FALSE	Treatment	Treatment	10.6455	13.3907	4.77084	6.63911	8.32413
LOC100740475	dnaJ homolog subfamily C member 24-like	FALSE	Treatment	Treatment	-18.1474	-13.667	-22.8164	-18.6106	-20.6764
LOC100740483	adenylate cyclase type 2	FALSE	Treatment	Treatment	6.62319	10.273	3.52819	6.73794	15.7338
LOC100740501	slit homolog 3 protein	FALSE	Treatment	Treatment	34.0337	37.6438	25.4369	28.9978	37.0203
LOC100740502	homeobox protein AKR-like	FALSE	Treatment	None	5.20996	6.29367	3.21853	3.72803	10.5151
LOC100740503	tRNA (adenine(58)-N(1))-methyltransferase non-catalytic subunit TRM6	FALSE	Treatment	None	-28.0937	-25.7152	-29.9755	-28.2541	-20.956
LOC100740506	superkiller viralicidic activity 2-like 2	FALSE	Treatment	Treatment	-82.9071	-81.4351	-87.5736	-86.8972	-79.097
LOC100740507	rap1 GTPase-activating protein 1	FALSE	Treatment	Treatment	24.1761	28.6389	22.1484	26.3702	31.0561
LOC100740521	protein prune homolog	FALSE	Treatment	Treatment	-16.2709	-14.5688	-18.3942	-16.9806	-9.42245
LOC100740526	eukaryotic translation initiation factor 3 subunit I	FALSE	Treatment	Treatment	-24.5406	-23.6082	-29.1443	-29.0055	-26.54
LOC100740529	transmembrane protein 258	FALSE	Treatment	Treatment	2.70796	5.37089	-6.08497	-4.03813	-1.55318
LOC100740533	eukaryotic peptide chain release factor subunit 1	FALSE	Treatment	None	-26.9457	-25.2179	-28.1593	-26.6571	-26.1519
LOC100740535	uncharacterized LOC100740535	FALSE	Treatment	None	111.291	113.004	110.779	111.777	113.299
LOC100740538	histone deacetylase 4	FALSE	Treatment	Treatment	36.651	39.8727	28.2953	31.2436	33.286
LOC100740552	tRNA pseudouridine(38/39) synthase	FALSE	Treatment	Treatment	-13.1639	-11.1945	-16.9364	-16.2941	-12.5232
LOC100740569	signal recognition particle subunit SRP68	FALSE	Treatment	None	-71.0574	-66.5213	-72.0529	-67.638	-60.7327
LOC100740573	UDP-glucose 6-dehydrogenase	FALSE	Treatment	None	-3.98207	-2.00506	-4.15243	-2.86971	1.08644
LOC100740580	probable histone-binding protein Caf1	FALSE	Treatment	Treatment	-78.4573	-72.8331	-81.2359	-75.6227	-69.6759
LOC100740586	hrp65 protein-like, transcript variant X3	FALSE	Treatment	None	26.4399	30.6005	24.8759	28.7521	34.2638
LOC100740602	protein lin-52 homolog, transcript variant X4	FALSE	Treatment	Treatment	41.7628	45.0661	38.8197	41.8617	44.648
LOC100740611	protein D2-like	FALSE	Treatment	Treatment	-16.8553	-13.1075	-19.1904	-15.4291	-14.2881
LOC100740617	uncharacterized LOC100740617, transcript variant X3	FALSE	Treatment	None	-39.6882	-35.6354	-40.4473	-36.5567	-33.0253
LOC100740625	sushi, von Willebrand factor type A, EGF and pentraxin domain-containing protein 1-like	FALSE	Treatment	Treatment	71.8445	74.6955	67.6356	69.5664	77.7182
LOC100740630	cytochrome c oxidase assembly factor 5	FALSE	Treatment	Treatment	49.9049	54.9041	47.8027	52.7327	59.564
LOC100740646	MOG interacting and ectopic P-granules protein 1, transcript variant X3	FALSE	Treatment	Treatment	-52.7561	-48.9029	-58.6271	-55.2705	-51.4607
LOC100740658	FAD synthase-like	FALSE	Treatment	None	1.98018	6.65997	1.19447	5.81823	16.253
LOC100740667	tRNA (cytosine(34)-C(5))-methyltransferase	FALSE	Treatment	Treatment	-4.84044	-4.28473	-7.15791	-7.0526	-2.64121
LOC100740674	uncharacterized LOC100740674	FALSE	Treatment	Treatment	-19.0727	-16.8	-27.3038	-25.9936	-21.8854
LOC100740676	NADH dehydrogenase [ubiquinone] 1 alpha subcomplex subunit 13	FALSE	Treatment	None	82.769	88.5999	80.9952	86.7525	86.3407
LOC100740677	heparan-alpha-glucosaminide N-acetyltransferase-like	FALSE	Treatment	Treatment	-3.38702	0.32395	-5.93627	-2.68215	6.242
LOC100740691	coiled-coil domain-containing protein 124	FALSE	Treatment	None	-29.3894	-25.0809	-29.4542	-25.3673	-14.1557
LOC100740693	TGF-beta receptor type-1	FALSE	Treatment	Treatment	-47.1773	-42.3427	-50.3081	-45.7406	-46.1871
LOC100740696	bolA-like protein 3, transcript variant X4	FALSE	Treatment	None	44.4987	47.7247	43.4124	46.2998	54.8617
LOC100740708	facilitated trehalose transporter Tret1	FALSE	Treatment	None	64.8628	67.227	64.3991	66.2875	75.1979
LOC100740716	glucose-fructose oxidoreductase domain-containing protein 1	FALSE	Treatment	None	-44.3207	-41.0389	-46.1799	-43.378	-34.2369
LOC100740719	39S ribosomal protein L41, mitochondrial	FALSE	Treatment	Treatment	39.0715	44.8626	34.1128	39.8659	42.5707
LOC100740721	chromodomain-helicase-DNA-binding protein Mi-2 homolog, transcript variant X5	FALSE	Treatment	Treatment	-24.2029	-18.9511	-30.1052	-24.9322	-19.7468
LOC100740732	putative protein tag-52	FALSE	Treatment	Treatment	-22.1194	-16.6721	-29.573	-24.6252	-22.8711
LOC100740755	proteasome subunit alpha type-2	FALSE	Treatment	Treatment	2.92997	6.2403	-0.676729	2.23293	3.09612
LOC100740787	uncharacterized LOC100740787	FALSE	Treatment	None	88.6631	93.1911	88.5008	92.8457	95.8856
LOC100740792	protein TSSC4	FALSE	Treatment	None	-11.8255	-8.48306	-13.6408	-10.7096	-1.58977
LOC100740794	beclin-1-like protein	FALSE	Treatment	None	-33.2138	-29.211	-34.1357	-30.4084	-25.1675
LOC100740812	ADP-ribose pyrophosphatase, mitochondrial	FALSE	Treatment	None	44.1873	47.41	43.9411	46.8099	52.4867
LOC100740816	stress-activated protein kinase JNK	FALSE	Treatment	None	-0.953784	4.68927	-2.81958	2.64129	3.17335
LOC100740826	39S ribosomal protein L17, mitochondrial	FALSE	Treatment	Treatment	2.2567	7.24899	-2.73783	1.99608	-0.34038
LOC100740827	actin-binding LIM protein 2, transcript variant X6	FALSE	Treatment	None	-20.178	-15.1664	-20.9264	-15.9689	-11.6929
LOC100740830	sorting nexin-27	FALSE	Treatment	None	28.574	32.6853	26.9924	30.7683	38.4785
LOC100740835	uncharacterized LOC100740835	FALSE	Treatment	Treatment	-35.3819	-31.1804	-45.1885	-41.293	-39.2796
LOC100740838	zinc finger and BTB domain-containing protein 24	FALSE	Treatment	Treatment	2.86186	6.08396	-2.19937	0.56331	9.47804
LOC100740855	uncharacterized LOC100740855	FALSE	Treatment	Treatment	29.8577	32.5244	26.8126	28.4555	33.7816
LOC100740875	Golgi reassembly-stacking protein 2	FALSE	Treatment	Treatment	-74.5604	-69.1356	-79.3327	-74.0126	-69.3053
LOC100740876	protein KRI1 homolog	FALSE	Treatment	None	-0.490037	4.51809	-0.922123	3.9622	13.9543
LOC100740884	myoneurin-like	FALSE	Treatment	Treatment	-21.7791	-21.0329	-24.8606	-24.8157	-18.7224
LOC100740906	apoptosis 1 inhibitor-like	FALSE	Treatment	None	-63.4295	-59.665	-64.781	-61.3033	-55.3509
LOC100740920	NA	FALSE	Treatment	None	38.3521	43.9516	37.8628	43.1859	51.6569
LOC100740958	rhythmically expressed gene 5 protein	FALSE	Treatment	None	-57.3083	-51.8572	-58.2183	-52.6922	-50.1292
LOC100740964	F-box/LRR-repeat protein 2	FALSE	Treatment	None	13.3923	17.5582	12.2136	15.9783	19.4627
LOC100740966	coatomer subunit alpha-like	FALSE	Treatment	Treatment	-46.748	-42.7049	-51.082	-47.0048	-40.3513
LOC100740967	uncharacterized LOC100740967	FALSE	Treatment	None	23.8915	26.1003	22.5312	24.3614	32.9888
LOC100740969	spermatogenesis-defective protein 39 homolog	FALSE	Treatment	None	-10.7947	-9.07546	-11.9376	-10.7497	-9.38985
LOC100740972	uncharacterized LOC100740972	FALSE	Treatment	None	69.5276	74.6386	67.9977	73.0584	68.5657
LOC100740973	GSK-3-binding protein-like	FALSE	Treatment	Treatment	25.8709	30.6904	23.3529	27.9051	27.0965
LOC100740975	methylosome protein 50-like, transcript variant X3	FALSE	Treatment	None	-29.8015	-27.0081	-31.0752	-28.7232	-25.4037
LOC100740976	glutamate receptor U1-like	FALSE	Treatment	None	78.3606	82.0242	77.8397	81.009	90.3189
LOC100740981	RNA pseudouridylate synthase domain-containing protein 1-like	FALSE	Treatment	None	-26.1631	-23.7587	-26.3687	-23.8349	-22.8009
LOC100740983	uncharacterized LOC100740983	FALSE	Treatment	None	32.6759	37.9175	31.847	37.0294	45.1771
LOC100740990	steroid receptor RNA activator 1-like	FALSE	Treatment	Treatment	-11.3249	-6.78584	-13.7491	-9.39091	-3.8401
LOC100740994	hyccin, transcript variant X3	FALSE	Treatment	Treatment	-11.4567	-8.89811	-14.8778	-12.8484	-3.60573
LOC100741004	DNA-directed RNA polymerase, mitochondrial	FALSE	Treatment	None	2.22542	4.92341	1.77789	4.28749	2.97083
LOC100741010	carbonic anhydrase 2	FALSE	Treatment	None	32.9726	37.9706	31.6276	36.3707	46.965
LOC100741013	zinc finger protein with KRAB and SCAN domains 5-like	FALSE	Treatment	None	-67.4249	-62.7981	-68.8879	-64.2945	-55.6508
LOC100741015	protein FAM195A-like	FALSE	Treatment	None	9.17574	14.9131	8.91199	14.6191	20.5783
LOC100741033	zinc finger protein 37 homolog	FALSE	Treatment	None	-23.0943	-17.4263	-24.698	-19.2211	-16.8038
LOC100741039	28S ribosomal protein S35, mitochondrial	FALSE	Treatment	Treatment	-5.92351	-4.43745	-13.5083	-13.1939	-11.297
LOC100741051	bestrophin-4-like	FALSE	Treatment	None	46.8019	51.349	46.3504	50.7861	59.4509
LOC100741065	DNA (cytosine-5)-methyltransferase PliMCI-like	FALSE	Treatment	None	-35.9651	-33.6845	-37.6274	-35.6687	-34.1452
LOC100741074	39S ribosomal protein L14, mitochondrial	FALSE	Treatment	Treatment	55.028	57.7745	51.1269	53.3329	57.0493
LOC100741096	lethal(3)malignant brain tumor-like protein 3	FALSE	Treatment	None	-26.6649	-22.5969	-27.0335	-23.0669	-19.0199
LOC100741102	spindle and kinetocH-ORe-associated protein 1-like	FALSE	Treatment	Treatment	-9.76643	-8.60483	-11.9434	-11.3563	-10.9616
LOC100741126	uncharacterized LOC100741126	FALSE	Treatment	None	24.1595	25.5088	22.7358	23.7173	33.5227
LOC100741136	uncharacterized LOC100741136	FALSE	Treatment	Treatment	24.4415	26.969	20.8732	22.7975	27.9769
LOC100741137	unconventional myosin-XIX-like	FALSE	Treatment	Treatment	-61.8843	-60.9485	-64.7401	-64.4838	-53.9943
LOC100741141	RPA-interacting protein	FALSE	Treatment	Treatment	-8.46424	-5.69198	-11.6263	-9.63328	-5.37948
LOC100741152	protein dpy-30 homolog	FALSE	Treatment	None	12.5058	14.4777	11.1836	12.6315	19.3708
LOC100741153	ATP synthase subunit delta, mitochondrial	FALSE	Treatment	None	120.144	125.367	119.484	124.557	122.88
LOC100741157	ubiquitin carboxyl-terminal hydrolase 36	FALSE	Treatment	None	-63.6999	-60.1316	-65.1283	-61.7132	-56.6542
LOC100741162	trafficking protein particle complex subunit 6B	FALSE	Treatment	Treatment	-26.4165	-20.9574	-30.7807	-25.5115	-23.8788
LOC100741180	uncharacterized protein DDB_G0292186	FALSE	Treatment	Treatment	14.8291	16.0363	10.5062	11.0466	18.0968
LOC100741184	uncharacterized LOC100741184	FALSE	Treatment	Treatment	-6.54747	-3.13584	-11.1223	-8.04859	-4.83414
LOC100741190	caspase-8	FALSE	Treatment	Treatment	3.96784	5.98483	0.593231	2.16028	7.01939
LOC100741264	4-coumarate--CoA ligase 1-like	FALSE	Treatment	Treatment	24.0448	26.4675	20.7222	21.3713	22.8951
LOC100741265	dynein heavy chain, cytoplasmic	FALSE	Treatment	None	-14.9545	-9.36752	-15.0164	-9.50637	-5.2861
LOC100741270	thyroid receptor-interacting protein 11-like	FALSE	Treatment	Treatment	13.028	17.7382	4.93651	9.43969	14.5173
LOC100741277	translation initiation factor eIF-2B subunit delta	FALSE	Treatment	None	-11.5634	-5.94129	-11.8448	-6.23079	-1.17798
LOC100741284	coiled-coil domain-containing protein 186	FALSE	Treatment	None	-53.6019	-48.6724	-55.4946	-50.5973	-50.7614
LOC100741288	UPF0364 protein C6orf211 homolog	FALSE	Treatment	None	-2.5435	-2.15861	-2.56606	-2.53462	3.81621
LOC100741293	putative sodium-coupled neutral amino acid transporter 7	FALSE	Treatment	None	-48.3072	-46.826	-48.6568	-47.1004	-41.888
LOC100741311	endoplasmic reticulum resident protein 29	FALSE	Treatment	Treatment	31.4211	34.081	28.8582	31.1448	37.9563
LOC100741322	LIM/homeobox protein Lhx9-like	FALSE	Treatment	Treatment	4.76237	7.58023	-1.06094	1.68615	4.23766
LOC100741364	U11/U12 small nuclear ribonucleoprotein 48 kDa protein-like	FALSE	Treatment	Treatment	-10.5811	-6.32414	-17.2558	-13.1885	-12.1354
LOC100741373	laccase-4-like	FALSE	Treatment	None	23.0778	24.4929	22.1424	22.9313	32.4068
LOC100741379	forkhead box protein N3-like, transcript variant X3	FALSE	Treatment	Treatment	-20.8298	-17.3824	-26.21	-23.1105	-15.3122
LOC100741390	pyroglutamyl-peptidase 1	FALSE	Treatment	None	-12.2043	-9.23276	-13.1843	-10.5195	-6.52514
LOC100741402	polycomb protein Asx	FALSE	Treatment	None	-37.8256	-32.1673	-38.9229	-33.2656	-32.5211
LOC100741405	protein Wnt-7b-like	FALSE	Treatment	Treatment	-52.8861	-50.6526	-61.0152	-59.6621	-51.1468
LOC100741414	replication factor C subunit 2	FALSE	Treatment	None	-17.0028	-15.662	-18.0713	-17.2912	-10.1441
LOC100741418	RB-associated KRAB zinc finger protein-like, transcript variant X4	FALSE	Treatment	Treatment	15.2584	17.7086	9.99261	11.4961	18.9914
LOC100741421	probable ATP-dependent RNA helicase DDX28	FALSE	Treatment	Treatment	-22.7577	-18.6517	-28.4021	-24.5317	-21.7192
LOC100741427	GMP reductase 1-like	FALSE	Treatment	None	30.7221	35.7239	30.4541	35.4187	39.5302
LOC100741431	chromatin modification-related protein eaf-1	FALSE	Treatment	Treatment	33.8958	38.66	29.3819	33.6666	34.7726
LOC100741437	peroxisomal biogenesis factor 19	FALSE	Treatment	Treatment	-27.1667	-21.8535	-31.391	-26.2367	-25.4261
LOC100741438	MAP kinase-interacting serine/threonine-protein kinase 1	FALSE	Treatment	Treatment	30.3477	35.8773	25.8107	31.272	36.9625
LOC100741442	eukaryotic translation initiation factor 2D	FALSE	Treatment	Treatment	-5.28964	-1.32144	-9.35149	-5.59175	-5.76875
LOC100741447	uncharacterized LOC100741447, transcript variant X3	FALSE	Treatment	None	20.6352	23.027	19.9304	22.0155	28.2478
LOC100741448	TATA box-binding protein-like protein 1	FALSE	Treatment	None	-36.2069	-35.3464	-36.5529	-36.0768	-28.8378
LOC100741451	coiled-coil domain-containing protein 93	FALSE	Treatment	Treatment	-42.1877	-39.7115	-45.8793	-44.0456	-36.5427
LOC100741452	trans-Golgi network integral membrane protein 1-like	FALSE	Treatment	None	-25.0049	-22.51	-25.6318	-23.3641	-21.8541
LOC100741462	xanthine dehydrogenase/oxidase-like	FALSE	Treatment	Treatment	9.2627	12.5124	7.24167	10.1666	11.8111
LOC100741474	uncharacterized LOC100741474	FALSE	Treatment	Treatment	-40.2787	-35.2227	-45.0936	-40.1239	-32.8635
LOC100741479	mediator of RNA polymerase II transcription subunit 7	FALSE	Treatment	Treatment	-80.9881	-76.4831	-83.3436	-78.85	-74.7959
LOC100741486	protein Cep78 homolog	FALSE	Treatment	Treatment	96.538	97.7694	94.0989	95.2509	97.745
LOC100741497	probable ribonuclease ZC3H12C	FALSE	Treatment	Treatment	-7.46668	-6.888	-11.2756	-11.074	-1.41744
LOC100741504	zinc transporter ZIP13 homolog, transcript variant X3	FALSE	Treatment	Treatment	26.6961	32.5279	20.1896	25.9469	26.6339
LOC100741511	E3 ubiquitin-protein ligase HECTD1, transcript variant X5	FALSE	Treatment	None	-33.6211	-28.3656	-34.8649	-29.6919	-21.8031
LOC100741517	cytochrome P450 6a2-like	FALSE	Treatment	Treatment	45.3097	50.522	41.0094	46.1425	55.2069
LOC100741522	GDP-D-glucose phospH-ORylase 1	FALSE	Treatment	None	-6.71368	-2.29196	-6.7692	-2.24502	-3.92903
LOC100741526	scaffold protein salvador	FALSE	Treatment	Treatment	-9.41804	-4.9898	-12.0669	-7.83515	-6.7671
LOC100741533	RAB6A-GEF complex partner protein 2	FALSE	Treatment	None	-32.5426	-30.5168	-34.1158	-32.4854	-31.899
LOC100741534	uncharacterized protein DDB_G0280315-like	FALSE	Treatment	Treatment	-60.8878	-59.193	-65.8537	-65.078	-57.2094
LOC100741545	kinesin-like protein KIF14	FALSE	Treatment	None	-41.266	-36.8758	-43.242	-38.9439	-29.4196
LOC100741546	growth arrest and DNA damage-inducible proteins-interacting protein 1	FALSE	Treatment	None	86.2088	90.0919	84.4647	88.1018	87.6386
LOC100741559	uncharacterized LOC100741559	FALSE	Treatment	Treatment	7.83549	9.55416	1.89738	2.50656	6.02911
LOC100741575	glutamate decarboxylase 1	FALSE	Treatment	Treatment	36.1305	40.9052	30.6365	35.5713	36.3083
LOC100741587	uncharacterized LOC100741587	FALSE	Treatment	None	-44.5496	-39.3115	-45.7852	-40.5472	-36.6976
LOC100741607	uncharacterized LOC100741607	FALSE	Treatment	None	-31.1304	-27.0112	-31.987	-28.1645	-27.7782
LOC100741608	tRNA (cytosine(38)-C(5))-methyltransferase	FALSE	Treatment	None	3.84352	8.59377	3.02239	7.7671	11.1966
LOC100741610	uncharacterized LOC100741610	FALSE	Treatment	Treatment	23.0717	27.1649	18.7901	22.5185	32.4567
LOC100741616	actin-related protein 5	FALSE	Treatment	Treatment	-11.4657	-7.08675	-14.1352	-9.94665	1.11742
LOC100741617	uncharacterized LOC100741617	FALSE	Treatment	Treatment	-108.101	-104.109	-117.792	-114.515	-114.449
LOC100741623	FERM domain-containing protein 5, transcript variant X3	FALSE	Treatment	None	25.1716	29.1134	25.0066	28.495	33.1609
LOC100741625	nucleotide exchange factor SIL1	FALSE	Treatment	None	30.0615	34.84	29.748	34.4777	42.4373
LOC100741631	uncharacterized protein C05D11.1-like	FALSE	Treatment	Treatment	-61.2038	-57.2771	-63.9354	-60.3028	-51.2911
LOC100741654	DNA repair protein XRCC4-like	FALSE	Treatment	Treatment	6.87461	10.1608	0.338569	3.1916	7.84965
LOC100741657	intraflagellar transport protein 57 homolog	FALSE	Treatment	Treatment	-12.4623	-7.88048	-17.4705	-12.8636	-12.2139
LOC100741668	low-density lipoprotein receptor-related protein 2	FALSE	Treatment	None	78.3661	83.8842	77.9161	83.3743	89.5629
LOC100741675	uncharacterized LOC100741675	FALSE	Treatment	None	27.1051	31.4327	25.852	29.9475	40.2523
LOC100741679	exosome complex component MTR3	FALSE	Treatment	Treatment	16.7984	20.9346	12.8957	16.8971	17.1576
LOC100741684	storkhead-box protein 2	FALSE	Treatment	None	25.0057	29.3776	24.8498	29.6283	28.9271
LOC100741701	replication factor C subunit 5	FALSE	Treatment	None	-36.4367	-32.848	-38.2242	-34.9442	-28.6156
LOC100741739	zygotic gap protein knirps-like	FALSE	Treatment	Treatment	30.0391	34.4339	20.6548	25.5047	34.0448
LOC100741759	SNAPIN protein homolog	FALSE	Treatment	Treatment	-77.2795	-72.3216	-85.9189	-81.3768	-71.2712
LOC100741767	GDP-mannose 4,6 dehydratase	FALSE	Treatment	Treatment	-44.2723	-42.2746	-51.3355	-50.1419	-40.5805
LOC100741775	vacuolar protein sorting-associated protein 29	FALSE	Treatment	Treatment	7.98624	12.1252	3.14798	6.87845	12.5146
LOC100741778	uncharacterized LOC100741778	FALSE	Treatment	Treatment	45.7258	47.1698	42.4124	43.0649	48.4163
LOC100741789	intraflagellar transport protein 81 homolog	FALSE	Treatment	Treatment	-28.6515	-22.8382	-34.0029	-28.2738	-18.5163
LOC100741810	ninjurin-1	FALSE	Treatment	Treatment	53.0136	54.6518	46.6224	47.4938	57.1863
LOC100741812	basement membrane-specific heparan sulfate proteoglycan core protein-like	FALSE	Treatment	Treatment	-6.08241	-0.949514	-16.7005	-11.9061	-3.42555
LOC100741818	uncharacterized LOC100741818	FALSE	Treatment	Treatment	50.9789	56.615	47.0299	52.6807	55.3836
LOC100741820	peroxisomal membrane protein 2	FALSE	Treatment	None	-23.4751	-18.1222	-23.769	-18.4251	-18.0369
LOC100741832	WD repeat-containing protein 24	FALSE	Treatment	None	24.4838	27.2867	24.2981	26.7377	35.0153
LOC100741842	U3 small nucleolar RNA-associated protein 14 homolog A	FALSE	Treatment	None	16.2078	17.5106	16.1883	17.2428	20.1774
LOC100741860	trypsin-1-like	FALSE	Treatment	Treatment	56.9413	59.6748	53.8721	56.145	58.4338
LOC100741886	serine/threonine-protein phosphatase 6 regulatory ankyrin repeat subunit A-like	FALSE	Treatment	None	-24.4199	-18.9304	-24.512	-19.028	-11.6285
LOC100741905	uncharacterized LOC100741905	FALSE	Treatment	Treatment	-26.2467	-21.4572	-29.6111	-24.9305	-19.1225
LOC100741913	phosphatidylinositol transfer protein alpha isoform	FALSE	Treatment	None	-2.55997	0.721312	-3.93692	-0.992991	-3.26968
LOC100741918	2-oxoglutarate dehydrogenase, mitochondrial, transcript variant X6	FALSE	Treatment	None	-65.0881	-62.111	-66.2466	-63.6455	-57.5382
LOC100741927	39S ribosomal protein L15, mitochondrial	FALSE	Treatment	None	19.9004	21.3643	19.1352	20.4606	25.1675
LOC100741942	ras-related protein Rab-28-like	FALSE	Treatment	None	50.3524	50.7568	49.485	49.6609	58.5584
LOC100741972	uncharacterized LOC100741972	FALSE	Treatment	Treatment	-5.26834	-0.537656	-8.06995	-3.25323	4.86905
LOC100741976	NA	FALSE	Treatment	None	-8.23952	-2.42726	-8.52332	-2.6561	5.90554
LOC100741983	rho guanine nucleotide exchange factor 10	FALSE	Treatment	Treatment	-15.2757	-13.4507	-17.747	-16.1922	-7.43573
LOC100741984	probable pterin-4-alpha-carbinolamine dehydratase	FALSE	Treatment	None	-8.67912	-7.83518	-9.19959	-8.94487	-7.1584
LOC100741988	leucine--tRNA ligase, cytoplasmic	FALSE	Treatment	None	-19.4318	-14.5759	-19.4878	-14.7496	-8.85105
LOC100741989	peptidyl-prolyl cis-trans isomerase-like 1, transcript variant X4	FALSE	Treatment	Treatment	-33.6383	-27.7331	-41.2931	-35.3816	-34.4055
LOC100741990	serine/arginine repetitive matrix protein 1	FALSE	Treatment	None	-10.1825	-5.99721	-11.2454	-7.29295	1.80782
LOC100741993	uncharacterized LOC100741993	FALSE	Treatment	Treatment	-30.2484	-24.3836	-33.4725	-27.5265	-21.7156
LOC100742006	protein takeout	FALSE	Treatment	None	54.3746	58.9895	53.9427	58.4355	66.0723
LOC100742019	28S ribosomal protein S18a, mitochondrial	FALSE	Treatment	Treatment	41.8125	46.6007	34.4015	38.8494	42.6761
LOC100742028	uncharacterized LOC100742028	FALSE	Treatment	Treatment	6.06293	7.81185	4.0181	5.06827	13.8096
LOC100742033	annexin B9-like, transcript variant X5	FALSE	Treatment	None	-36.9091	-33.0872	-37.2163	-33.4854	-30.2071
LOC100742052	cell division cycle 5-like protein	FALSE	Treatment	None	-23.3994	-18.678	-24.07	-19.4149	-12.4978
LOC100742055	E3 ubiquitin-protein ligase HUWE1	FALSE	Treatment	None	-22.4779	-16.7178	-24.1474	-18.4446	-9.89416
LOC100742075	coiled-coil domain-containing protein 108-like	FALSE	Treatment	Treatment	30.5932	32.9301	27.1621	28.6813	35.5558
LOC100742084	activating signal cointegrator 1 complex subunit 2	FALSE	Treatment	Treatment	-64.3416	-58.8538	-69.0101	-63.5489	-68.4432
LOC100742100	keratin, type II cytoskeletal 2 oral-like	FALSE	Treatment	Treatment	10.0058	11.6799	5.84917	6.69307	12.0655
LOC100742117	protein 5NUC-like, transcript variant X4	FALSE	Treatment	Treatment	-19.7551	-14.1994	-22.1187	-16.7886	-5.69528
LOC100742121	leptin receptor overlapping transcript-like 1	FALSE	Treatment	None	-24.1951	-20.3413	-24.7386	-21.0951	-14.7724
LOC100742130	protein rogdi	FALSE	Treatment	Treatment	-0.102022	3.87702	-4.06144	-0.441363	6.28509
LOC100742139	transmembrane 9 superfamily member 4	FALSE	Treatment	None	-1.87786	2.87689	-2.27406	2.32459	11.1993
LOC100742140	uncharacterized LOC100742140	FALSE	Treatment	None	134.567	134.445	133.921	134.195	136.944
LOC100742152	cytochrome b-c1 complex subunit Rieske, mitochondrial	FALSE	Treatment	None	3.3429	9.1048	3.01367	8.79384	11.2389
LOC100742174	ragulator complex protein LAMTOR3-A	FALSE	Treatment	None	-48.0149	-45.0438	-48.905	-46.2671	-37.1869
LOC100742186	tubulin alpha chain-like	FALSE	Treatment	None	-42.5145	-41.169	-43.456	-42.4866	-33.7882
LOC100742191	uncharacterized LOC100742191	FALSE	Treatment	None	-29.8928	-26.4042	-31.2716	-28.1622	-20.3439
LOC100742197	tRNA (guanine-N(7)-)-methyltransferase	FALSE	Treatment	None	-47.5803	-43.5835	-48.2922	-44.3366	-42.015
LOC100742206	histone H3.3	FALSE	Treatment	Treatment	-67.007	-66.4243	-70.5679	-70.5646	-69.977
LOC100742209	phosphatase and actin regulator 4-B	FALSE	Treatment	Treatment	26.0471	31.7237	21.679	27.2758	32.7393
LOC100742220	dynein light chain 2, cytoplasmic	FALSE	Treatment	None	-4.28173	-1.13613	-5.36628	-2.28858	2.17346
LOC100742228	proteasome maturation protein	FALSE	Treatment	Treatment	5.65932	7.94932	1.47893	3.41601	2.49829
LOC100742233	transmembrane 9 superfamily member 3	FALSE	Treatment	Treatment	-48.6867	-43.0905	-58.4015	-52.9547	-43.1405
LOC100742247	nitrogen permease regulator 2-like protein, transcript variant X5	FALSE	Treatment	None	-34.4159	-32.6949	-34.9834	-33.4474	-28.2172
LOC100742250	A-kinase ancH-OR protein 9-like, transcript variant X7	FALSE	Treatment	None	-14.3492	-11.0796	-15.728	-12.7422	-2.9816
LOC100742296	uncharacterized LOC100742296	FALSE	Treatment	Treatment	-3.08372	0.201179	-5.4077	-2.39588	4.94655
LOC100742299	YTH domain-containing family protein 3	FALSE	Treatment	Treatment	-24.7049	-19.6664	-31.3723	-26.5331	-20.9286
LOC100742301	pleckstrin homology domain-containing family J member 1-like	FALSE	Treatment	None	-62.6312	-59.6486	-62.6555	-59.9007	-53.7716
LOC100742312	uncharacterized LOC100742312	FALSE	Treatment	Treatment	25.9311	30.8985	20.7123	25.5056	31.2376
LOC100742320	vacuolar protein sorting-associated protein 8 homolog	FALSE	Treatment	Treatment	-33.3626	-30.1265	-35.5857	-32.6547	-31.963
LOC100742335	uncharacterized LOC100742335	FALSE	Treatment	Treatment	86.4949	89.6376	82.4119	85.0819	92.7003
LOC100742340	palmitoyltransferase ZDHHC3	FALSE	Treatment	Treatment	-78.1211	-73.2964	-80.8299	-76.0669	-69.2364
LOC100742345	hydroxymethylglutaryl-CoA synthase 1	FALSE	Treatment	Treatment	7.47899	11.3061	1.59656	5.05502	15.866
LOC100742346	lysosomal aspartic protease	FALSE	Treatment	Treatment	-29.5087	-23.7864	-34.0928	-28.4817	-21.5856
LOC100742355	U2 small nuclear ribonucleoprotein auxiliary factor 35 kDa subunit-related protein 1	FALSE	Treatment	Treatment	-12.1571	-7.24305	-17.9736	-13.2612	-8.2658
LOC100742364	hamartin, transcript variant X3	FALSE	Treatment	Treatment	-47.176	-41.755	-55.5115	-50.1697	-38.4229
LOC100742367	GPN-loop GTPase 2	FALSE	Treatment	Treatment	-29.7978	-25.1318	-33.4432	-28.9997	-23.655
LOC100742381	zinc finger CCCH domain-containing protein 18-like	FALSE	Treatment	Treatment	-25.5959	-21.0118	-29.8359	-25.531	-17.3809
LOC100742389	evolutionarily conserved signaling intermediate in Toll pathway, mitochondrial	FALSE	Treatment	Treatment	62.0407	62.6953	58.1459	58.1646	64.52
LOC100742393	protein BUD31 homolog	FALSE	Treatment	None	-27.8334	-25.362	-28.616	-26.5376	-22.5026
LOC100742403	uncharacterized LOC100742403	FALSE	Treatment	None	18.2399	21.795	17.5311	20.795	27.385
LOC100742420	E3 ubiquitin-protein ligase UBR4	FALSE	Treatment	None	-8.61644	-3.77918	-9.58638	-4.76556	2.2536
LOC100742431	uncharacterized LOC100742431	FALSE	Treatment	Treatment	70.9076	73.5663	68.8291	71.4813	77.5831
LOC100742461	putative serine/threonine-protein kinase F31E3.2, transcript variant X3	FALSE	Treatment	Treatment	-40.6175	-36.4935	-45.8751	-41.4943	-37.4885
LOC100742462	uncharacterized LOC100742462	FALSE	Treatment	Treatment	-11.971	-10.2669	-14.25	-12.9488	-6.5464
LOC100742463	cell division control protein 45 homolog	FALSE	Treatment	Treatment	-58.9441	-58.2253	-62.6743	-62.437	-54.4561
LOC100742497	cytoplasmic protein NCK1	FALSE	Treatment	Treatment	-56.3195	-50.747	-65.8485	-60.4521	-58.4038
LOC100742500	sin3 histone deacetylase corepressor complex component SDS3	FALSE	Treatment	None	49.6231	53.293	47.8329	51.2749	54.1802
LOC100742511	uncharacterized LOC100742511	FALSE	Treatment	Treatment	-63.37	-58.0066	-68.4037	-63.5275	-56.5936
LOC100742515	dnaJ homolog subfamily C member 2	FALSE	Treatment	None	-13.7699	-10.1587	-13.9805	-10.6636	-9.02792
LOC100742549	maternal protein exuperantia	FALSE	Treatment	Treatment	14.2827	18.4653	4.19114	7.82929	13.97
LOC100742551	ribosomal protein S6 kinase alpha-5-like	FALSE	Treatment	Treatment	21.438	27.1523	18.9122	24.565	25.8922
LOC100742571	cullin-associated NEDD8-dissociated protein 1	FALSE	Treatment	Treatment	-18.2001	-14.102	-21.9347	-18.0887	-16.7663
LOC100742584	NA	FALSE	Treatment	Treatment	-21.5932	-17.8444	-28.4137	-25.9383	-27.8512
LOC100742585	nucleoredoxin-like	FALSE	Treatment	Treatment	10.6272	14.5612	4.93621	8.29088	18.7729
LOC100742617	probable trafficking protein particle complex subunit 2	FALSE	Treatment	Treatment	-16.8227	-13.227	-23.3827	-20.3677	-15.6959
LOC100742620	INO80 complex subunit E, transcript variant X3	FALSE	Treatment	None	-1.98069	0.0541633	-3.57135	-1.96032	0.516734
LOC100742621	uncharacterized LOC100742621	FALSE	Treatment	None	-13.8361	-11.6749	-14.3358	-12.671	-9.92518
LOC100742623	MKL/myocardin-like protein 2	FALSE	Treatment	None	10.4021	12.6185	10.1967	12.0726	20.0534
LOC100742628	uncharacterized LOC100742628	FALSE	Treatment	Treatment	-9.01302	-4.82916	-18.637	-14.003	-12.3208
LOC100742635	neurofilament heavy polypeptide-like	FALSE	Treatment	Treatment	-45.0322	-40.9729	-50.4522	-46.8871	-40.4529
LOC100742636	paramyosin, long form	FALSE	Treatment	None	20.8031	22.7618	19.7711	21.5894	26.0878
LOC100742647	insulin-like growth factor-binding protein complex acid labile subunit	FALSE	Treatment	None	60.3761	62.3715	59.0525	60.6804	65.9849
LOC100742693	uncharacterized LOC100742693	FALSE	Treatment	Treatment	-11.8567	-10.1462	-22.0419	-20.5106	-14.461
LOC100742706	leucine-rich repeat-containing protein 48-like	FALSE	Treatment	Treatment	-42.0722	-36.7325	-45.7378	-40.6735	-33.5522
LOC100742711	uncharacterized LOC100742711	FALSE	Treatment	None	36.5113	40.6028	35.3498	38.7323	46.8936
LOC100742714	enhancer of mRNA-decapping protein 4	FALSE	Treatment	None	-23.1317	-18.255	-23.8449	-18.9497	-19.7389
LOC100742719	p53 and DNA damage-regulated protein 1	FALSE	Treatment	None	34.1213	38.8651	32.3033	36.7188	38.8343
LOC100742727	E3 ubiquitin-protein ligase Topors	FALSE	Treatment	Treatment	-45.0882	-41.4163	-54.0962	-51.0156	-45.5633
LOC100742744	zinc finger protein 600-like	FALSE	Treatment	Treatment	-47.9134	-44.6255	-55.9486	-53.2311	-51.7558
LOC100742755	LON peptidase N-terminal domain and RING finger protein 3	FALSE	Treatment	Treatment	57.8697	59.4371	55.4572	56.2132	67.9207
LOC100742763	NADH dehydrogenase (ubiquinone) complex I, assembly factor 6	FALSE	Treatment	None	-37.647	-32.9132	-37.6473	-33.0277	-35.3237
LOC100742787	uncharacterized LOC100742787	FALSE	Treatment	None	7.26296	8.49308	5.34372	6.44284	16.1691
LOC100742796	E3 ubiquitin-protein ligase RAD18-like	FALSE	Treatment	Treatment	-37.7635	-35.1915	-44.3095	-42.7657	-38.5059
LOC100742797	2-oxoglutarate and iron-dependent oxygenase domain-containing protein 3-like	FALSE	Treatment	None	-3.17456	2.39068	-3.82638	1.69552	5.40247
LOC100742804	F-box/WD repeat-containing protein 7	FALSE	Treatment	Treatment	-4.19272	-0.902273	-7.25878	-4.24938	-4.3627
LOC100742819	ubiquitin thioesterase otubain-like	FALSE	Treatment	Treatment	-32.7745	-31.6522	-39.1197	-39.0874	-31.1811
LOC100742824	diphthamide biosynthesis protein 1	FALSE	Treatment	Treatment	-26.4898	-21.7085	-31.9192	-27.4066	-22.3141
LOC100742827	tRNA (uracil-5-)-methyltransferase homolog A	FALSE	Treatment	Treatment	-56.9066	-51.1343	-61.5276	-55.7497	-47.8994
LOC100742830	ceramide synthase 6, transcript variant X3	FALSE	Treatment	None	-15.4116	-12.1645	-16.2426	-13.3536	-4.40812
LOC100742831	probable galactose-1-phosphate uridylyltransferase	FALSE	Treatment	None	-10.1594	-5.39558	-10.3626	-5.68899	-0.812741
LOC100742846	uncharacterized LOC100742846	FALSE	Treatment	None	-52.7926	-50.6444	-52.9037	-50.8225	-42.467
LOC100742860	methyltransferase-like protein 25	FALSE	Treatment	Treatment	-23.7911	-22.6443	-29.0535	-28.7284	-26.3224
LOC100742861	3-phosphoinositide-dependent protein kinase 1	FALSE	Treatment	Treatment	52.9182	56.3126	50.074	53.1812	58.3743
LOC100742864	adenomatous polyposis coli protein-like	FALSE	Treatment	None	9.51884	11.3709	8.91148	10.6557	12.6001
LOC100742867	iron-sulfur cluster co-chaperone protein HscB, mitochondrial	FALSE	Treatment	Treatment	49.789	53.3043	46.0431	49.3875	58.2739
LOC100742876	NA	FALSE	Treatment	Treatment	66.4428	66.9245	62.4467	62.7461	63.094
LOC100742903	nuclear envelope phosphatase-regulatory subunit 1	FALSE	Treatment	None	37.2288	42.3957	36.6742	41.7142	45.1893
LOC100742911	uncharacterized LOC100742911	FALSE	Treatment	Treatment	-5.52611	-0.367172	-11.911	-7.02779	-0.506154
LOC100742916	oxysterol-binding protein-related protein 11	FALSE	Treatment	Treatment	3.94605	4.89972	0.972879	1.28087	10.5943
LOC100742919	uncharacterized LOC100742919	FALSE	Treatment	None	-17.7993	-15.9048	-18.0167	-16.5106	-6.33529
LOC100742922	protein kinase 4-like	FALSE	Treatment	Treatment	-51.7067	-45.7499	-60.3827	-54.4488	-46.082
LOC100742930	facilitated trehalose transporter Tret1-like	FALSE	Treatment	Treatment	20.0764	22.6231	17.1393	19.2592	25.8376
LOC100742931	heparan-sulfate 6-O-sulfotransferase 1-B	FALSE	Treatment	Treatment	31.4823	36.6221	24.8581	29.9518	37.8075
LOC100742934	nuclear transcription factor Y subunit alpha, transcript variant X3	FALSE	Treatment	None	-32.0953	-26.8984	-32.325	-27.2526	-21.4144
LOC100742942	zinc finger protein on ecdysone puffs-like, transcript variant X4	FALSE	Treatment	Treatment	-62.523	-56.9461	-66.3953	-60.8998	-57.7439
LOC100742948	adenylyltransferase and sulfurtransferase MOCS3	FALSE	Treatment	Treatment	7.41156	12.8226	2.49517	7.83182	18.2016
LOC100742957	talin-1	FALSE	Treatment	Treatment	16.0083	18.7078	12.4666	14.5504	23.0518
LOC100742960	interferon-related developmental regulator 2	FALSE	Treatment	Treatment	-16.9853	-14.0996	-22.461	-19.9348	-16.6208
LOC100742965	uncharacterized LOC100742965	FALSE	Treatment	Treatment	58.8522	58.443	56.4656	56.8843	65.1019
LOC100742975	U3 small nucleolar RNA-associated protein 6 homolog	FALSE	Treatment	Treatment	-2.51753	2.5973	-8.84233	-3.95097	0.474052
LOC100742976	arrestin homolog	FALSE	Treatment	Treatment	-49.5252	-43.9399	-53.9905	-48.4294	-41.1771
LOC100742990	exocyst complex component 4	FALSE	Treatment	Treatment	18.8555	22.2995	11.8887	14.7311	22.8339
LOC100743047	putative leucine-rich repeat-containing protein DDB_G0290503	FALSE	Treatment	None	-47.1253	-42.0441	-49.1045	-44.0695	-38.8503
LOC100743068	leucine-rich repeat-containing protein 49, transcript variant X4	FALSE	Treatment	Treatment	39.7777	44.0309	36.8087	41.0712	42.424
LOC100743069	uncharacterized protein C19orf52 homolog	FALSE	Treatment	None	4.77826	10.6516	3.16743	9.03595	16.8126
LOC100743070	proteasome subunit alpha type-6-like	FALSE	Treatment	None	11.9647	14.0869	11.6228	13.4642	15.2231
LOC100743077	NA	FALSE	Treatment	None	1.21246	6.12238	1.15191	5.96574	15.9221
LOC100743081	protein RRP5 homolog	FALSE	Treatment	None	-6.57561	-5.23894	-7.06379	-6.1508	3.01792
LOC100743096	protein-L-isoaspartate(D-aspartate) O-methyltransferase-like	FALSE	Treatment	None	-11.6001	-6.742	-11.7736	-6.94402	-3.36304
LOC100743100	GTPase-activating protein and VPS9 domain-containing protein 1	FALSE	Treatment	None	-26.3846	-21.6951	-26.753	-22.2002	-18.9013
LOC100743106	EF-hand calcium-binding domain-containing protein 2-like	FALSE	Treatment	None	-72.7565	-71.3278	-73.3754	-72.278	-67.3447
LOC100743110	zinc finger protein 549-like	FALSE	Treatment	Treatment	-27.009	-22.6867	-31.5693	-27.4229	-18.1459
LOC100743113	general transcription factor IIH subunit 2, transcript variant X3	FALSE	Treatment	Treatment	-29.3739	-24.9186	-35.064	-31.1518	-31.9643
LOC100743119	uncharacterized LOC100743119	FALSE	Treatment	Treatment	25.5006	29.5242	19.0414	22.985	20.9543
LOC100743130	kaptin-like	FALSE	Treatment	None	7.72227	9.99505	7.40285	9.36696	19.7289
LOC100743136	cyclin-dependent kinase 2-interacting protein-like	FALSE	Treatment	Treatment	13.3854	19.108	10.6998	16.365	18.312
LOC100743138	dynein light chain 4, axonemal-like	FALSE	Treatment	None	5.74132	7.75076	4.01994	5.78269	16.391
LOC100743154	uncharacterized LOC100743154	FALSE	Treatment	None	-13.3072	-10.2445	-14.4473	-11.5842	-5.75215
LOC100743181	RING finger and SPRY domain-containing protein 1-like	FALSE	Treatment	Treatment	-74.4438	-72.5677	-81.1511	-80.2147	-72.7754
LOC100743182	plexin-A4	FALSE	Treatment	None	16.7611	20.2115	16.302	20.005	25.8395
LOC100743188	rRNA-processing protein UTP23 homolog	FALSE	Treatment	None	11.7569	17.5484	11.5382	17.3626	21.9162
LOC100743198	uncharacterized LOC100743198	FALSE	Treatment	Treatment	65.2385	70.6143	61.2619	66.5742	66.9878
LOC100743215	NF-kappa-B inhibitor cactus	FALSE	Treatment	None	42.1099	43.3496	41.9593	42.7479	49.2997
LOC100743227	membrane magnesium transporter 1	FALSE	Treatment	None	-27.4323	-24.248	-27.526	-24.5545	-20.2257
LOC100743237	serine incorporator 1, transcript variant X5	FALSE	Treatment	Treatment	-0.416165	4.1726	-5.88865	-1.62392	7.97001
LOC100743241	ankyrin repeat domain-containing protein 16-like	FALSE	Treatment	Treatment	-40.6989	-35.6374	-43.8417	-38.7445	-30.2092
LOC100743247	protein translation factor SUI1 homolog	FALSE	Treatment	None	-72.431	-66.7497	-73.0035	-67.2826	-57.5127
LOC100743254	endoplasmic reticulum metallopeptidase 1-like	FALSE	Treatment	None	-14.5552	-9.21814	-15.5634	-10.3212	-4.63562
LOC100743271	kinesin-related protein 4-like	FALSE	Treatment	None	14.3275	19.6333	13.1271	18.299	28.1566
LOC100743272	bis(5'-nucleosyl)-tetraphosphatase [asymmetrical]	FALSE	Treatment	None	-64.0454	-61.8245	-65.7427	-64.2019	-61.1448
LOC100743284	NADH dehydrogenase [ubiquinone] 1 beta subcomplex subunit 2, mitochondrial-like	FALSE	Treatment	None	80.9483	86.7626	79.6898	85.4528	86.5036
LOC100743292	mitogen-activated protein kinase kinase kinase 11-like, transcript variant X4	FALSE	Treatment	None	-6.55354	-1.73639	-6.96104	-2.21624	4.75294
LOC100743307	acyl-protein thioesterase 1	FALSE	Treatment	Treatment	-46.5547	-42.2712	-49.0052	-44.9236	-46.3351
LOC100743322	myosin heavy chain 95F	FALSE	Treatment	None	3.7425	7.42017	3.11287	6.52523	10.609
LOC100743325	snRNA-activating protein complex subunit 1	FALSE	Treatment	Treatment	16.9723	18.9956	13.0599	14.736	21.3467
LOC100743328	DNA polymerase epsilon subunit 3	FALSE	Treatment	Treatment	12.8443	16.8332	7.39739	10.8146	17.0891
LOC100743330	ABC transporter G family member 20	FALSE	Treatment	None	53.629	58.8862	52.9442	58.1002	60.0056
LOC100743343	josephin-2	FALSE	Treatment	None	-32.7485	-29.9967	-33.575	-31.0913	-29.8211
LOC100743354	tumor necrosis factor receptor superfamily member 4-like	FALSE	Treatment	None	26.4465	28.5096	26.086	27.9833	35.6176
LOC100743370	uncharacterized LOC100743370	FALSE	Treatment	None	-32.3373	-28.5824	-32.8154	-29.0765	-23.5597
LOC100743378	GPI ethanolamine phosphate transferase 1-like	FALSE	Treatment	Treatment	-64.4693	-63.5295	-68.991	-68.9272	-65.0022
LOC100743381	26S proteasome non-ATPase regulatory subunit 2	FALSE	Treatment	None	-34.7217	-30.4613	-34.8656	-30.7174	-25.818
LOC100743388	protein Peter pan	FALSE	Treatment	None	21.7485	24.6736	21.0229	23.4834	30.3308
LOC100743392	group XV phospholipase A2-like	FALSE	Treatment	Treatment	-2.26401	2.46414	-9.98944	-5.60095	0.570772
LOC100743394	TELO2-interacting protein 1 homolog	FALSE	Treatment	Treatment	-27.7753	-22.9059	-31.8437	-27.3522	-25.6721
LOC100743401	acetyl-CoA carboxylase	FALSE	Treatment	None	60.0505	60.6888	60.0115	60.298	71.1571
LOC100743409	eukaryotic translation initiation factor 4 gamma 2	FALSE	Treatment	None	-52.2228	-49.9351	-52.903	-50.9928	-47.4931
LOC100743413	rhomboid-related protein 2	FALSE	Treatment	Treatment	31.6492	34.5751	26.7494	28.5432	37.8834
LOC100743421	guanine nucleotide-binding protein G(s) subunit alpha	FALSE	Treatment	None	61.3213	66.7976	60.9639	66.5123	75.5383
LOC100743424	COX assembly mitochondrial protein homolog	FALSE	Treatment	None	26.3316	29.1923	24.5155	26.939	32.7445
LOC100743425	THUMP domain-containing protein 3-like	FALSE	Treatment	None	-12.5358	-8.94764	-14.3582	-11.1295	-11.1079
LOC100743434	probable E3 ubiquitin-protein ligase RNF144A	FALSE	Treatment	Treatment	-37.9079	-33.7187	-46.3434	-42.9465	-37.0221
LOC100743438	histone-lysine N-methyltransferase SMYD3	FALSE	Treatment	Treatment	27.1553	30.1554	21.8381	24.0254	31.7682
LOC100743445	protein TIS11	FALSE	Treatment	Treatment	8.46665	14.2625	5.60359	11.4671	20.8867
LOC100743472	suppressor of tumorigenicity 14 protein-like	FALSE	Treatment	Treatment	66.1107	68.8541	62.737	64.9794	65.5427
LOC100743479	sorting nexin-14-like	FALSE	Treatment	None	-6.56275	-5.50541	-7.33368	-6.65182	0.519513
LOC100743504	C-terminal-binding protein, transcript variant X3	FALSE	Treatment	Treatment	18.8344	23.0033	15.172	19.2265	23.247
LOC100743507	U4/U6.U5 tri-snRNP-associated protein 2	FALSE	Treatment	None	-69.7002	-66.8462	-70.1186	-67.562	-57.4746
LOC100743527	U1 small nuclear ribonucleoprotein 70 kDa	FALSE	Treatment	Treatment	-43.77	-41.126	-51.206	-49.3927	-42.9319
[truncated: 7,330 more rows]

## Sheet: B.TreatmentEffects
Gene	Gene Information						Overall Test			Log Fold Change			Test statistic			Test p-value			FDR adjusted -pvalue (Benjamini-Hochberg FDR Correction)
	Contig	Gene.start	Gene.end	Gene.strand	Gene.Dbxref	Gene.product	AveExpr(log2)	F	F.p.value	LFC.controlVmax	LFC.controlVmin	LFC.maxVmin	t.controlVmax	t.controlVmin	t.maxVmin	p.value.controlVmax	p.value.controlVmin	p.value.maxVmin	p.value.adj.controlVmax	p.value.adj.controlVmin	p.value.adj.maxVmin
CRY2	NT_177094.1	124964	131373	+	100607970	cryptochrome 2	3.83788	1.11447	0.33577	0.606006	0.304496	-0.30151	1.45322	0.735307	-0.895008	0.152149	0.465445	0.374893	0.598279	0.841952	0.790774
LOC100607968	NT_176499.1	1331893	1349656	+	100607968	high-affinity dopamine transporter	-1.07256	0.878348	0.421521	-2.04102	-0.854618	1.1864	-1.23191	-0.49744	0.937632	0.223505	0.620968	0.352753	0.679033	0.907232	0.776412
LOC100642189	NT_177233.1	848389	852883	+	100642189	elongation factor 1-alpha F2	10.6937	2.18087	0.123131	-0.706273	-0.2657	0.440573	-1.9669	-0.750521	1.45897	0.054522	0.456312	0.150567	0.412475	0.837983	0.596217
LOC100739998	NT_176429.1	1260539	1268594	+	100739998	AP-1 complex subunit mu-1-like	3.57615	2.82354	0.0684975	-0.418135	-0.154178	0.263957	-2.17535	-0.793625	1.74876	0.0341569	0.431008	0.0862131	0.336684	0.823438	0.491038
LOC100739999	NT_176438.1	969105	972335	-	100739999	protoheme IX farnesyltransferase	7.40863	2.66535	0.079038	1.01944	0.840944	-0.178495	2.25824	1.86224	-0.487557	0.0281384	0.0682042	0.627906	0.306806	0.447874	0.90974
LOC100740000	NT_176438.1	147458	150826	-	100740000	paraplegin	10.0984	0.828622	0.442314	0.423822	0.359223	-0.0645994	1.24974	1.06236	-0.231479	0.216971	0.292966	0.817848	0.669698	0.735916	0.962055
LOC100740001	NT_176442.1	201951	205547	+	100740001	uncharacterized protein C4orf29	8.42072	0.0687567	0.933638	0.0168339	0.166703	0.14987	0.0299263	0.298811	0.322319	0.97624	0.766271	0.748499	0.99618	0.948522	0.943341
LOC100740002	NT_176455.1	845093	940666	+	100740002	coiled-coil domain-containing protein 137	5.03378	0.804336	0.452853	-0.398955	-0.384055	0.0148996	-1.17758	-1.13548	0.055329	0.244308	0.261363	0.956088	0.698914	0.710786	0.99306
LOC100740003	NT_176494.1	250440	253915	-	100740003	WD repeat-containing protein 74	5.40632	0.189959	0.827563	0.0390882	0.118269	0.0791812	0.184082	0.558439	0.464235	0.854663	0.578933	0.64441	0.971627	0.892364	0.913674
LOC100740004	NT_176499.1	1087545	1151675	+	100740004	leukocyte receptor cluster member 8 homolog	7.05432	3.12722	0.052154	-0.60979	-0.529854	0.0799364	-2.40718	-2.1068	0.377379	0.0196487	0.0399608	0.707422	0.261834	0.360443	0.932544
LOC100740005	NT_176510.1	1426462	1450664	+	100740005	chymotrypsinogen B	3.77946	0.231495	0.794157	-0.030425	-0.267929	-0.237504	-0.0602716	-0.535543	-0.601812	0.95217	0.59455	0.549905	0.992462	0.897731	0.88068
LOC100740006	NT_176547.1	653687	657404	-	100740006	uncharacterized LOC100740006	-4.45817	0.0307541	0.969732	0.259223	0.309735	0.050512	0.203096	0.241044	0.0481583	0.83985	0.810465	0.961774	0.967693	0.959917	0.994256
LOC100740007	NT_176548.1	71485	73904	-	100740007	venom serine protease 34-like	2.45374	0.0346188	0.965996	-0.645836	-0.629014	0.0168226	-0.242018	-0.23812	0.00759676	0.809715	0.812721	0.993968	0.959682	0.960612	0.99881
LOC100740008	NT_176554.1	2198785	2204285	-	100740008	uncharacterized LOC100740008	8.55952	5.9503	0.00470084	0.850795	0.433347	-0.417449	3.38396	1.71558	-2.02173	0.00136263	0.0921712	0.0483458	0.0634422	0.50294	0.391958
LOC100740009	NT_176585.1	95541	213885	+	100740009	uncharacterized LOC100740009	-0.316941	1.26998	0.289372	0.882582	0.0924083	-0.790174	1.26909	0.135101	-1.39968	0.21004	0.893052	0.167525	0.663387	0.979728	0.62225
LOC100740011	NT_176622.1	1684654	1686247	-	100740011	uncharacterized LOC100740011	2.52502	2.02477	0.142267	0.713267	0.458928	-0.254339	2.01044	1.30196	-0.873157	0.0495657	0.198649	0.386578	0.395837	0.656169	0.798154
LOC100740012	NT_176636.1	2556079	2558428	+	100740012	U3 small nucleolar ribonucleoprotein protein MPP10	4.89232	2.12494	0.12966	0.49776	0.145145	-0.352614	1.82938	0.5353	-1.61225	0.0730582	0.594717	0.11294	0.460464	0.897742	0.539459
LOC100740013	NT_176636.1	1783633	1790974	-	100740013	sorting nexin lst-4	3.7491	2.98685	0.0591363	-0.656009	-0.488579	0.167431	-2.42463	-1.7964	0.801895	0.0188221	0.0782198	0.426251	0.256669	0.472969	0.821332
LOC100740014	NT_176644.1	1422848	1425246	-	100740014	inositol-tetrakisphosphate 1-kinase-like	4.51371	0.588077	0.559033	0.184657	0.210385	0.0257283	0.916705	1.04157	0.159032	0.363515	0.302412	0.874258	0.782567	0.741759	0.975906
LOC100740016	NT_176667.1	1265720	1271833	-	100740016	probable serine/threonine-protein kinase nek3	3.66034	0.942492	0.396187	-0.334626	-0.0943608	0.240265	-1.2051	-0.336901	1.09018	0.233601	0.737543	0.280644	0.6889	0.940892	0.727921
LOC100740017	NT_176736.1	8078	14456	-	100740017	uncharacterized LOC100740017	5.69638	1.50863	0.230702	0.0592595	0.405556	0.346296	0.206352	1.41757	1.49411	0.837319	0.16226	0.14117	0.967225	0.612399	0.58407
LOC100740018	NT_176739.1	1051684	1054403	-	100740018	synaptobrevin homolog YKT6	6.34443	1.14638	0.325658	0.320759	0.285129	-0.0356299	1.44841	1.29239	-0.198543	0.153484	0.201917	0.843392	0.599958	0.657869	0.968457
LOC100740019	NT_176739.1	212119	225119	+	100740019	protein tramtrack	4.0508	3.81605	0.0283955	-1.11898	-0.211015	0.907966	-2.25332	-0.418964	2.37783	0.0284673	0.676962	0.0211126	0.308198	0.923877	0.27007
LOC100740021	NT_176796.1	510348	515502	-	100740021	myosin-8	1.58519	1.56002	0.219772	0.541117	0.0292561	-0.511861	1.3454	0.0733929	-1.59728	0.184314	0.941774	0.116242	0.642818	0.990634	0.54496
LOC100740022	NT_176801.1	677038	730205	-	100740022	uncharacterized LOC100740022	9.29389	0.309533	0.735127	0.30167	0.131781	-0.169889	0.755714	0.330453	-0.51374	0.453218	0.742381	0.609602	0.836182	0.942134	0.904067
LOC100740023	NT_176871.1	725006	725793	-	100740023	MAP7 domain-containing protein 2-like	-1.55144	0.748119	0.478263	-0.817593	-0.173986	0.643607	-1.02671	-0.214248	1.02548	0.309294	0.831189	0.309866	0.747767	0.96543	0.74789
LOC100740024	NT_176882.1	136376	142347	-	100740024	ataxin-2-like protein	5.42313	8.59728	0.000592581	-0.74541	0.0484028	0.793813	-2.92944	0.190728	3.88403	0.00502584	0.849479	0.00029098	0.131299	0.970595	0.025526
LOC100740025	NT_176962.1	2025835	2054975	-	100740025	growth arrest-specific protein 2-like	3.52212	0.346747	0.708601	-0.656682	-0.43782	0.218862	-0.826948	-0.54747	0.361311	0.412032	0.58639	0.719326	0.813116	0.894778	0.934609
LOC100740026	NT_177001.1	1050162	1050961	-	100740026	histone H2A-like	3.98369	0.0342156	0.966385	0.0889721	-0.00300773	-0.0919798	0.189924	-0.00641606	-0.242084	0.850105	0.994905	0.809664	0.970835	0.999046	0.959663
LOC100740027	NT_177143.1	283587	285207	-	100740027	glycerol 2-dehydrogenase (NADP(+))-like	4.81967	1.93118	0.155198	0.526488	0.266669	-0.259819	1.91459	0.972042	-1.17353	0.0610347	0.335514	0.245911	0.430551	0.766053	0.699917
LOC100740028	NT_177333.1	614610	619814	+	100740028	endophilin-B1	5.9718	0.547542	0.581656	-0.155221	-0.00693952	0.148281	-0.799251	-0.0359063	0.944221	0.427768	0.971494	0.349408	0.821661	0.995223	0.774536
LOC100740029	NT_177563.1	7165	10047	-	100740029	protein PRRC1-B-like	7.64395	0.0637789	0.938285	0.115348	0.0748912	-0.0404569	0.357488	0.232777	-0.151726	0.722169	0.816845	0.879988	0.935634	0.961705	0.977525
LOC100740030	NT_177753.1	107999	116970	+	100740030	glycerol-3-phosphate dehydrogenase	11.2819	1.49633	0.233402	0.393669	0.97702	0.583351	0.651815	1.63661	1.18603	0.517381	0.10773	0.240983	0.864292	0.531942	0.696659
LOC100740034	NT_176470.1	236644	244345	-	100740034	fatty acid-binding protein	4.54665	0.218257	0.804649	-0.163824	-0.217044	-0.0532197	-0.493854	-0.654557	-0.202503	0.623482	0.515628	0.840311	0.907999	0.863721	0.967769
LOC100740035	NT_176483.1	2017612	2019530	+	100740035	nuclear cap-binding protein subunit 2	5.34735	0.325258	0.723795	0.172504	0.0513345	-0.12117	0.717907	0.214121	-0.627719	0.476017	0.831287	0.532925	0.847049	0.965444	0.872536
LOC100740036	NT_176502.1	494298	498518	+	100740036	sorting nexin-29	6.2774	0.53194	0.590616	0.0241323	0.142708	0.118576	0.144476	0.859108	0.871435	0.885682	0.39421	0.387509	0.978422	0.802297	0.798682
LOC100740038	NT_176521.1	178852	182373	+	100740038	set1/Ash2 histone methyltransferase complex subunit ASH2	4.32053	0.259603	0.772348	-0.0722958	0.037008	0.109304	-0.37862	0.193266	0.718119	0.706506	0.847501	0.475887	0.932368	0.969603	0.847049
LOC100740039	NT_176526.1	309570	312220	-	100740039	probable succinyl-CoA:3-ketoacid coenzyme A transferase	6.23819	0.972636	0.384833	-0.336194	-0.0560463	0.280148	-1.15787	-0.19448	1.18375	0.25219	0.846555	0.241875	0.705044	0.969233	0.697654
LOC100740040	NT_176552.1	119232	123427	+	100740040	uncharacterized LOC100740040	1.19748	1.5005	0.232483	1.37014	-0.190872	-1.56102	1.18562	-0.176941	-1.63426	0.241144	0.860239	0.108223	0.696844	0.97257	0.533244
LOC100740041	NT_176554.1	2128456	2141169	-	100740041	mucin-12	0.535011	3.72472	0.0307543	-1.21189	-0.599068	0.612824	-2.60157	-1.26209	1.75414	0.012048	0.212528	0.0852777	0.203543	0.664512	0.489811
LOC100740042	NT_176555.1	3047260	3056832	+	100740042	zinc finger protein 200-like	-2.86673	1.41902	0.251132	1.53471	1.40147	-0.133245	1.60061	1.45987	-0.162865	0.115502	0.150321	0.871254	0.544232	0.59582	0.975364
LOC100740043	NT_176561.1	1915962	1917998	-	100740043	alpha-tocopherol transfer protein-like	0.914326	6.75567	0.0024597	-1.78706	-0.0778308	1.70923	-2.70308	-0.112245	3.39449	0.00925031	0.91106	0.0013205	0.179622	0.984294	0.0625224
LOC100740045	NT_176629.1	123102	129676	-	100740045	leucine-rich repeat-containing protein C10orf11-like	3.58792	0.295176	0.745636	-0.185634	-0.0836153	0.102019	-0.728836	-0.326952	0.511256	0.46936	0.745012	0.611328	0.843041	0.942738	0.904675
LOC100740047	NT_176652.1	379226	381123	-	100740047	DNA polymerase delta small subunit-like	-0.474266	0.0680303	0.934315	-0.263197	-0.232248	0.0309489	-0.354748	-0.311422	0.0541456	0.724208	0.756721	0.957026	0.936187	0.946533	0.993295
LOC100740048	NT_176698.1	140040	153988	+	100740048	uncharacterized LOC100740048	0.326563	0.267803	0.766104	-0.410138	0.156122	0.56626	-0.421521	0.157305	0.720711	0.675106	0.875612	0.474304	0.923181	0.976505	0.846447
LOC100740049	NT_176736.1	751100	752256	+	100740049	UPF0184 protein C9orf16	6.93703	1.43077	0.24835	0.331687	0.128346	-0.203341	1.58658	0.615403	-1.18676	0.11865	0.540963	0.240697	0.549152	0.876822	0.696244
LOC100740050	NT_176740.1	154601	170641	-	100740050	ribonuclease P protein subunit p25-like protein	3.53796	0.2762	0.759763	0.169544	0.102891	-0.0666537	0.738516	0.447145	-0.363663	0.46351	0.656621	0.717579	0.841007	0.916871	0.934081
LOC100740051	NT_176780.1	458107	460740	+	100740051	T-cell immunomodulatory protein	6.56595	19.9375	3.69492e-07	-1.23402	-0.298371	0.935646	-5.52006	-1.35969	5.06399	1.08042e-06	0.179774	5.46527e-06	0.000391206	0.637603	0.00159313
LOC100740052	NT_176808.1	2242923	2248813	-	100740052	tetratricopeptide repeat protein 39B-like	5.47207	0.0521853	0.949202	-0.0534699	-0.0395023	0.0139676	-0.321005	-0.237787	0.104088	0.749489	0.812978	0.917499	0.943723	0.960657	0.986471
LOC100740054	NT_176837.1	2671209	2675889	+	100740054	protein zer-1 homolog	7.34618	2.30932	0.109397	-0.0771423	0.353985	0.431127	-0.301588	1.40232	2.05473	0.764165	0.166742	0.0449274	0.94846	0.621238	0.379638
LOC100740055	NT_176882.1	1467114	1470596	-	100740055	zinc transporter 9	7.00688	0.932909	0.399869	0.40462	0.038417	-0.366203	1.0866	0.103251	-1.20041	0.282206	0.91816	0.235399	0.728976	0.98648	0.690611
LOC100740056	NT_176944.1	680538	693503	+	100740056	uncharacterized LOC100740056	-2.46574	1.53312	0.225425	1.2866	-0.130595	-1.41719	1.21034	-0.127238	-1.65204	0.231602	0.899241	0.104533	0.686345	0.981032	0.526445
LOC100740057	NT_176967.1	2081021	2082141	-	100740057	proteasome assembly chaperone 1	5.23139	8.2371	0.00077807	0.736854	0.0650733	-0.671781	3.17855	0.281864	-3.60667	0.00248893	0.779162	0.000693926	0.0907238	0.952033	0.0430572
LOC100740059	NT_177001.1	441551	462356	+	100740059	N-(5-amino-5-carboxypentanoyl)-L-cysteinyl-D-valine synthase	6.02623	8.69021	0.000552628	-2.04138	-0.291043	1.75034	-3.41842	-0.495511	3.57812	0.00122928	0.62232	0.000757526	0.0597224	0.907706	0.0454905
LOC100740060	NT_177056.1	1982297	1986229	+	100740060	brahma-associated protein of 60 kDa	5.01284	2.36995	0.103476	-0.495064	-0.183108	0.311957	-2.00773	-0.741041	1.58194	0.0498626	0.46199	0.119705	0.396455	0.840358	0.551227
LOC100740061	NT_177066.1	1028844	1033070	-	100740061	protein inturned	2.66252	1.61291	0.209083	-0.333343	0.0945351	0.427878	-1.08532	0.301568	1.76042	0.28277	0.76418	0.0841968	0.729503	0.94846	0.48826
LOC100740063	NT_177083.1	517942	537381	-	100740063	ankyrin repeat domain-containing protein 17	7.39504	0.0335961	0.966983	-0.0261942	0.0241774	0.0503715	-0.111349	0.103336	0.258035	0.911767	0.918093	0.797395	0.984525	0.98648	0.955767
LOC100740064	NT_177089.1	279048	280637	-	100740064	ufm1-specific protease 1	4.05456	0.395701	0.675211	-0.0503463	0.148327	0.198674	-0.178288	0.52194	0.873512	0.859187	0.603921	0.386386	0.97257	0.900567	0.798114
LOC100740065	NT_177092.1	241935	253815	+	100740065	ataxin-2 homolog	-4.84853	0.967116	0.386887	0.385157	1.50641	1.12125	0.318609	1.21822	1.10797	0.751295	0.228619	0.272956	0.944236	0.683897	0.72047
LOC100740066	NT_177168.1	150604	152785	+	100740066	cdc42 homolog	5.90999	4.58565	0.0146337	-0.378575	-0.459086	-0.0805114	-2.43722	-2.96476	-0.637296	0.0182454	0.00455804	0.526719	0.252662	0.125174	0.869377
LOC100740067	NT_177184.1	372583	388051	+	100740067	guanine nucleotide-binding protein subunit gamma-e	3.37416	0.493505	0.613303	-0.330699	-0.0725734	0.258125	-0.833546	-0.181034	0.832625	0.408336	0.857042	0.408851	0.811505	0.972076	0.811553
LOC100740069	NT_177318.1	230905	323136	-	100740069	heparan sulfate 2-O-sulfotransferase pipe	-0.0848125	1.92539	0.156037	-1.51846	-1.34474	0.173718	-1.886	-1.65566	0.299601	0.0648665	0.103793	0.765671	0.441124	0.525521	0.948477
LOC100740070	NT_177421.1	501300	589150	+	100740070	chaoptin-like	-0.396387	0.528061	0.592865	-1.40594	-0.666405	0.73953	-0.962819	-0.446718	0.694738	0.340079	0.656928	0.490302	0.769123	0.916871	0.853129
LOC100740071	NT_177694.1	967704	1007999	-	100740071	lutropin-cH-ORiogonadotropic H-ORmone receptor	3.06094	0.742591	0.48084	-0.165789	-0.357153	-0.191364	-0.536616	-1.15479	-0.802081	0.593813	0.253438	0.426144	0.897406	0.705621	0.82127
LOC100740073	NT_178298.1	48297	50057	-	100740073	E3 ubiquitin-protein ligase TM129	3.63111	0.180672	0.835229	0.128485	0.0528942	-0.0755913	0.562949	0.231557	-0.418249	0.575881	0.817788	0.677481	0.891123	0.962055	0.924096
LOC100740074	NT_178641.1	2658605	2661822	-	100740074	uncharacterized LOC100740074	4.99122	1.28489	0.285289	0.833106	-0.125191	-0.958297	1.07831	-0.162962	-1.52468	0.285854	0.871177	0.133376	0.731955	0.975364	0.570791
LOC100740075	NT_178641.1	1110346	1115190	-	100740075	uncharacterized LOC100740075	1.76059	0.908474	0.409419	0.796152	0.359583	-0.436568	1.29149	0.593745	-0.871758	0.202226	0.555248	0.387334	0.658261	0.883195	0.79864
LOC100740078	NT_176439.1	1849576	1852372	+	100740078	uncharacterized LOC100740078	-0.444753	0.186792	0.830169	0.449306	0.770124	0.320819	0.358393	0.607242	0.305977	0.721495	0.546324	0.76084	0.935481	0.879239	0.947157
LOC100740079	NT_176446.1	1979313	2026465	+	100740079	uncharacterized LOC100740079	-0.792254	1.82907	0.170708	-1.95132	-1.74009	0.211228	-1.83912	-1.61677	0.273262	0.0715908	0.111959	0.78573	0.456147	0.537035	0.953326
LOC100740080	NT_176452.1	1775068	2283742	-	100740080	protein rhomboid	0.725063	0.055815	0.94577	-0.124435	-0.0186861	0.105749	-0.268362	-0.0399427	0.29146	0.789479	0.968291	0.771855	0.954263	0.99482	0.950338
LOC100740081	NT_176456.1	1169019	1175287	-	100740081	uncharacterized LOC100740081	3.14324	0.00898559	0.991056	-0.058015	-0.0345363	0.0234786	-0.132813	-0.0787079	0.0679583	0.894852	0.937566	0.946079	0.980137	0.989696	0.991621
LOC100740082	NT_176468.1	1049688	1052756	-	100740082	ADP-ribosylation factor GTPase-activating protein 2	6.58109	1.39683	0.256474	0.146088	-0.0935485	-0.239636	0.830309	-0.532577	-1.66243	0.410147	0.596587	0.102422	0.812111	0.898237	0.523218
LOC100740083	NT_176477.1	323474	326487	+	100740083	uncharacterized LOC100740083	6.78237	1.06867	0.350861	0.464261	0.46147	-0.00279126	1.33543	1.33305	-0.00990263	0.18753	0.188305	0.992137	0.645551	0.646212	0.998646
LOC100740085	NT_176518.1	62546	65943	+	100740085	uncharacterized LOC100740085	0.259381	1.98602	0.14748	-1.35275	-0.495494	0.857255	-1.77766	-0.633564	1.52509	0.081288	0.529133	0.133275	0.481357	0.869902	0.570791
LOC100740086	NT_176521.1	252980	260013	-	100740086	renin receptor	7.37004	0.548833	0.580921	-0.388483	-0.279249	0.109233	-1.04484	-0.75702	0.351948	0.300913	0.452443	0.726294	0.741207	0.835691	0.936847
LOC100740087	NT_176533.1	1129685	1132251	-	100740087	serine/threonine-protein phosphatase 2A activator-like	5.06121	2.84733	0.0670435	-0.38566	-0.0437953	0.341865	-1.8935	-0.214988	2.10136	0.0638424	0.830614	0.0404564	0.438528	0.965319	0.362051
LOC100740089	NT_176559.1	128430	129674	+	100740089	DNA polymerase subunit gamma-2	4.31568	1.18445	0.314005	0.453154	0.495152	0.0419975	1.33807	1.45733	0.153577	0.186676	0.151017	0.878535	0.644691	0.596503	0.977477
LOC100740090	NT_176570.1	668048	672824	+	100740090	WD repeat-containing protein 60	2.27999	1.67812	0.196644	0.531174	0.20842	-0.322754	1.71699	0.677278	-1.28308	0.0919118	0.501222	0.205135	0.502385	0.858049	0.659818
LOC100740091	NT_176574.1	215755	217413	+	100740091	ER membrane protein complex subunit 4	5.65192	1.29861	0.281583	0.374548	0.410865	0.0363174	1.39237	1.53272	0.168076	0.169715	0.131385	0.867173	0.625547	0.568793	0.974152
LOC100740092	NT_176574.1	1454400	1455710	+	100740092	ribonuclease H1	5.80949	1.98838	0.147157	0.496178	0.207345	-0.288833	1.88658	0.790542	-1.35663	0.0647861	0.43279	0.180739	0.44106	0.824507	0.638531
LOC100740094	NT_176678.1	317843	331256	-	100740094	splicing factor	5.59133	5.44187	0.0071354	-0.396153	0.054335	0.450488	-2.22712	0.30658	3.13736	0.0302781	0.760383	0.00280169	0.316844	0.946896	0.0964361
LOC100740095	NT_176683.1	1285141	1300333	-	100740095	breast cancer type 1 susceptibility protein-like	2.31686	1.57333	0.217031	-0.0837616	-0.656338	-0.572576	-0.176816	-1.40083	-1.5652	0.860337	0.167184	0.123581	0.97257	0.621872	0.556889
LOC100740096	NT_176730.1	444137	446033	+	100740096	ubiquitin-conjugating enzyme E2 variant 2	6.19957	1.85996	0.165852	0.338505	0.367643	0.0291376	1.67598	1.82869	0.178472	0.0997249	0.073164	0.859044	0.517948	0.460612	0.97257
LOC100740097	NT_176751.1	152101	160474	-	100740097	DNA polymerase zeta catalytic subunit	4.16061	0.157585	0.854609	0.100813	0.146578	0.0457656	0.385927	0.558995	0.218331	0.70112	0.578556	0.828023	0.930967	0.892225	0.96501
LOC100740098	NT_176796.1	664081	673939	-	100740098	isocitrate dehydrogenase [NAD] subunit beta	10.0936	0.301289	0.741142	0.275474	0.743046	0.467572	0.267072	0.726024	0.55035	0.790467	0.471068	0.584428	0.954312	0.844482	0.89394
LOC100740099	NT_176825.1	751423	755568	-	100740099	uncharacterized LOC100740099	6.96635	2.79412	0.0703412	0.608741	0.411429	-0.197312	2.36129	1.5996	-0.942693	0.0219798	0.115726	0.350182	0.275082	0.544735	0.775522
LOC100740100	NT_176861.1	124357	125593	+	100740100	ribosome-recycling factor	4.68361	2.23483	0.117155	1.03172	0.731208	-0.300516	2.10668	1.49634	-0.763309	0.0399713	0.140588	0.448717	0.360443	0.583365	0.833245
LOC100740101	NT_176897.1	1142564	1144050	-	100740101	surfeit locus protein 6 homolog	4.5454	1.41481	0.252136	0.546069	0.0495605	-0.496509	1.31635	0.120268	-1.4956	0.193809	0.904732	0.140782	0.650607	0.982505	0.583739
LOC100740102	NT_176897.1	142578	145798	-	100740102	integrator complex subunit 10	5.41205	0.526059	0.59403	-0.00120461	-0.100916	-0.0997116	-0.00910686	-0.764694	-0.936704	0.992769	0.447898	0.353226	0.99881	0.833245	0.776412
LOC100740105	NT_176968.1	58714	62741	+	100740105	methylcrotonoyl-CoA carboxylase subunit alpha	5.14658	1.48384	0.236175	-0.1152	-0.373305	-0.258105	-0.474275	-1.54083	-1.3269	0.637282	0.1294	0.19032	0.911561	0.566801	0.647214
LOC100740106	NT_177059.1	1407965	1416535	+	100740106	alpha-methyldopa hypersensitive protein-like	0.169152	0.622929	0.540312	-1.20731	-1.05913	0.148177	-1.07742	-0.933537	0.181626	0.286247	0.354843	0.85658	0.732541	0.777841	0.972076
LOC100740107	NT_177059.1	595263	597088	-	100740107	hsp70-binding protein 1	5.84022	2.55729	0.0871963	0.346522	0.142757	-0.203765	2.13383	0.881295	-1.55107	0.0375764	0.382199	0.126929	0.349813	0.795763	0.562647
LOC100740108	NT_177233.1	85437	87581	+	100740108	vesicle transport protein USE1	2.99882	0.0321409	0.968389	0.0646718	0.0608388	-0.00383305	0.238659	0.222969	-0.0178221	0.812305	0.82443	0.985849	0.960541	0.963868	0.998138
LOC100740109	NT_177291.1	191380	192310	+	100740109	39S ribosomal protein L51	5.91444	6.59316	0.00279951	1.24886	0.645698	-0.603164	3.54614	1.83467	-2.13339	0.000835383	0.0722577	0.0376145	0.0486461	0.457997	0.349876
LOC100740110	NT_177349.1	77098	82138	+	100740110	INO80 complex subunit D	4.5928	3.29945	0.0447393	-0.490805	-0.259619	0.231186	-2.50962	-1.32257	1.49248	0.0152271	0.191746	0.141595	0.230582	0.648204	0.584435
LOC100740111	NT_177479.1	530802	531847	-	100740111	coiled-coil domain-containing protein 115-like	3.22317	0.137701	0.871675	0.0185286	-0.0924808	-0.111009	0.0668763	-0.333055	-0.508901	0.946936	0.740427	0.612967	0.991722	0.941679	0.905302
LOC100740112	NT_177498.1	220454	225806	-	100740112	reticulocyte-binding protein 2 homolog a-like	-0.105137	0.697906	0.502211	-1.02006	-0.389273	0.630784	-1.07543	-0.402174	0.873966	0.287131	0.689198	0.386141	0.733428	0.927892	0.797935
LOC100740113	NT_177500.1	60598	61432	-	100740113	NA	6.0134	5.46012	0.00702853	1.11276	0.452109	-0.660653	3.10579	1.26079	-2.29066	0.00306596	0.212993	0.0260535	0.100702	0.665222	0.297272
LOC100740114	NT_177687.1	46468	48915	+	100740114	outer dense fiber protein 3-like	-0.163539	8.70598	0.000546131	-1.55135	-0.317742	1.23361	-3.36868	-0.667164	3.62001	0.00142603	0.507607	0.000665983	0.0646826	0.860908	0.0426473
LOC100740115	NT_177694.1	922273	926105	-	100740115	DCN1-like protein 5	6.79733	1.18167	0.314841	0.282711	0.302171	0.0194603	1.34823	1.44952	0.114097	0.183407	0.153176	0.909599	0.641752	0.599591	0.983966
LOC100740117	NT_177883.1	33762	38306	+	100740117	uncharacterized LOC100740117	9.73874	2.50597	0.0913719	0.832492	0.496524	-0.335968	2.23074	1.32745	-1.10214	0.0300222	0.190137	0.275456	0.315605	0.647159	0.723012
LOC100740118	NT_178555.1	279903	284579	-	100740118	glutaryl-CoA dehydrogenase	2.58845	5.01356	0.010195	0.369422	-0.502396	-0.871817	1.05976	-1.47026	-3.17955	0.294136	0.147496	0.00248176	0.736623	0.591454	0.0907238
LOC100740119	NT_179064.1	47778	71514	+	100740119	glutamate decarboxylase	0.908104	1.38172	0.26018	-0.874201	0.85201	1.72621	-0.698484	0.640745	1.67007	0.487976	0.524493	0.100894	0.851765	0.868434	0.519691
LOC100740122	NT_176429.1	1266141	1268418	+	100740122	NA	4.23951	0.124693	0.88303	-0.106181	-0.108697	-0.00251634	-0.450872	-0.460323	-0.0134674	0.65395	0.647197	0.989306	0.916431	0.914705	0.998432
LOC100740123	NT_176438.1	972618	978103	+	100740123	UDP-sugar transporter UST74c-like	6.36609	1.89713	0.1602	0.590627	0.530232	-0.0603948	1.85697	1.67363	-0.234542	0.068964	0.100188	0.815482	0.448977	0.518907	0.96159
LOC100740125	NT_176442.1	200239	201803	-	100740125	THO complex subunit 3	4.11935	0.215605	0.806768	0.128038	0.0537124	-0.0743258	0.618619	0.259021	-0.45035	0.538859	0.796638	0.654323	0.875673	0.955647	0.916431
LOC100740126	NT_176494.1	284881	320903	-	100740126	uncharacterized LOC100740126	-0.224741	0.0394111	0.961384	-0.177413	-0.111618	0.0657956	-0.279607	-0.175149	0.130314	0.780884	0.86164	0.896819	0.952459	0.972902	0.980497
LOC100740127	NT_176499.1	1152484	1160325	-	100740127	cAMP-dependent protein kinase type I regulatory subunit	7.94039	0.0625153	0.939469	-0.133645	-0.0634143	0.0702306	-0.344785	-0.164338	0.216571	0.731642	0.8701	0.829387	0.938068	0.975334	0.96501
LOC100740128	NT_176510.1	1535475	1554761	+	100740128	uncharacterized LOC100740128	3.29875	1.85059	0.16731	-0.566546	0.0391388	0.605684	-1.33998	0.0903109	1.81496	0.186057	0.928386	0.0752792	0.64404	0.988772	0.465202
LOC100740129	NT_176547.1	663859	669295	+	100740129	integrin-linked protein kinase	4.73758	4.21195	0.0201483	-0.488312	-0.0500944	0.438218	-2.28555	-0.233408	2.56956	0.0263727	0.816358	0.0130786	0.29849	0.961691	0.213406
LOC100740130	NT_176548.1	78454	132680	+	100740130	microtubule-actin cross-linking factor 1	8.77047	0.45334	0.637981	-0.259597	-0.123246	0.136351	-0.929419	-0.444216	0.581032	0.356952	0.658723	0.56372	0.779565	0.917282	0.886913
LOC100740131	NT_176554.1	2206491	2209955	-	100740131	uncharacterized LOC100740131	4.83302	0.855173	0.431082	0.308337	0.265801	-0.042536	1.26407	1.09071	-0.217142	0.211823	0.28041	0.828944	0.664379	0.727584	0.96501
LOC100740132	NT_176585.1	220560	320229	-	100740132	protein amalgam-like	2.66498	0.514273	0.600934	-0.372993	-0.350274	0.0227192	-0.954337	-0.891857	0.0749534	0.344313	0.376564	0.940538	0.771356	0.791837	0.990326
LOC100740133	NT_176622.1	927498	932496	-	100740133	cyclin-dependent kinase 11B	6.21763	1.12549	0.332241	-0.169783	-0.26269	-0.0929073	-0.967231	-1.50051	-0.648067	0.33789	0.13951	0.519783	0.767519	0.581734	0.866068
LOC100740134	NT_176622.1	1686494	1689239	-	100740134	ubiA prenyltransferase domain-containing protein 1 homolog	6.55416	2.08223	0.134888	0.277451	0.325772	0.0483214	1.68058	1.98424	0.360074	0.0988213	0.0525	0.720245	0.51642	0.405632	0.935117
LOC100740135	NT_176636.1	395947	421828	-	100740135	peroxidase	1.99359	2.97229	0.0599142	-1.67877	-1.11139	0.567385	-2.39409	-1.55398	1.16071	0.0202898	0.126235	0.251044	0.264956	0.561849	0.703788
LOC100740136	NT_176636.1	1841140	1850518	-	100740136	coronin-7	3.75546	1.66409	0.199254	0.00209042	-0.445096	-0.447186	0.00618238	-1.32706	-1.68831	0.995091	0.190267	0.0973198	0.999148	0.647159	0.513264
LOC100740137	NT_176644.1	1445498	1457046	-	100740137	interferon regulatory factor 2-binding protein-like B	5.87547	0.0755469	0.927337	-0.123606	-0.0708701	0.0527359	-0.384577	-0.22161	0.203328	0.702114	0.825482	0.83967	0.931359	0.964272	0.967689
LOC100740138	NT_176644.1	1650712	1654910	-	100740138	uncharacterized LOC100740138	7.61258	2.57977	0.0854298	0.787533	0.793815	0.00628155	2.06117	2.08468	0.0202973	0.0442861	0.0420094	0.983884	0.377376	0.367849	0.997907
LOC100740139	NT_176667.1	1272647	1279757	-	100740139	chaoptin	0.385194	1.23033	0.300531	0.915767	1.05446	0.138698	1.32332	1.50814	0.233386	0.191499	0.137551	0.816375	0.64808	0.578834	0.961691
LOC100740140	NT_176736.1	2068721	2171868	+	100740140	lysine-specific histone demethylase 1A	2.66431	0.34195	0.711963	0.293371	0.342773	0.0494017	0.686617	0.799909	0.144303	0.495364	0.42739	0.885817	0.85559	0.821604	0.978422
LOC100740141	NT_176737.1	1829416	1839507	-	100740141	39S ribosomal protein L40	4.77292	1.86885	0.164482	0.561483	0.401396	-0.160087	1.92627	1.37955	-0.681459	0.0595257	0.173608	0.498594	0.426364	0.630237	0.856944
LOC100740142	NT_176739.1	1054694	1056236	+	100740142	inhibitor of growth protein 5	5.11385	0.601049	0.551987	0.31496	0.215329	-0.0996317	1.09375	0.748716	-0.431383	0.27909	0.45739	0.667967	0.726719	0.838109	0.920399
LOC100740144	NT_176778.1	57023	95395	+	100740144	repressed by EFG1 protein 1-like	3.88664	1.45681	0.242297	-0.655721	-0.0966362	0.559085	-1.36811	-0.199164	1.49155	0.177139	0.842909	0.141837	0.634626	0.968457	0.58482
LOC100740145	NT_176796.1	560101	561995	+	100740145	probable oligoribonuclease	1.99824	0.688114	0.507024	0.430777	0.347011	-0.0837652	1.15544	0.925822	-0.275737	0.253173	0.3588	0.783839	0.705371	0.780189	0.952959
LOC100740146	NT_176801.1	650134	675583	-	100740146	transcriptional activator protein Pur-beta-B	8.23594	1.01938	0.367891	0.17661	-0.0933644	-0.269974	0.769297	-0.406195	-1.40618	0.445185	0.68626	0.165599	0.832051	0.927266	0.618675
LOC100740147	NT_176837.1	621616	631391	-	100740147	protein krueppel	0.859924	0.16499	0.848343	-0.179722	0.303553	0.483275	-0.167021	0.281771	0.578255	0.867999	0.779234	0.565579	0.974653	0.952033	0.887865
LOC100740148	NT_176871.1	740858	742894	+	100740148	serine protease snake-like	5.78789	0.34914	0.70693	0.166082	0.0323861	-0.133696	0.702554	0.137528	-0.700192	0.485456	0.891143	0.486918	0.85143	0.979372	0.851765
LOC100740149	NT_176910.1	401280	405731	-	100740149	caspase-1-like	-2.05618	1.68562	0.195263	-1.59065	-0.467814	1.12284	-1.59332	-0.458949	1.47446	0.117128	0.648177	0.146365	0.546649	0.914831	0.590016
LOC100740150	NT_176962.1	2060641	2106009	-	100740150	N-alpha-acetyltransferase 15	4.72331	0.488645	0.616236	0.153822	0.257764	0.103942	0.585997	0.980878	0.491567	0.560404	0.331179	0.625087	0.88538	0.763375	0.90839
LOC100740151	NT_177001.1	1052740	1053816	+	100740151	histone H2B-like	4.96863	0.309282	0.73531	0.303703	0.339739	0.0360358	0.671588	0.75246	0.0985794	0.504808	0.455156	0.92185	0.859999	0.837201	0.98721
LOC100740153	NT_177333.1	619918	621212	-	100740153	40S ribosomal protein S18	9.07756	0.334517	0.717207	0.244438	0.20302	-0.0414175	0.797721	0.665626	-0.16348	0.428648	0.508582	0.870772	0.821933	0.861147	0.975364
LOC100740154	NT_177563.1	11217	11563	-	100740154	dolichyl-diphosphooligosaccharide--protein glycosyltransferase subunit 4	4.05053	0.247283	0.78183	0.216769	0.173082	-0.0436863	0.692792	0.551377	-0.17402	0.491512	0.583728	0.862523	0.85352	0.89394	0.972999
LOC100740155	NT_177864.1	874135	956772	-	100740155	T-cell leukemia homeobox protein 3-like	0.711676	1.02406	0.366238	-0.163281	-1.17851	-1.01523	-0.150806	-1.1132	-1.27661	0.88071	0.270722	0.207392	0.977697	0.718715	0.66146
LOC100740157	NT_176423.1	2845	6004	+	100740157	PHD finger-like domain-containing protein 5A	4.70863	1.00491	0.373052	0.28733	0.189485	-0.0978452	1.41482	0.933641	-0.599328	0.163061	0.354789	0.551547	0.613343	0.777841	0.881863
LOC100740159	NT_176483.1	2033870	2040454	+	100740159	exportin-2	4.66812	0.751228	0.47682	0.104054	0.240416	0.136362	0.504177	1.16222	0.821002	0.616259	0.250433	0.41538	0.905907	0.703498	0.814347
LOC100740160	NT_176502.1	498935	510866	-	100740160	protein FAM117B-like	4.83416	6.71974	0.00253094	-0.521241	0.0875083	0.60875	-2.41148	0.40289	3.51656	0.0194418	0.688675	0.00091416	0.26044	0.927892	0.0513692
LOC100740161	NT_176521.1	437017	439578	+	100740161	putative peptidyl-prolyl cis-trans isomerase dodo	4.89582	2.1009	0.132576	-0.0605693	0.374777	0.435346	-0.219457	1.35416	1.96192	0.82715	0.181522	0.0551154	0.964885	0.639272	0.414388
LOC100740162	NT_176526.1	307115	309606	+	100740162	ATP-binding cassette sub-family G member 5	-0.0782581	0.0994348	0.90552	0.18369	0.322912	0.139223	0.250794	0.440455	0.23613	0.802958	0.661427	0.814256	0.957449	0.918204	0.961141
LOC100740163	NT_176552.1	124407	133876	+	100740163	protein son of sevenless	5.65553	0.225986	0.798506	0.0802352	-0.0508052	-0.13104	0.33197	-0.210742	-0.670804	0.741242	0.83391	0.505304	0.94196	0.966579	0.860136
LOC100740165	NT_176555.1	3064632	3069077	-	100740165	AFG3-like protein 2	10.3534	0.205085	0.815232	-0.151999	-0.0134227	0.138576	-0.512353	-0.0455958	0.560477	0.610566	0.963806	0.577553	0.904261	0.994355	0.891976
LOC100740166	NT_176561.1	1923397	1924403	+	100740166	reactive oxygen species modulator 1	7.7465	4.0065	0.0240614	0.866847	0.397316	-0.469531	2.73129	1.24647	-1.80637	0.00858639	0.218158	0.0766285	0.172864	0.67161	0.46892
LOC100740167	NT_176565.1	933126	945848	-	100740167	1-phosphatidylinositol 4	5.6899	0.359264	0.699903	-0.243097	-0.107397	0.135701	-0.80976	-0.35915	0.557616	0.421755	0.720932	0.579491	0.817907	0.93535	0.892518
LOC100740168	NT_176616.1	2875775	2878357	-	100740168	tumor susceptibility gene 101 protein	5.75955	1.21903	0.303792	0.244232	0.239674	-0.00455746	1.43565	1.41389	-0.0332207	0.157068	0.163332	0.973625	0.604595	0.613762	0.995655
LOC100740169	NT_176629.1	130081	132976	-	100740169	non-homologous end-joining factor 1-like	5.80871	1.12435	0.332605	0.326007	-0.0221852	-0.348192	1.06285	-0.0723624	-1.40178	0.292742	0.94259	0.166901	0.735916	0.990634	0.621413
LOC100740171	NT_176652.1	401031	583970	-	100740171	protein couch potato	2.2724	0.106735	0.89896	-0.225094	-0.235099	-0.0100053	-0.412712	-0.429548	-0.0236607	0.681509	0.669293	0.981213	0.925793	0.920729	0.996924
LOC100740173	NT_176736.1	758591	762118	-	100740173	ribonuclease P protein subunit p40-like	7.82768	0.386687	0.681234	0.166458	-0.157374	-0.323833	0.373109	-0.352642	-0.876543	0.710579	0.725777	0.384752	0.932544	0.936622	0.797441
LOC100740174	NT_176740.1	168280	170274	-	100740174	peptidyl-prolyl cis-trans isomerase H	3.22662	0.329744	0.720595	0.150015	-0.0430488	-0.193063	0.487413	-0.14067	-0.796917	0.628007	0.888673	0.429111	0.90974	0.97917	0.822098
LOC100740175	NT_176780.1	486729	506870	-	100740175	syntaxin-1A	4.95718	1.82799	0.17088	0.0578689	-0.359551	-0.41742	0.202344	-1.26255	-1.83086	0.840434	0.212364	0.0728342	0.967769	0.664379	0.459946
LOC100740176	NT_176808.1	2252412	2270364	-	100740176	uncharacterized LOC100740176	5.57582	1.5845	0.214756	0.0700046	-0.58961	-0.659615	0.144443	-1.21504	-1.68591	0.885707	0.229819	0.0977849	0.978422	0.684684	0.514056
LOC100740177	NT_176815.1	520169	529448	-	100740177	uncharacterized LOC100740177	0.0118774	0.760618	0.472488	1.02713	0.158327	-0.8688	1.01594	0.15761	-1.0543	0.314345	0.875372	0.296604	0.751829	0.976381	0.738319
LOC100740178	NT_176837.1	2676478	2683624	+	100740178	protein split ends	6.96212	0.886573	0.41818	0.136093	-0.161955	-0.298048	0.502241	-0.596291	-1.32612	0.617611	0.553559	0.190575	0.906334	0.882708	0.647372
LOC100740179	NT_176882.1	1472315	1477412	+	100740179	protein YIPF1	6.42979	0.404445	0.669421	0.0289222	-0.139453	-0.168375	0.121124	-0.585529	-0.861706	0.904058	0.560716	0.392792	0.982499	0.885601	0.801417
LOC100740181	NT_176967.1	2082211	2132005	-	100740181	lamin-B receptor	3.93041	5.62628	0.00612839	0.691196	0.351985	-0.339211	3.27781	1.67991	-1.97693	0.00186495	0.0989531	0.053345	0.075966	0.516455	0.408572
LOC100740182	NT_176990.1	161508	163387	-	100740182	filaggrin-like	-0.297366	2.23456	0.117185	-2.05387	-0.190666	1.8632	-1.57792	-0.140395	1.93902	0.120627	0.888889	0.0579151	0.552219	0.979202	0.422146
LOC100740183	NT_177001.1	462604	464149	+	100740183	protein FAM45A-like	5.34677	4.37751	0.0174782	0.555455	0.0591618	-0.496293	2.34595	0.25062	-2.60691	0.0228127	0.803092	0.0118836	0.280418	0.957476	0.202281
LOC100740184	NT_177056.1	2004695	2006714	-	100740184	Golgi resident protein GCP60-like	1.99523	5.26326	0.00827534	-1.04448	-0.355282	0.689193	-2.86231	-0.951423	2.53327	0.00604018	0.345776	0.0143438	0.145029	0.772182	0.223833
LOC100740185	NT_177066.1	1027130	1028566	+	100740185	F-box only protein 44-like	4.96124	0.427627	0.654319	0.0105589	0.136506	0.125948	0.055445	0.716926	0.826134	0.955996	0.476617	0.412489	0.99306	0.847049	0.813117
LOC100740187	NT_177083.1	537799	540924	-	100740187	probable phenylalanine--tRNA ligase beta subunit	6.62892	2.70971	0.0759226	0.494249	0.144537	-0.349712	2.07993	0.608121	-1.80582	0.0424603	0.545745	0.0767153	0.370158	0.879056	0.468983
LOC100740188	NT_177089.1	295472	301937	+	100740188	uncharacterized LOC100740188	-0.326483	0.735953	0.483954	-1.03862	0.389173	1.4278	-0.673146	0.243265	1.21356	0.503825	0.808754	0.23038	0.85953	0.9593	0.685366
LOC100740190	NT_177168.1	170223	172789	+	100740190	protein SGT1 homolog ecdysoneless	5.82579	0.976834	0.383279	0.247745	0.308604	0.0608597	1.10005	1.37599	0.334888	0.276358	0.174701	0.739052	0.723352	0.630654	0.941349
LOC100740191	NT_177184.1	393953	424278	+	100740191	probable chitinase 3	0.419862	0.587999	0.559075	-0.495636	-1.01135	-0.515719	-0.504966	-1.04355	-0.679902	0.615709	0.301505	0.499572	0.905888	0.741207	0.857516
LOC100740193	NT_177318.1	33072	60270	+	100740193	uncharacterized LOC100740193	-3.14561	0.666321	0.51791	-0.859579	0.189249	1.04883	-0.73032	0.15661	1.11985	0.468461	0.876157	0.267905	0.842849	0.976577	0.715836
LOC100740194	NT_177421.1	141315	146767	-	100740194	chaoptin-like	-2.01185	0.810821	0.450013	-1.3317	-0.860095	0.471605	-1.26236	-0.804223	0.591951	0.212431	0.424917	0.556439	0.664396	0.820302	0.883565
LOC100740195	NT_177694.1	944938	960414	+	100740195	stromal interaction molecule homolog	5.27946	0.751811	0.47655	-0.327356	-0.352071	-0.0247152	-1.07331	-1.15704	-0.101224	0.288073	0.252526	0.91976	0.734457	0.705151	0.986757
LOC100740197	NT_178298.1	50299	56736	+	100740197	probable G-protein coupled receptor 125	3.78807	0.178836	0.836753	0.15045	0.0533939	-0.0970565	0.545738	0.192944	-0.443821	0.587572	0.847751	0.659007	0.89503	0.96969	0.917282
LOC100740198	NT_178641.1	1119553	1123159	+	100740198	caspase-6	5.10838	0.073439	0.929289	0.00609432	0.0800283	0.073934	0.0225372	0.296354	0.342931	0.982105	0.768136	0.733028	0.997133	0.949072	0.938617
LOC100740200	NT_176439.1	206705	213424	+	100740200	tankyrase	3.70134	0.456677	0.635892	0.192398	-0.0182987	-0.210697	0.660669	-0.0629936	-0.902515	0.511731	0.950012	0.370931	0.861972	0.991946	0.787805
LOC100740202	NT_176452.1	110014	111344	-	100740202	UPF0193 protein EVG1 homolog	1.31677	1.50977	0.230454	0.150765	0.508371	0.357606	0.463742	1.54074	1.35497	0.644762	0.129423	0.181263	0.913987	0.566801	0.639118
LOC100740203	NT_176455.1	846286	848746	-	100740203	loss of heterozygosity 12 chromosomal region 1 protein homolog	5.46541	1.20358	0.308313	0.419782	0.148674	-0.271107	1.42436	0.50532	-1.1408	0.160296	0.615462	0.259163	0.609992	0.905888	0.709387
LOC100740204	NT_176456.1	1177634	1180230	+	100740204	omega-amidase NIT2	8.4874	0.691334	0.505436	0.0704706	-0.108496	-0.178967	0.382892	-0.589858	-1.16371	0.703355	0.557832	0.249836	0.931479	0.88418	0.703401
LOC100740205	NT_176477.1	502323	509004	+	100740205	arrestin domain-containing protein 2	3.98378	0.746667	0.478939	-0.606584	-0.27612	0.330464	-1.16034	-0.52386	0.810039	0.251191	0.602594	0.421597	0.703849	0.8999	0.817827
LOC100740206	NT_176479.1	843775	844867	-	100740206	uncharacterized protein C1orf158 homolog	-0.291485	5.2812	0.0081527	1.14359	0.216279	-0.927315	2.74612	0.530918	-2.71131	0.00825518	0.597728	0.00905194	0.169863	0.898724	0.177861
LOC100740207	NT_176518.1	71713	143438	+	100740207	uncharacterized LOC100740207	5.85417	0.0932302	0.911135	-0.142208	0.000841504	0.143049	-0.318966	0.00189397	0.396513	0.751025	0.998496	0.693343	0.944236	0.999583	0.928158
LOC100740208	NT_176533.1	582091	583114	+	100740208	DNA polymerase epsilon subunit 4	3.7475	1.09197	0.343098	0.505568	0.379225	-0.126343	1.4686	1.10029	-0.452793	0.147943	0.276257	0.652575	0.592426	0.723352	0.915848
LOC100740209	NT_176533.1	569644	572818	+	100740209	zinc finger protein 708-like	3.51257	1.89394	0.160678	-0.207518	0.126634	0.334152	-0.964767	0.580014	1.95017	0.339111	0.564401	0.0565376	0.768419	0.887166	0.418558
LOC100740210	NT_176559.1	129686	131184	-	100740210	ER lumen protein-retaining receptor	5.45008	0.0724839	0.930174	0.122458	0.0887599	-0.0336984	0.378808	0.275467	-0.129528	0.706367	0.784045	0.897437	0.932334	0.952959	0.98059
LOC100740211	NT_176570.1	687058	690139	+	100740211	F-box/WD repeat-containing protein 4	5.07224	1.80556	0.174501	-0.418971	-0.167272	0.251698	-1.77458	-0.708394	1.33633	0.0818004	0.481853	0.187241	0.482593	0.849558	0.645447
LOC100740212	NT_176574.1	766269	768102	-	100740212	iron-sulfur protein NUBPL	4.86546	1.53753	0.224489	0.407186	0.368783	-0.038404	1.66888	1.51263	-0.195075	0.101132	0.136408	0.846092	0.52052	0.576535	0.969073
LOC100740213	NT_176574.1	1539276	1545750	+	100740213	G-protein coupled receptor Mth2-like	-1.32681	3.56115	0.0355012	-1.87266	-0.0949154	1.77774	-2.00067	-0.0976496	2.43696	0.0506428	0.922585	0.0182569	0.399778	0.987552	0.252671
LOC100740214	NT_176667.1	1407366	1422646	+	100740214	tubulin beta chain-like	3.9164	0.517783	0.598869	-0.0911352	0.145598	0.236734	-0.314305	0.500096	1.01783	0.754542	0.61911	0.313453	0.945679	0.906888	0.751359
LOC100740215	NT_176678.1	311622	314506	-	100740215	peroxisomal membrane protein PEX13	5.88918	1.22507	0.302046	0.138398	0.223467	0.0850686	0.962699	1.56126	0.732109	0.340139	0.124507	0.467378	0.769144	0.558457	0.842612
LOC100740216	NT_176683.1	334882	338560	+	100740216	cytochrome b5-like	6.75499	3.06495	0.0551392	0.312841	-0.217988	-0.53083	1.19733	-0.830717	-2.4636	0.236588	0.409918	0.0170883	0.691829	0.811968	0.247186
LOC100740217	NT_176730.1	447259	449982	-	100740217	cytochrome c1	6.96574	1.07951	0.347226	1.39139	1.79003	0.398636	1.12273	1.4551	0.40332	0.266692	0.151632	0.688361	0.714663	0.59764	0.927892
LOC100740218	NT_176751.1	219311	234991	-	100740218	transient receptor potential protein	2.33968	0.365254	0.695781	-0.301436	-0.383742	-0.0823069	-0.66134	-0.841643	-0.230849	0.511304	0.403829	0.818335	0.861852	0.80821	0.962318
LOC100740219	NT_176796.1	671179	685874	-	100740219	serine/threonine-protein kinase 32A	-0.188653	0.434767	0.649739	-0.194739	-0.604956	-0.410217	-0.267278	-0.831702	-0.718472	0.790309	0.409367	0.475671	0.954263	0.811735	0.846983
LOC100740220	NT_176825.1	748260	751414	+	100740220	beta-1	4.50544	2.41268	0.0995035	0.570822	0.446769	-0.124053	2.16966	1.69807	-0.582732	0.0346081	0.0954507	0.562583	0.338113	0.510597	0.886727
LOC100740223	NT_176897.1	214779	242448	-	100740223	homeobox protein B-H2-like	-2.41246	2.05555	0.138263	-2.01567	-1.1761	0.839573	-1.99345	-1.14098	1.09221	0.0514521	0.259089	0.279758	0.402512	0.709387	0.727039
LOC100740224	NT_176897.1	637566	644173	+	100740224	heat shock 70 kDa protein cognate 3	8.77682	10.1627	0.000187328	-1.64701	0.0804019	1.72741	-3.329	0.169456	4.12621	0.00160405	0.866093	0.000133084	0.0692178	0.973789	0.0160396
LOC100740225	NT_176906.1	2338082	2357701	+	100740225	cadherin-23	3.32	0.857053	0.430298	-0.857892	0.149981	1.00787	-0.812439	0.139001	1.28752	0.420231	0.889985	0.203594	0.817103	0.979206	0.659077
LOC100740227	NT_176968.1	65716	71405	-	100740227	zinc finger protein 26-like	5.75954	0.562937	0.572954	0.00883077	-0.218641	-0.227472	0.0308654	-0.765743	-0.983604	0.975495	0.447279	0.329849	0.995881	0.833	0.762948
LOC100740228	NT_177059.1	84643	86656	+	100740228	probable phosphoglycerate kinase	10.6919	0.501809	0.608326	0.165207	0.521529	0.356322	0.287255	0.914114	0.750502	0.775055	0.364862	0.456323	0.951445	0.783418	0.837983
LOC100740229	NT_177059.1	597319	598211	-	100740229	DNA-directed RNA polymerase II subunit RPB9	4.73138	2.63819	0.0810112	0.782409	0.360253	-0.422157	2.20814	1.01991	-1.4724	0.0316526	0.312474	0.146919	0.323272	0.75084	0.590715
LOC100740230	NT_177234.1	23006	28500	+	100740230	40S ribosomal protein S12	6.55192	2.31161	0.109166	0.775494	0.52718	-0.248314	2.14788	1.4618	-0.848303	0.0363866	0.149792	0.400144	0.345284	0.594715	0.80677
LOC100740231	NT_177291.1	192434	197394	-	100740231	dipeptidyl peptidase 9	4.72775	0.600293	0.552395	-0.101317	0.0978672	0.199184	-0.449894	0.433501	1.10072	0.65465	0.666438	0.276071	0.916431	0.92015	0.723341
LOC100740232	NT_177349.1	82541	84814	-	100740232	uncharacterized LOC100740232	2.22268	0.843082	0.43616	0.331169	0.378517	0.0473479	1.09811	1.24609	0.193616	0.277197	0.218296	0.847228	0.724437	0.671887	0.969603
LOC100740234	NT_177498.1	248934	251615	+	100740234	nitrogen permease regulator 3-like protein	2.65076	3.90342	0.0263146	0.414975	-0.0453882	-0.460363	1.89929	-0.209642	-2.65641	0.0630601	0.834763	0.0104529	0.435304	0.966756	0.189821
LOC100740235	NT_177500.1	66151	77329	-	100740235	NADPH oxidase 5	-1.16435	2.21149	0.119702	-1.15367	0.0258074	1.17948	-1.52147	0.0328814	1.95205	0.134178	0.973895	0.056308	0.572118	0.995705	0.418198
LOC100740237	NT_177694.1	864937	867862	-	100740237	nuclear receptor subfamily 2 group E member 1-like	-1.67755	1.32372	0.27493	-1.30562	-1.79539	-0.489768	-1.16825	-1.60722	-0.591124	0.248016	0.11404	0.55699	0.701838	0.541515	0.883745
LOC100740238	NT_177753.1	102685	107804	+	100740238	coronin-1C	7.18652	0.164047	0.849138	-0.173765	0.0147821	0.188547	-0.407216	0.0349104	0.533661	0.685515	0.972284	0.595842	0.927218	0.995369	0.897846
LOC100740240	NT_177883.1	52551	56533	+	100740240	39S ribosomal protein L37	6.04119	2.13919	0.127963	0.628869	0.4275	-0.201368	2.06405	1.40681	-0.819913	0.0440013	0.165412	0.415995	0.376368	0.618271	0.814662
LOC100740241	NT_178555.1	14580	16237	+	100740241	uncharacterized LOC100740241	3.88539	1.97883	0.148469	0.421825	0.165455	-0.256369	1.86111	0.732207	-1.39831	0.0683659	0.467318	0.167936	0.44836	0.842612	0.622946
LOC100740242	NT_181844.1	1	716	-	100740242	smad nuclear-interacting protein 1-like	-0.937019	13.4234	1.98022e-05	-2.65357	-0.949714	1.70386	-4.53459	-1.56957	4.07261	3.40891e-05	0.122559	0.000158515	0.00648945	0.55551	0.0175883
LOC100740244	NT_176438.1	221472	227458	+	100740244	forkhead box protein A4-A-like	-3.83944	0.38402	0.683027	-1.03558	0.116186	1.15177	-0.598645	0.0649508	0.83138	0.551999	0.948461	0.409547	0.882102	0.991854	0.811784
LOC100740245	NT_176442.1	198680	200082	-	100740245	cilia- and flagella-associated protein 97	-0.256459	1.04728	0.35815	-0.644233	0.116923	0.761157	-0.925466	0.164081	1.40413	0.358984	0.870301	0.166204	0.780189	0.975334	0.620225
LOC100740246	NT_176470.1	302562	304853	-	100740246	malectin-A	5.13212	0.364291	0.696442	-0.00481606	0.139235	0.144051	-0.0212615	0.614994	0.792347	0.983118	0.541232	0.431746	0.997519	0.876969	0.82387
LOC100740247	NT_176499.1	1160896	1167229	-	100740247	gamma-1-syntrophin	4.09113	1.52944	0.22621	-0.43872	0.142238	0.580958	-1.03171	0.329785	1.72029	0.306966	0.742882	0.0913059	0.745349	0.942191	0.501966
LOC100740248	NT_176510.1	272799	274154	-	100740248	probable signal peptidase complex subunit 2	5.96413	0.0456322	0.955431	0.0706124	0.0724499	0.0018375	0.271397	0.279758	0.0087139	0.787157	0.780769	0.993081	0.953708	0.952443	0.99881
LOC100740249	NT_176547.1	659176	672443	+	100740249	esterase FE4-like	2.75417	0.290104	0.749385	0.21842	0.289012	0.0705922	0.573838	0.752417	0.23103	0.568543	0.455181	0.818195	0.88891	0.837201	0.96225
LOC100740250	NT_176548.1	144218	177805	-	100740250	hemicentin-1	1.54635	1.06558	0.351904	-0.922368	-0.263516	0.658851	-1.27276	-0.355404	1.16803	0.208745	0.72372	0.248102	0.662695	0.936187	0.701925
LOC100740251	NT_176554.1	2205191	2206487	+	100740251	60S ribosomal protein L26	8.26232	0.404862	0.669146	0.271254	0.0833876	-0.187866	0.816228	0.25123	-0.682279	0.41808	0.802623	0.49808	0.815584	0.957449	0.856755
LOC100740252	NT_176554.1	2164126	2175956	+	100740252	protein hu-li tai shao	8.31213	0.261166	0.771153	-0.141125	-0.155896	-0.0147705	-0.621544	-0.689611	-0.0774322	0.536948	0.493494	0.938576	0.874873	0.855099	0.989825
LOC100740254	NT_176622.1	932946	939764	+	100740254	tyrosine-protein phosphatase non-receptor type 23	5.22698	1.43878	0.246471	-0.310877	-0.332748	-0.0218704	-1.48945	-1.59732	-0.131112	0.142387	0.116232	0.896191	0.585537	0.54496	0.980386
LOC100740255	NT_176622.1	1689559	1694927	+	100740255	myeloid leukemia factor	6.92307	4.15313	0.0211959	0.140066	0.746949	0.606884	0.450457	2.43639	2.4005	0.654247	0.0182828	0.0199737	0.916431	0.25285	0.263457
LOC100740256	NT_176636.1	1851050	1854794	-	100740256	TBC1 domain family member 19	-1.39175	0.0550707	0.946473	-0.328677	-0.131996	0.19668	-0.306308	-0.123339	0.237661	0.760589	0.902312	0.813075	0.946896	0.981776	0.960679
LOC100740257	NT_176644.1	237069	256244	-	100740257	adenylyl cyclase-associated protein 1	6.44159	5.75201	0.00552733	-0.811772	-0.242982	0.56879	-3.04743	-0.923677	2.60644	0.00361714	0.359906	0.0118979	0.110264	0.78072	0.202402
LOC100740259	NT_176667.1	1280748	1285144	+	100740259	vacuolar protein sorting-associated protein 16 homolog	5.24985	0.0546959	0.946827	0.0505736	0.0529381	0.0023645	0.294282	0.308574	0.0171233	0.76971	0.758875	0.986404	0.949577	0.946749	0.998138
LOC100740261	NT_176737.1	1839861	1841763	+	100740261	cytoplasmic tRNA 2-thiolation protein 2	5.21964	0.502941	0.607651	0.252846	0.189117	-0.0637286	0.995103	0.745991	-0.312873	0.324278	0.45902	0.755624	0.758809	0.838739	0.94639
LOC100740262	NT_176739.1	1055907	1058295	-	100740262	beta-1	4.30241	0.064607	0.937511	-0.0228894	-0.0728208	-0.0499314	-0.100687	-0.320077	-0.277994	0.920185	0.750188	0.782115	0.986857	0.944004	0.952798
LOC100740263	NT_176739.1	225499	228137	-	100740263	NADH dehydrogenase [ubiquinone] 1 alpha subcomplex subunit 9	9.84493	2.10278	0.132346	0.839296	0.881451	0.0421549	1.8197	1.91748	0.112504	0.0745429	0.060658	0.910856	0.46397	0.429518	0.984294
LOC100740265	NT_176796.1	576699	577756	+	100740265	uncharacterized LOC100740265	5.22114	1.20482	0.307946	-0.161562	-0.620368	-0.458806	-0.35091	-1.35054	-1.24617	0.727069	0.182671	0.218269	0.937	0.640882	0.671878
LOC100740266	NT_176837.1	760089	762161	+	100740266	thioredoxin-2	9.55619	0.284035	0.753897	0.236813	0.0880213	-0.148792	0.705881	0.262405	-0.533766	0.483402	0.794042	0.59577	0.850252	0.955113	0.897846
LOC100740268	NT_176910.1	408614	411330	+	100740268	WD repeat domain phosphoinositide-interacting protein 4-like	4.46465	1.42168	0.2505	0.345532	0.0976751	-0.247857	1.48702	0.421396	-1.33086	0.143026	0.675197	0.189021	0.586287	0.923181	0.646663
LOC100740269	NT_176962.1	2086224	2103072	+	100740269	adhesive plaque matrix protein	3.16907	6.41331	0.003233	-1.54907	-0.198492	1.35058	-2.8374	-0.348724	3.15734	0.00646267	0.728699	0.00264559	0.150671	0.937503	0.0934865
LOC100740271	NT_177143.1	358132	409004	-	100740271	uncharacterized LOC100740271	5.97695	3.2224	0.0479109	0.596641	0.36024	-0.236401	2.52383	1.52895	-1.23845	0.0146908	0.132317	0.221091	0.22679	0.570273	0.675734
LOC100740272	NT_177333.1	683786	685563	-	100740272	coatomer subunit zeta-1	7.6446	1.46993	0.239305	0.382089	0.128261	-0.253828	1.57469	0.528978	-1.26782	0.121373	0.599064	0.210489	0.553422	0.899186	0.663548
LOC100740273	NT_177864.1	990097	991861	+	100740273	cytochrome c oxidase assembly protein COX16 homolog	5.37171	3.78802	0.0290987	0.984493	0.530255	-0.454237	2.70566	1.46181	-1.54562	0.0091878	0.149791	0.12824	0.179291	0.594715	0.564876
LOC100740274	NT_178641.1	2665873	2701488	+	100740274	cyclin-dependent kinase 4-like	0.911259	0.299013	0.742812	-0.0479613	0.209764	0.257725	-0.112211	0.486163	0.749998	0.911087	0.628887	0.456624	0.984294	0.909968	0.838048
LOC100740276	NT_176423.1	7	2244	+	100740276	protein claret segregational	-0.879028	0.0693313	0.933103	-0.117319	-0.284733	-0.167415	-0.142238	-0.346831	-0.261014	0.88744	0.730113	0.795109	0.978646	0.937896	0.955498
LOC100740278	NT_176468.1	1053025	1055391	-	100740278	STAGA complex 65 subunit gamma-like	4.84268	1.41647	0.25174	0.305735	0.0271032	-0.278631	1.31556	0.116975	-1.49764	0.194073	0.907329	0.140252	0.651058	0.983237	0.582846
LOC100740279	NT_176483.1	2041363	2047883	+	100740279	transmembrane 9 superfamily member 2	6.74289	1.30638	0.279506	-0.442031	-0.202372	0.239659	-1.55977	-0.721025	1.02687	0.124858	0.474112	0.309218	0.559034	0.846447	0.747702
LOC100740281	NT_176526.1	312572	317215	-	100740281	PDZ domain-containing protein GIPC3	4.13166	1.28695	0.284728	-0.608747	-0.441125	0.167622	-1.59403	-1.15013	0.567805	0.116969	0.255333	0.572602	0.546271	0.706776	0.889859
LOC100740282	NT_176555.1	3069425	3072094	-	100740282	protein abrupt-like	5.23181	1.19777	0.310027	0.524254	0.51129	-0.0129631	1.42961	1.39446	-0.0437108	0.158788	0.169087	0.965302	0.60737	0.624651	0.994742
LOC100740283	NT_176561.1	1926490	1952278	-	100740283	MAGUK p55 subfamily member 6	5.13151	0.946322	0.394726	-0.625676	-0.0783611	0.547315	-1.10009	-0.137783	1.20451	0.276342	0.890942	0.233829	0.723352	0.979302	0.68915
LOC100740284	NT_176565.1	961937	1058256	-	100740284	dopamine D2-like receptor	0.105562	0.393154	0.676907	0.0131947	0.59228	0.579085	0.0150984	0.659063	0.811815	0.988011	0.512753	0.420586	0.998432	0.862641	0.817357
LOC100740285	NT_176616.1	2878776	2880890	-	100740285	probable splicing factor	5.53662	5.50411	0.00677763	0.58259	0.228638	-0.353952	3.10379	1.21952	-2.33278	0.00308345	0.228131	0.0235499	0.100811	0.683544	0.284674
LOC100740286	NT_176633.1	106853	109405	+	100740286	serine-threonine kinase receptor-associated protein	5.51601	0.0804961	0.922773	0.0507164	-0.00927663	-0.0599931	0.262117	-0.0480702	-0.38531	0.794264	0.961844	0.701574	0.955113	0.994256	0.931084
LOC100740287	NT_176638.1	19657	29176	-	100740287	rabankyrin-5	4.9274	0.631434	0.535843	-0.107551	0.0431143	0.150666	-0.635296	0.254656	1.10976	0.528012	0.79999	0.272191	0.869554	0.956605	0.719875
LOC100740288	NT_176652.1	600005	605014	+	100740288	protein SERAC1-like	4.3937	3.75143	0.0300441	0.925222	0.335528	-0.589694	2.5361	0.924868	-1.98129	0.0142411	0.359292	0.0528388	0.223809	0.780446	0.406697
LOC100740289	NT_176700.1	9480	17153	+	100740289	uncharacterized LOC100740289	7.68284	1.16616	0.319548	-1.00237	-0.901883	0.100492	-1.45832	-1.31162	0.170932	0.150745	0.195389	0.864938	0.596278	0.652322	0.973277
LOC100740290	NT_176736.1	763067	765243	-	100740290	RNA-binding protein NOB1	5.11401	2.83916	0.0675392	0.507611	0.0671533	-0.440457	1.92165	0.255324	-2.07282	0.0601186	0.799477	0.0431441	0.428299	0.956542	0.373098
LOC100740291	NT_176740.1	170712	174750	-	100740291	gastrula zinc finger protein xFG20-1-like	3.37748	2.51703	0.0904546	-0.465317	-0.290469	0.174848	-2.22783	-1.37783	1.07468	0.0302277	0.174137	0.287464	0.316534	0.630317	0.733844
LOC100740292	NT_176780.1	514380	519296	+	100740292	low-density lipoprotein receptor-related protein	3.46629	1.97625	0.148825	-0.352743	0.218274	0.571018	-0.980924	0.595896	1.9932	0.331156	0.553821	0.0514802	0.763375	0.882759	0.402512
LOC100740293	NT_176808.1	2248764	2253238	+	100740293	TBC1 domain family member 22B	6.33878	0.263518	0.76936	0.245879	0.134213	-0.111665	0.715677	0.391891	-0.40021	0.477381	0.696735	0.690636	0.847253	0.929712	0.927989
LOC100740294	NT_176815.1	595097	606239	-	100740294	disks large homolog 5	3.78972	1.78915	0.1772	-0.0180529	-0.308826	-0.290773	-0.08359	-1.43402	-1.71377	0.933702	0.157531	0.0925063	0.989067	0.605062	0.503637
LOC100740295	NT_176837.1	2692248	2706263	-	100740295	insulin-like growth factor-binding protein complex acid labile subunit	2.76304	1.7547	0.183011	-0.977951	-0.799052	0.178899	-1.8382	-1.48131	0.456277	0.0717285	0.144538	0.650084	0.456608	0.588757	0.915248
LOC100740296	NT_176882.1	1485219	1512167	-	100740296	homeodomain-interacting protein kinase 2	4.95865	1.52358	0.227465	-0.631011	-0.349238	0.281773	-1.71536	-0.948611	0.96623	0.0922126	0.347191	0.338386	0.50294	0.773371	0.767822
LOC100740297	NT_176944.1	761275	842996	+	100740297	phosphatase and actin regulator 4-like	2.31606	1.64789	0.202313	0.0296083	-0.571163	-0.600771	0.0648102	-1.26576	-1.71263	0.948573	0.211222	0.0927177	0.991854	0.664379	0.504112
LOC100740298	NT_176967.1	2090197	2105148	+	100740298	monocarboxylate transporter 3	7.56041	0.375808	0.688578	-0.209325	-0.146603	0.0627227	-0.866504	-0.61089	0.311043	0.390181	0.543924	0.757007	0.799815	0.878435	0.946551
LOC100740299	NT_176990.1	230947	234169	+	100740299	UDP-glucuronosyltransferase 2B17-like	2.73634	2.03679	0.14069	-0.849882	-0.0816166	0.768266	-1.53504	-0.143714	1.82944	0.130814	0.88628	0.0730504	0.568473	0.978422	0.460464
LOC100740300	NT_177001.1	124122	141786	-	100740300	sodium-independent sulfate anion transporter-like	1.62738	0.000297586	0.999702	-0.00525743	0.00540789	0.0106653	-0.00960548	0.00984303	0.0245979	0.992373	0.992184	0.98047	0.998646	0.998646	0.996836
LOC100740301	NT_177056.1	1987800	1991705	-	100740301	protein phosphatase 1 regulatory subunit 14B	4.34715	1.33843	0.27111	-0.0430107	0.216029	0.25904	-0.210392	1.0493	1.5794	0.834181	0.298877	0.120288	0.966655	0.740019	0.552096
LOC100740302	NT_177066.1	1034078	1036580	-	100740302	cell division cycle protein 20 homolog	2.01776	0.240635	0.786996	0.19482	0.255011	0.0601912	0.527654	0.684577	0.202467	0.599976	0.49664	0.840339	0.899507	0.856156	0.967769
LOC100740303	NT_177066.1	890889	897837	-	100740303	integrin alpha-8-like	4.16735	0.455089	0.636885	-0.0145311	-0.16591	-0.151379	-0.0648586	-0.740742	-0.851564	0.948534	0.46217	0.398347	0.991854	0.840358	0.804979
LOC100740304	NT_177083.1	543171	545166	-	100740304	magnesium transporter NIPA2	5.5176	0.282774	0.754838	0.12196	0.0845143	-0.0374459	0.750114	0.521116	-0.285881	0.456555	0.60449	0.776101	0.838048	0.900749	0.951596
LOC100740305	NT_177089.1	305533	309495	-	100740305	Golgi resident protein GCP60	6.37727	1.15705	0.322347	0.0533565	-0.175526	-0.228883	0.282066	-0.929445	-1.47791	0.779009	0.356938	0.145444	0.952033	0.779565	0.589357
LOC100740307	NT_177168.1	172856	176273	-	100740307	tether containing UBX domain for GLUT4	6.05728	1.05488	0.355541	0.592069	0.237533	-0.354536	1.36538	0.54859	-1.00852	0.17799	0.585626	0.317857	0.635919	0.894372	0.753798
LOC100740308	NT_177184.1	424579	431319	-	100740308	chaoptin-like	0.646475	1.39661	0.256529	-0.78699	0.78227	1.56926	-0.677359	0.644297	1.68942	0.501171	0.522205	0.0971062	0.858049	0.867111	0.512857
LOC100740310	NT_177318.1	310667	341041	+	100740310	leucine-rich repeat-containing G-protein coupled receptor 4-like	1.14255	0.453346	0.637977	-0.818453	-0.41863	0.399822	-0.911144	-0.458811	0.597916	0.36641	0.648275	0.552482	0.784635	0.914831	0.882267
LOC100740312	NT_177563.1	18286	326172	-	100740312	neural cell adhesion molecule 2	3.30831	1.07155	0.349891	0.255088	-0.195257	-0.450345	0.659957	-0.512134	-1.47113	0.512184	0.610718	0.14726	0.862288	0.904261	0.591123
LOC100740313	NT_177694.1	917520	921781	-	100740313	protein unc-45 homolog B	8.84203	1.23797	0.298348	-0.554316	0.269409	0.823725	-0.869667	0.430586	1.54347	0.388465	0.668543	0.128759	0.799499	0.920517	0.565913
LOC100740315	NT_178298.1	59371	61238	+	100740315	serine--tRNA ligase	5.34462	0.579623	0.563675	0.244999	0.365962	0.120963	0.718908	1.07516	0.439412	0.475405	0.287248	0.662178	0.846826	0.73356	0.918562
LOC100740316	NT_178641.1	1122109	1124981	-	100740316	proteasome activator complex subunit 3	5.82617	1.2377	0.298425	0.242582	0.318767	0.0761846	1.18321	1.56137	0.461231	0.242089	0.12448	0.646549	0.697827	0.558457	0.914593
LOC100740317	NT_179064.1	75717	78431	+	100740317	fumarylacetoacetase	3.16607	1.9552	0.151767	-0.377364	0.276572	0.653936	-0.918646	0.653451	1.98872	0.362508	0.516335	0.0519877	0.781861	0.864068	0.403612
LOC100740318	NT_179893.1	1311266	1312993	+	100740318	uncharacterized LOC100740318	3.59776	1.2715	0.288955	0.378297	0.306659	-0.0716377	1.5669	1.26597	-0.36798	0.123183	0.211146	0.714377	0.556398	0.664377	0.933292
LOC100740322	NT_176452.1	113260	115726	+	100740322	uncharacterized LOC100740322	0.809589	1.74498	0.184684	-1.595	-0.270446	1.32456	-1.4697	-0.239516	1.65508	0.147646	0.811644	0.103911	0.591683	0.960453	0.52585
LOC100740323	NT_176455.1	136081	142641	-	100740323	nuclear distribution protein nudE-like 1	6.8963	1.68369	0.195617	0.327685	0.186054	-0.141631	1.81946	1.03527	-0.962206	0.0745804	0.305319	0.340384	0.463998	0.744341	0.769144
LOC100740325	NT_176477.1	496623	501461	-	100740325	BUD13 homolog	6.45352	2.86767	0.0658253	0.364576	-0.0267373	-0.391314	1.7003	-0.124668	-2.23555	0.0950289	0.901266	0.0296849	0.510198	0.981542	0.314893
LOC100740326	NT_176479.1	981826	985890	-	100740326	lipase 3-like	1.62595	0.454202	0.637441	-0.42711	-0.302898	0.124212	-0.948359	-0.666488	0.359	0.347318	0.508036	0.721044	0.773371	0.86095	0.93536
LOC100740327	NT_176494.1	321274	325378	+	100740327	vacuolar protein sorting-associated protein 53 homolog	6.18194	1.41968	0.250975	0.489214	0.248932	-0.240282	1.64531	0.839106	-0.997606	0.105917	0.405238	0.323074	0.529506	0.808949	0.758084
LOC100740329	NT_176533.1	1122767	1129602	-	100740329	cyclin-related protein FAM58A	4.97009	0.765736	0.470145	0.35513	0.216101	-0.139029	1.23032	0.750387	-0.599029	0.224096	0.456392	0.551746	0.679938	0.837983	0.881986
LOC100740331	NT_176559.1	132025	133613	-	100740331	uncharacterized LOC100740331	2.14864	0.303951	0.739195	0.119045	0.321867	0.202821	0.270679	0.72191	0.560258	0.787706	0.473573	0.577701	0.953919	0.846153	0.892113
LOC100740332	NT_176570.1	740457	751294	-	100740332	zinc finger protein 665-like	6.00772	0.990457	0.37828	0.127137	-0.100159	-0.227296	0.639899	-0.504827	-1.40735	0.525038	0.615806	0.165254	0.868842	0.905888	0.617914
LOC100740333	NT_176574.1	768124	773518	+	100740333	protein SMG7-like	6.0122	1.34539	0.269322	0.256057	0.0447166	-0.21134	1.36446	0.238719	-1.38938	0.178278	0.812259	0.170616	0.635919	0.960541	0.626695
LOC100740334	NT_176574.1	1573384	1578873	+	100740334	RNA-binding protein 1-like	6.69703	0.288129	0.750849	-0.0290389	-0.0964461	-0.0674072	-0.205332	-0.684696	-0.579609	0.838112	0.496566	0.564673	0.967225	0.856133	0.887393
LOC100740336	NT_176667.1	1418562	1423789	-	100740336	tubulin beta-1 chain	7.68943	22.4841	9.06616e-08	-1.23384	-0.300674	0.933169	-5.92343	-1.47924	5.31395	2.51525e-07	0.145088	2.2572e-06	0.00014066	0.589179	0.000761029
LOC100740337	NT_176678.1	308547	311464	+	100740337	V-type proton ATPase subunit E	8.42602	0.131353	0.877197	0.0503624	-0.0575025	-0.107865	0.198919	-0.227607	-0.509132	0.843099	0.820841	0.612806	0.968457	0.963043	0.905297
LOC100740339	NT_176730.1	514842	563171	-	100740339	uncharacterized LOC100740339	3.20962	0.311332	0.733822	0.302585	0.0865955	-0.215989	0.697748	0.200706	-0.620338	0.488432	0.841709	0.537735	0.851877	0.967971	0.874982
LOC100740340	NT_176751.1	262201	274561	+	100740340	227 kDa spindle- and centromere-associated protein-like	7.04078	0.828	0.44258	0.197804	-0.0697718	-0.267576	0.766125	-0.270248	-1.25492	0.447054	0.788036	0.215099	0.832889	0.954025	0.666833
LOC100740341	NT_176796.1	666619	670203	+	100740341	methenyltetrahydrofolate synthase domain-containing protein	5.27424	2.01582	0.143454	0.0479466	0.325359	0.277412	0.240419	1.63376	1.73116	0.810947	0.10833	0.0893333	0.960167	0.533434	0.498445
LOC100740342	NT_176801.1	736296	742968	+	100740342	Krueppel homolog 1-like	2.24696	3.08521	0.0541492	-0.856502	-1.31205	-0.455544	-1.58736	-2.43877	-1.1732	0.118472	0.0181754	0.246042	0.549152	0.252542	0.699953
LOC100740343	NT_176825.1	755770	766502	+	100740343	huntingtin	5.22613	0.531145	0.591076	0.0548596	-0.139272	-0.194132	0.230644	-0.587051	-1.01567	0.818493	0.559701	0.314471	0.962381	0.884996	0.751829
LOC100740344	NT_176861.1	130074	303124	-	100740344	epidermal growth factor receptor	3.457	2.8286	0.0681856	-1.00083	0.0360044	1.03683	-1.6987	0.0592247	2.22095	0.0953306	0.952999	0.0307185	0.510375	0.992709	0.318734
LOC100740345	NT_176882.1	129453	136166	-	100740345	probable ATP-dependent RNA helicase DDX55 homolog	5.15969	0.16402	0.849161	-0.0783691	-0.00153012	0.076839	-0.427032	-0.00834617	0.5239	0.671113	0.993373	0.602566	0.921489	0.99881	0.8999
LOC100740346	NT_176897.1	1117149	1142425	+	100740346	uncharacterized LOC100740346	-1.98872	1.11646	0.335132	0.44388	1.24728	0.803396	0.49944	1.37384	1.09024	0.619569	0.175366	0.280617	0.906955	0.631994	0.727918
LOC100740349	NT_176968.1	111550	123729	+	100740349	uncharacterized LOC100740349	6.78608	0.350932	0.70568	-0.154933	-0.208581	-0.0536481	-0.617682	-0.834961	-0.259287	0.539471	0.407546	0.796434	0.875976	0.810978	0.955616
LOC100740350	NT_177059.1	1425702	1436905	-	100740350	aromatic-L-amino-acid decarboxylase	4.38849	4.01853	0.0238118	-1.31088	-0.768409	0.542467	-2.79365	-1.6225	1.49599	0.00727145	0.110723	0.140679	0.15978	0.535323	0.583571
LOC100740351	NT_177059.1	599155	603254	+	100740351	broad-complex core protein isoforms 1/2/3/4/5	3.37991	0.146354	0.864205	0.0420503	-0.15769	-0.19974	0.0877365	-0.329236	-0.529276	0.930422	0.743295	0.598859	0.989067	0.942287	0.899186
LOC100740352	NT_177234.1	324189	329470	+	100740352	histone acetyltransferase Tip60	2.22363	1.44645	0.244686	-0.496577	-0.299233	0.197344	-1.68046	-1.00197	0.867063	0.0988457	0.320981	0.389877	0.516449	0.756181	0.799765
LOC100740353	NT_177291.1	208765	306208	-	100740353	RNA-binding protein Musashi homolog Rbp6-like	0.466862	0.280564	0.75649	-0.476901	-0.355763	0.121138	-0.743913	-0.552409	0.240504	0.460266	0.583027	0.810882	0.839215	0.893848	0.960146
LOC100740354	NT_177349.1	86162	87958	+	100740354	HSPB1-associated protein 1	5.74452	6.69287	0.00258563	0.673482	0.110548	-0.562934	3.01829	0.495809	-3.1223	0.00392587	0.622111	0.00292499	0.115766	0.907625	0.0984231
LOC100740356	NT_177498.1	306879	312167	-	100740356	FAD-dependent oxidoreductase domain-containing protein 1	6.55835	0.729509	0.486998	0.304211	0.442989	0.138778	0.825022	1.20874	0.463918	0.413115	0.232212	0.644636	0.813448	0.686777	0.913901
LOC100740357	NT_177687.1	45318	46377	+	100740357	histone deacetylase complex subunit SAP18	4.77999	1.13485	0.329276	0.379094	0.355916	-0.0231773	1.41472	1.32842	-0.107542	0.163089	0.189819	0.914771	0.613343	0.647159	0.985646
LOC100740358	NT_177694.1	340204	341124	+	100740358	60S ribosomal protein L36	8.75143	0.0127141	0.987369	0.0541805	0.058579	0.00439843	0.13888	0.151052	0.0135688	0.89008	0.880517	0.989226	0.979206	0.977636	0.998432
LOC100740359	NT_177753.1	118413	123505	+	100740359	transcription factor Sp4-like	5.44951	0.261181	0.771142	0.203278	0.205767	0.00248892	0.654687	0.664382	0.00996063	0.515545	0.509371	0.992091	0.863697	0.861263	0.998646
LOC100740361	NT_177883.1	56663	58500	-	100740361	cyclin-dependent kinase 20	3.16158	2.39754	0.100893	0.689154	0.257121	-0.432033	2.02735	0.762439	-1.57718	0.0477482	0.449231	0.120799	0.390698	0.833456	0.552219
LOC100740362	NT_181884.1	8	367	-	100740362	hymenoptaecin-like	2.97339	0.94274	0.396092	-2.98409	-1.22444	1.75965	-1.29581	-0.481702	0.960117	0.200743	0.632032	0.341424	0.656623	0.910561	0.769355
LOC100740364	NT_176438.1	230960	237097	+	100740364	importin-4-like	6.40176	0.055219	0.946333	0.00456429	0.0724277	0.0678634	0.0162023	0.258677	0.295914	0.987135	0.796902	0.76847	0.998432	0.955731	0.949233
LOC100740365	NT_176442.1	205819	228711	+	100740365	la-related protein 1B	5.66593	2.34489	0.105882	-0.450595	-0.0153948	0.4352	-1.63998	-0.0563145	1.9636	0.107026	0.955306	0.0549144	0.530747	0.99306	0.413738
LOC100740366	NT_176470.1	307806	310270	-	100740366	splicing factor 45	3.89807	3.31963	0.0439454	-0.414603	-0.000938057	0.413665	-1.88753	-0.00421918	2.37893	0.064656	0.99665	0.0210561	0.4408	0.999556	0.27007
LOC100740367	NT_176499.1	1174143	1177606	-	100740367	leucine carboxyl methyltransferase 1	7.40956	0.84272	0.436312	0.477662	0.482076	0.00441376	1.17751	1.19199	0.01331	0.244333	0.238657	0.989431	0.698914	0.694506	0.998432
LOC100740369	NT_176510.1	1616784	1629864	-	100740369	netrin receptor UNC5C-like	0.642427	0.0298617	0.970596	0.138853	0.211809	0.0729559	0.160471	0.244047	0.102955	0.87313	0.808152	0.918394	0.975763	0.959248	0.98648
LOC100740371	NT_176521.1	485260	506132	-	100740371	C-Maf-inducing protein-like	3.16271	0.0328147	0.967738	-0.0383789	-0.115739	-0.07736	-0.0765566	-0.229474	-0.195692	0.939269	0.819398	0.845611	0.990149	0.962591	0.969024
LOC100740372	NT_176547.1	3425	8140	+	100740372	double-stranded RNA-specific editase 1-like	4.35479	0.0442212	0.956778	0.0298571	0.0580769	0.0282198	0.148948	0.289128	0.176674	0.882169	0.773629	0.860448	0.977997	0.950957	0.97257
LOC100740373	NT_176548.1	223171	235181	+	100740373	serine/threonine-protein phosphatase 6 regulatory ankyrin repeat subunit A	-0.336853	0.885239	0.41872	-0.882244	-0.331093	0.551151	-1.20801	-0.443768	0.990274	0.232489	0.659045	0.32661	0.686855	0.917282	0.760331
LOC100740374	NT_176552.1	134029	143077	-	100740374	anoctamin-4	2.75225	3.22848	0.0476525	1.64154	2.0817	0.440158	2.02678	2.48986	0.578372	0.0478091	0.0160025	0.565501	0.390967	0.237042	0.887865
LOC100740375	NT_176554.1	2210238	2220073	+	100740375	regulator of G-protein signaling loco	5.59475	0.0766783	0.926292	0.0460312	-0.0133628	-0.059394	0.238853	-0.0694963	-0.381676	0.812155	0.94486	0.704252	0.960541	0.991541	0.931627
LOC100740376	NT_176554.1	2180434	2183175	-	100740376	tubulin alpha-1 chain-like	7.15462	0.851349	0.432681	0.475304	0.335821	-0.139483	1.30139	0.923159	-0.469108	0.198843	0.360173	0.640946	0.656169	0.78072	0.912786
LOC100740377	NT_176585.1	559360	590524	-	100740377	heterogeneous nuclear ribonucleoprotein 27C	6.50206	4.71488	0.0131135	-0.569366	-0.0973886	0.471977	-2.55969	-0.442921	2.59648	0.0134123	0.659654	0.0122067	0.216359	0.917282	0.204792
LOC100740378	NT_176622.1	940138	944620	-	100740378	dolichyl-diphosphooligosaccharide--protein glycosyltransferase subunit STT3A	4.76084	0.880094	0.420809	-0.368773	0.0685903	0.437364	-0.861217	0.159652	1.27738	0.393059	0.873772	0.207123	0.801417	0.975847	0.661204
LOC100740379	NT_176622.1	1701039	1705293	+	100740379	integral membrane protein GPR155	6.2011	0.225742	0.798699	-0.122199	-0.0114139	0.110785	-0.531795	-0.0499387	0.592667	0.597125	0.960362	0.555964	0.898337	0.993917	0.88342
LOC100740381	NT_176644.1	1489772	1492569	-	100740381	G patch domain-containing protein 2	3.1951	0.855215	0.431065	-0.262771	-0.044549	0.218222	-1.06633	-0.178446	1.12686	0.291185	0.859063	0.264957	0.735693	0.97257	0.713124
LOC100740382	NT_176644.1	1666141	1669842	+	100740382	DNA repair and recombination protein RAD54B-like	1.38664	3.09324	0.0537614	0.655132	0.0311161	-0.624016	1.87836	0.090445	-2.26077	0.0659237	0.92828	0.0279706	0.443031	0.988772	0.305993
LOC100740383	NT_176667.1	1285241	1287286	-	100740383	uncharacterized protein C4B3.18	6.21817	1.23851	0.298194	0.192629	-0.192332	-0.384961	0.643574	-0.642097	-1.57424	0.52267	0.523621	0.121476	0.867406	0.867837	0.553552
LOC100740384	NT_176736.1	2067547	2068778	-	100740384	ATP synthase subunit s	7.43681	1.47626	0.237876	1.23901	0.700712	-0.538295	1.69954	0.958254	-0.916152	0.0951723	0.342354	0.363802	0.510198	0.769766	0.782938
LOC100740385	NT_176737.1	1842636	1843121	+	100740385	uncharacterized LOC100740385	7.56414	1.83591	0.169619	1.14533	0.955126	-0.190204	1.86955	1.55835	-0.383301	0.0671619	0.125194	0.703054	0.445896	0.559744	0.931479
LOC100740386	NT_176739.1	159355	163168	+	100740386	uncharacterized LOC100740386	-0.911612	3.08324	0.0542446	0.0200496	-1.17458	-1.19463	0.0291258	-1.7509	-2.33583	0.976875	0.0858398	0.0233778	0.996242	0.490795	0.28296
LOC100740388	NT_176778.1	331069	340676	+	100740388	myrosinase 1-like	7.05425	1.17453	0.316997	-0.629543	-0.574869	0.0546737	-1.45098	-1.33349	0.15173	0.152772	0.188164	0.879985	0.598981	0.6461	0.977525
LOC100740389	NT_176796.1	390251	393884	-	100740389	major facilitator superfamily domain-containing protein 1-like	5.21397	1.34433	0.269593	-0.511223	-0.37054	0.140683	-1.62998	-1.18418	0.564673	0.109129	0.241708	0.574716	0.534341	0.69758	0.890882
LOC100740390	NT_176837.1	762112	767984	-	100740390	DNA-directed RNA polymerase I subunit RPA1	5.46288	0.00617039	0.993849	-0.0180446	-0.0255682	-0.00752357	-0.0780028	-0.110825	-0.0404509	0.938124	0.91218	0.967888	0.989736	0.984551	0.99482
LOC100740392	NT_176910.1	413693	415783	+	100740392	phosphatidylinositol glycan ancH-OR biosynthesis class U protein	4.36471	0.64784	0.527331	0.00199038	0.215376	0.213386	0.00780201	0.840588	1.04523	0.993805	0.404414	0.300735	0.99881	0.808423	0.741207
LOC100740393	NT_176962.1	2106484	2108935	+	100740393	DNA-directed RNA polymerase III subunit RPC3	6.26861	4.44029	0.0165643	0.669046	0.0294627	-0.639583	2.28801	0.10036	-2.67963	0.0262186	0.920443	0.00983774	0.298131	0.986884	0.184517
LOC100740394	NT_177001.1	1060662	1063802	+	100740394	uncharacterized LOC100740394	-1.75732	0.570336	0.56882	-0.580588	0.0723717	0.65296	-0.721044	0.0878726	1.01748	0.474101	0.930314	0.313621	0.846447	0.989067	0.751359
LOC100740395	NT_177143.1	433844	436407	-	100740395	broad-complex core protein isoforms 1/2/3/4/5-like	0.797929	0.654084	0.524128	-0.47192	-0.435641	0.0362796	-1.08289	-0.995754	0.107824	0.283837	0.323965	0.914549	0.730198	0.758595	0.985562
LOC100740396	NT_177864.1	991909	996939	-	100740396	exonuclease 1	2.32577	0.576214	0.565557	0.317527	0.112878	-0.204648	0.98165	0.35026	-0.793397	0.330802	0.727554	0.431139	0.763375	0.937163	0.823473
LOC100740397	NT_178641.1	2704330	2705474	-	100740397	dihydrofolate reductase	2.00664	1.93469	0.154691	0.685042	0.254675	-0.430367	1.8258	0.687849	-1.41069	0.0736046	0.494595	0.164268	0.461532	0.855559	0.616206
LOC100740399	NT_176427.1	32165	37206	+	100740399	glycosylphosphatidylinositol ancH-OR attachment 1 protein	5.57641	1.5966	0.212321	-0.133071	0.0891565	0.222227	-0.861589	0.579385	1.78633	0.392856	0.564823	0.0798555	0.801417	0.887528	0.477983
LOC100740401	NT_176438.1	976565	983877	-	100740401	discoidin domain-containing receptor 2-like	3.57164	0.858065	0.429876	-0.41789	-0.440177	-0.0222869	-1.16353	-1.22321	-0.0801634	0.249909	0.226747	0.936414	0.703401	0.681781	0.989356
LOC100740402	NT_176468.1	1047284	1049620	+	100740402	probable protein phosphatase 2C T23F11.1	7.56975	0.113323	0.893082	0.0864269	-0.0213192	-0.107746	0.304502	-0.075149	-0.45762	0.761956	0.940384	0.649126	0.947544	0.990326	0.91492
LOC100740403	NT_176483.1	2049261	2057439	-	100740403	apoptotic chromatin condensation inducer in the nucleus	5.94838	0.92666	0.402289	-0.257901	-0.241559	0.0163419	-1.27814	-1.20045	0.0994269	0.206857	0.235385	0.92118	0.661048	0.690611	0.987069
LOC100740405	NT_176526.1	323799	332544	-	100740405	uncharacterized LOC100740405	-0.732864	0.65017	0.526133	-1.05072	-0.285259	0.765464	-0.978875	-0.26045	0.929545	0.332158	0.795542	0.356887	0.764526	0.955509	0.779565
LOC100740406	NT_176555.1	3074319	3078212	-	100740406	poly [ADP-ribose] polymerase	4.28339	0.257502	0.773956	0.0292109	-0.119538	-0.148749	0.108348	-0.443972	-0.699466	0.914135	0.658899	0.487367	0.985462	0.917282	0.851765
LOC100740407	NT_176561.1	1956409	1969510	+	100740407	venom dipeptidyl peptidase 4	3.97617	3.10871	0.0530235	-1.71677	-1.42696	0.289809	-2.44428	-1.99196	0.561771	0.0179286	0.0516195	0.576677	0.251331	0.40271	0.891605
LOC100740409	NT_176616.1	2881698	2886458	-	100740409	lactosylceramide 4-alpha-galactosyltransferase-like	3.59785	1.1198	0.33406	0.634379	-0.00560146	-0.639981	1.11241	-0.00987945	-1.36882	0.271059	0.992155	0.176919	0.71895	0.998646	0.634163
LOC100740410	NT_176633.1	109810	184217	-	100740410	uncharacterized LOC100740410	0.987964	0.363323	0.697107	-0.335719	-0.00675316	0.328966	-0.635146	-0.0125715	0.780054	0.528108	0.990018	0.438883	0.869554	0.998432	0.828669
LOC100740411	NT_176636.1	2607742	2615905	+	100740411	nipped-B-like protein	3.58083	2.63024	0.0815979	-0.857861	-0.32062	0.53724	-2.09186	-0.768682	1.69551	0.0413338	0.445547	0.0959391	0.36374	0.832051	0.511188
LOC100740412	NT_176638.1	29661	33414	+	100740412	uncharacterized protein KIAA1841	2.78809	0.163628	0.849492	-0.0713038	-0.161313	-0.0900093	-0.238334	-0.537787	-0.387602	0.812555	0.593011	0.699887	0.96058	0.896854	0.930687
LOC100740413	NT_176652.1	123323	124298	-	100740413	60S ribosomal protein L28	7.91055	1.31352	0.277613	0.387905	0.0924269	-0.295478	1.41513	0.336922	-1.30302	0.16297	0.737527	0.198289	0.613307	0.940892	0.656028
LOC100740414	NT_176700.1	20012	24080	+	100740414	uncharacterized LOC100740414	7.75961	0.214736	0.807464	-0.504796	-0.640441	-0.135645	-0.508523	-0.64698	-0.168637	0.61323	0.520481	0.866734	0.905335	0.866292	0.974006
LOC100740415	NT_176736.1	55727	59171	-	100740415	glyceraldehyde-3-phosphate dehydrogenase 2	13.361	0.391815	0.6778	0.277681	0.671493	0.393812	0.345816	0.842114	0.596815	0.730872	0.403567	0.553211	0.938049	0.80821	0.882708
LOC100740416	NT_176740.1	190360	206890	-	100740416	ATP-binding cassette sub-family C member Sur	2.25714	0.649908	0.526268	-0.967187	-0.617335	0.349852	-1.12529	-0.709694	0.548918	0.265617	0.481053	0.585403	0.713741	0.848872	0.894259
LOC100740417	NT_176780.1	526770	530114	-	100740417	uncharacterized LOC100740417	-0.382158	0.252634	0.777696	-0.310677	-0.0152997	0.295377	-0.537681	-0.0261429	0.645447	0.593083	0.979243	0.521466	0.896854	0.996772	0.866713
LOC100740418	NT_176808.1	13546	16896	+	100740418	GRIP and coiled-coil domain-containing protein 1	4.69029	4.05027	0.0231661	0.343096	-0.124327	-0.467423	1.64385	-0.598883	-2.80363	0.106219	0.551842	0.00707906	0.529768	0.882083	0.157131
LOC100740419	NT_176837.1	2683922	2685741	+	100740419	uncharacterized LOC100740419	3.85267	7.20253	0.00172889	0.689718	0.024653	-0.665065	2.87683	0.104084	-3.43976	0.00580595	0.917502	0.00115302	0.141404	0.986471	0.0575153
LOC100740421	NT_176945.1	776900	781853	-	100740421	transient receptor potential channel pyrexia-like	-0.855679	0.543571	0.583923	0.714996	0.245019	-0.469977	0.959007	0.331684	-0.766833	0.341978	0.741457	0.446636	0.769701	0.941977	0.832721
LOC100740422	NT_176967.1	2106300	2125478	+	100740422	monocarboxylate transporter 10	1.56089	2.55863	0.0870897	0.477123	-0.330485	-0.807608	1.05143	-0.743481	-2.27618	0.297907	0.460525	0.026967	0.739587	0.83923	0.301778
LOC100740423	NT_176990.1	10120	58431	+	100740423	transmembrane and TPR repeat-containing protein 1-like	1.59828	0.126443	0.881493	-0.106463	0.125288	0.231751	-0.186809	0.215799	0.505993	0.852535	0.829986	0.614993	0.971521	0.96501	0.905888
LOC100740424	NT_177056.1	1992125	1993127	-	100740424	60S ribosomal protein L31	8.61841	0.0415581	0.959325	0.105838	0.0627105	-0.0431273	0.287632	0.171137	-0.141142	0.774768	0.864778	0.888302	0.951413	0.973267	0.979017
LOC100740425	NT_177066.1	131350	132361	-	100740425	heat shock factor-binding protein 1	6.38412	0.462967	0.631974	0.223424	0.170584	-0.0528404	0.952964	0.73027	-0.276901	0.345002	0.468491	0.78295	0.771906	0.842849	0.952853
LOC100740426	NT_177066.1	915201	923155	+	100740426	prolyl 3-hydroxylase 1-like	4.71536	0.327577	0.722139	0.191949	0.0691059	-0.122843	0.742557	0.267731	-0.594606	0.46108	0.789962	0.554677	0.839698	0.954263	0.883149
LOC100740427	NT_177083.1	541024	542380	-	100740427	protein cornichon	4.79071	0.120575	0.886657	0.119594	0.110297	-0.00929705	0.464355	0.428298	-0.045356	0.644325	0.670197	0.963997	0.913599	0.921137	0.994392
LOC100740428	NT_177089.1	308990	348233	+	100740428	probable beta-hexosaminidase fdl	5.51762	0.990974	0.378092	-0.122992	-0.301021	-0.17803	-0.540038	-1.32453	-0.970388	0.591469	0.191098	0.33633	0.896387	0.647933	0.766611
LOC100740429	NT_177092.1	32883	39155	-	100740429	ubiquitin-conjugating enzyme E2-17 kDa	9.23692	1.56326	0.219103	0.795033	0.763333	-0.0317003	1.64375	1.5806	-0.0803655	0.10624	0.120012	0.936254	0.529768	0.551466	0.989317
LOC100740430	NT_177168.1	13085	16528	-	100740430	fatty acyl-CoA reductase 1	-0.914059	1.14173	0.32711	0.74736	1.3179	0.570538	0.867746	1.48444	0.79909	0.389506	0.143708	0.42786	0.799765	0.587753	0.821661
LOC100740431	NT_177184.1	431437	439287	+	100740431	WD repeat-containing protein 37	5.80597	1.35174	0.2677	0.33796	0.0605663	-0.277394	1.36971	0.246063	-1.39051	0.176645	0.806598	0.170276	0.634097	0.958714	0.626337
LOC100740433	NT_177318.1	352150	354076	-	100740433	putative uncharacterized protein DDB_G0287457	4.44796	0.0615345	0.940389	0.0450876	-0.0170949	-0.0621825	0.199907	-0.0757462	-0.346572	0.842331	0.939911	0.730307	0.968275	0.990326	0.937896
LOC100740435	NT_177500.1	81075	83415	-	100740435	B-cell receptor-associated protein 31	7.04295	0.0876203	0.916243	0.0666905	0.0840958	0.0174053	0.326239	0.413497	0.103689	0.745549	0.680937	0.917814	0.943096	0.925703	0.98648
LOC100740436	NT_177571.1	6480	8479	+	100740436	pyrroline-5-carboxylate reductase 2-like	7.97844	0.321472	0.726507	0.741651	1.28488	0.543228	0.457404	0.796825	0.411677	0.649279	0.429163	0.682262	0.914956	0.822132	0.925905
LOC100740437	NT_177694.1	945778	949603	-	100740437	protein cramped	4.7539	0.124808	0.882929	-0.0208158	0.0449922	0.065808	-0.125363	0.270905	0.495936	0.900718	0.787533	0.622022	0.981262	0.953919	0.907625
LOC100740439	NT_178298.1	56822	59371	-	100740439	oxygen-dependent coproporphyrinogen-III oxidase	5.11403	0.970697	0.385553	0.373246	0.242643	-0.130602	1.38978	0.905536	-0.604353	0.170497	0.369344	0.548228	0.626632	0.786602	0.880336
LOC100740440	NT_178555.1	446278	462995	+	100740440	actin cytoskeleton-regulatory complex protein PAN1	3.97082	0.0191046	0.981084	0.0438099	0.11208	0.06827	0.0714931	0.181934	0.13824	0.943279	0.856339	0.890583	0.99083	0.972076	0.97928
LOC100740441	NT_178641.1	1125485	1127493	-	100740441	26S proteasome non-ATPase regulatory subunit 11	7.07465	0.250185	0.779585	-0.15436	-0.0170855	0.137275	-0.570571	-0.0636414	0.615307	0.57074	0.949499	0.541027	0.889377	0.991854	0.876822
LOC100740443	NT_179893.1	1317959	1378489	-	100740443	casein kinase I isoform gamma-3	3.68502	1.93792	0.154228	-0.545723	-0.166113	0.379611	-1.74394	-0.52331	1.54053	0.0870576	0.602974	0.129474	0.492663	0.899966	0.566801
LOC100740446	NT_176446.1	320497	325524	-	100740446	IQ motif-containing protein H-like	-1.89042	0.241637	0.786215	-0.21056	0.257161	0.467721	-0.25263	0.304247	0.699044	0.801547	0.76215	0.487629	0.957436	0.94763	0.851765
LOC100740447	NT_176452.1	113231	118707	-	100740447	WD repeat domain phosphoinositide-interacting protein 3	4.71334	1.33377	0.272314	-0.00396835	0.277756	0.281725	-0.0170178	1.18722	1.51102	0.986487	0.240516	0.136815	0.998159	0.696244	0.577558
LOC100740448	NT_176455.1	940694	1034271	+	100740448	extracellular serine/threonine protein kinase FAM20C	7.48635	0.30977	0.734955	-0.350961	-0.48686	-0.1359	-0.56524	-0.787966	-0.260728	0.574333	0.434282	0.795329	0.890719	0.825162	0.955509
LOC100740450	NT_176477.1	318310	320219	+	100740450	NADH dehydrogenase [ubiquinone] flavoprotein 2	9.29021	1.28909	0.28415	0.876192	0.592729	-0.283462	1.60794	1.08401	-0.634941	0.113882	0.283343	0.528241	0.541343	0.729932	0.869614
LOC100740451	NT_176479.1	984564	991955	+	100740451	gem-associated protein 5	5.35743	1.24089	0.297515	0.390467	0.318003	-0.0724641	1.54316	1.25986	-0.355285	0.128836	0.213327	0.723808	0.565913	0.665361	0.936187
LOC100740452	NT_176494.1	325647	327622	-	100740452	60S ribosomal protein L7a	8.60756	1.3325	0.272644	0.454811	0.324955	-0.129856	1.6293	1.16745	-0.564843	0.109272	0.248337	0.574601	0.534341	0.702081	0.890882
LOC100740453	NT_176518.1	190261	192968	-	100740453	5-methylcytosine rRNA methyltransferase NSUN4	5.30047	1.17915	0.3156	0.528728	0.502352	-0.0263751	1.43422	1.3644	-0.0888668	0.157476	0.178298	0.929528	0.604997	0.635919	0.989018
LOC100740454	NT_176533.1	896938	902775	-	100740454	uncharacterized LOC100740454	5.32715	0.330164	0.720297	-0.157035	-0.149211	0.00782383	-0.758581	-0.722327	0.0471271	0.451516	0.473319	0.962592	0.835129	0.846024	0.994285
LOC100740455	NT_176559.1	139456	147901	+	100740455	alpha-aminoadipic semialdehyde synthase	2.88465	1.65998	0.200026	-0.280874	-1.02573	-0.744854	-0.415117	-1.54187	-1.50353	0.679758	0.129148	0.138731	0.925301	0.566646	0.580531
LOC100740456	NT_176570.1	882173	964160	+	100740456	sonic hedgehog protein A	-1.98488	0.0390247	0.961755	-0.127563	-0.249831	-0.122268	-0.139075	-0.271666	-0.166388	0.889926	0.786951	0.868495	0.979206	0.953515	0.974685
LOC100740457	NT_176574.1	780721	782178	-	100740457	uncharacterized LOC100740457	4.70519	6.56547	0.00286211	0.838582	0.195036	-0.643545	3.11279	0.728991	-2.96388	0.00300538	0.469266	0.00456924	0.0995296	0.843035	0.125236
LOC100740459	NT_176667.1	1434154	1436358	+	100740459	kxDL motif-containing protein CG10681	4.4452	0.724652	0.489304	0.133225	-0.0754726	-0.208698	0.611012	-0.346888	-1.20315	0.543844	0.730071	0.234347	0.878435	0.937896	0.689732
LOC100740461	NT_176730.1	17617	19771	-	100740461	probable tRNA N6-adenosine threonyL-CArbamoyltransferase	6.91643	0.634392	0.534297	0.147112	-0.152031	-0.299143	0.456114	-0.470636	-1.12393	0.650201	0.639862	0.266185	0.915256	0.912325	0.7141
LOC100740462	NT_176796.1	696904	706950	+	100740462	protein Star-like	-1.65287	1.7985	0.175657	-1.63469	-1.90986	-0.275162	-1.56167	-1.83685	-0.366633	0.12441	0.0719296	0.715375	0.558457	0.457231	0.933571
LOC100740463	NT_176801.1	743294	749326	-	100740463	uncharacterized LOC100740463	5.5833	0.167442	0.846279	0.0554197	0.157781	0.102362	0.186018	0.531072	0.425308	0.853152	0.597622	0.672361	0.971627	0.8987	0.921892
LOC100740464	NT_176825.1	74071	78686	-	100740464	uncharacterized LOC100740464	4.66173	6.03957	0.00437169	0.658859	0.119334	-0.539524	2.88868	0.525719	-2.94462	0.00562104	0.601311	0.00481953	0.138957	0.899507	0.128449
LOC100740466	NT_176882.1	126433	129151	+	100740466	putative uncharacterized protein DDB_G0274405	5.62458	0.763675	0.471087	0.16397	-0.26643	-0.4304	0.379005	-0.615882	-1.23287	0.706222	0.54065	0.22315	0.932334	0.876602	0.678401
LOC100740468	NT_176906.1	2386559	2388204	-	100740468	shematrin-like protein 1	7.74652	0.336418	0.715862	-0.332325	-0.524215	-0.19189	-0.518957	-0.824336	-0.357488	0.605985	0.413501	0.722169	0.901488	0.813632	0.935634
LOC100740470	NT_177059.1	605244	612737	+	100740470	ankyrin-3-like	9.77634	1.32129	0.275567	0.280763	0.548263	0.267501	0.811514	1.59806	0.942322	0.420757	0.116068	0.35037	0.817357	0.544883	0.775729
LOC100740471	NT_177234.1	328513	484893	-	100740471	uncharacterized LOC100740471	1.33159	0.0212684	0.978965	0.0739973	0.11422	0.0402231	0.133666	0.203989	0.0926768	0.894181	0.839156	0.926515	0.979914	0.967689	0.988434
LOC100740473	NT_177333.1	696773	717303	-	100740473	cyclin-T-like	4.28213	0.0388904	0.961884	-0.0595056	-0.0366148	0.0228908	-0.277452	-0.170248	0.133613	0.782529	0.865473	0.894222	0.952853	0.973605	0.979914
LOC100740474	NT_177349.1	88041	89114	+	100740474	ADP-ribosylation factor-like protein 2	5.45706	1.42476	0.249769	0.31882	0.1136	-0.20522	1.54931	0.553459	-1.24064	0.127351	0.582313	0.220286	0.563492	0.893524	0.674674
LOC100740475	NT_177487.1	2909	5372	+	100740475	dnaJ homolog subfamily C member 24-like	5.83644	5.47614	0.00693605	0.701024	0.493211	-0.207813	3.29883	2.32673	-1.21535	0.00175331	0.0238961	0.229702	0.0726883	0.286018	0.684684
LOC100740476	NT_177498.1	334966	354093	-	100740476	gamma-aminobutyric acid receptor subunit beta-like	0.11313	0.658723	0.521762	-0.985252	0.065948	1.0512	-0.774715	0.0502447	1.1002	0.442004	0.960119	0.276296	0.829859	0.993896	0.723352
LOC100740477	NT_177687.1	43479	44854	+	100740477	uncharacterized protein C9orf85 homolog	5.06946	7.5566	0.00131189	1.08657	0.337576	-0.748991	3.49304	1.09224	-2.98042	0.000981783	0.279744	0.00436389	0.053556	0.727039	0.122241
LOC100740478	NT_177753.1	124192	127068	+	100740478	WAS/WASL-interacting protein family member 1-like	3.98458	0.302492	0.740262	-0.134533	-0.147899	-0.0133662	-0.673107	-0.738342	-0.084197	0.503849	0.463615	0.933222	0.85953	0.841088	0.989067
LOC100740480	NT_177883.1	58519	67050	+	100740480	DNA helicase MCM8	2.55854	4.75747	0.0126492	0.7124	0.172767	-0.539633	2.66085	0.651988	-2.50894	0.0103327	0.517271	0.0152533	0.188989	0.864292	0.230854
LOC100740481	NT_181903.1	14	704	+	100740481	60S ribosomal protein L23	8.20694	0.198284	0.820752	0.207	0.121689	-0.0853112	0.628079	0.370401	-0.311655	0.532691	0.712583	0.756545	0.87238	0.932817	0.946533
LOC100740482	NT_176429.1	89544	91188	+	100740482	NA	3.32382	6.43804	0.00316949	0.471691	-0.606704	-1.07839	1.23227	-1.62432	-3.61086	0.223373	0.110334	0.000685037	0.678704	0.535111	0.0429708
LOC100740483	NT_176438.1	242292	254581	+	100740483	adenylate cyclase type 2	3.9486	3.90541	0.026269	-0.702535	-0.0771948	0.62534	-2.17416	-0.235336	2.49582	0.0342509	0.814869	0.015765	0.336995	0.961285	0.236248
LOC100740484	NT_176442.1	237012	240726	-	100740484	PBAN-type neuropeptides-like	-4.41724	0.20318	0.816774	-0.673874	-0.807192	-0.133319	-0.518657	-0.620736	-0.12987	0.606192	0.537475	0.897168	0.901556	0.874982	0.980497
LOC100740485	NT_176470.1	304830	307677	+	100740485	alpha-1	4.67534	0.34607	0.709074	-0.23162	-0.003681	0.227939	-0.616774	-0.00979034	0.76342	0.540066	0.992226	0.448651	0.876502	0.998646	0.833245
LOC100740486	NT_176499.1	1192889	1204419	+	100740486	guanine nucleotide exchange factor DBS-like	4.62192	0.0780919	0.924987	-0.0711449	-0.00867908	0.0624658	-0.315458	-0.0384121	0.346476	0.753672	0.969506	0.730378	0.945098	0.99482	0.937896
LOC100740487	NT_176502.1	527063	530682	-	100740487	DNA polymerase iota	5.50496	1.4633	0.240812	-0.362707	-0.224339	0.138368	-1.70235	-1.05551	0.808104	0.0946407	0.296056	0.4227	0.50934	0.737741	0.81874
LOC100740488	NT_176510.1	110596	113743	-	100740488	protein vein-like	-0.963242	0.413726	0.663332	-0.799055	-0.539896	0.259159	-0.907276	-0.603982	0.379806	0.368432	0.548473	0.705631	0.786257	0.88037	0.93218
LOC100740490	NT_176547.1	9798	10928	+	100740490	intraflagellar transport protein 22 homolog	-1.56471	0.164064	0.849124	-0.409486	-0.181951	0.227535	-0.538221	-0.237792	0.389955	0.592713	0.812974	0.698157	0.896748	0.960657	0.930075
LOC100740491	NT_176552.1	149770	154613	-	100740491	D-arabinitol dehydrogenase 1-like	7.09884	1.56098	0.219574	-0.0896728	-0.842048	-0.752375	-0.15258	-1.42084	-1.53817	0.879318	0.161312	0.130049	0.977477	0.611404	0.567449
LOC100740492	NT_176554.1	2220292	2250605	+	100740492	M-phase inducer phosphatase 1-like	3.16597	0.455298	0.636754	-0.0730361	0.150692	0.223728	-0.248086	0.506614	0.950337	0.805041	0.61456	0.346322	0.958245	0.905888	0.772672
LOC100740493	NT_176554.1	2184790	2191054	-	100740493	Fanconi anemia group I protein	3.05145	0.362974	0.697347	0.182617	0.25089	0.0682725	0.619468	0.844801	0.289807	0.538304	0.402079	0.773113	0.875299	0.807389	0.950707
LOC100740495	NT_176622.1	952733	956543	+	100740495	NF-X1-type zinc finger protein NFXL1	3.22845	0.176605	0.838609	-0.115374	-0.138469	-0.0230946	-0.483148	-0.578749	-0.122213	0.631012	0.565248	0.9032	0.910265	0.887739	0.982068
LOC100740496	NT_176622.1	1705348	1706881	-	100740496	elongator complex protein 5	6.54467	1.03846	0.3612	0.349128	-0.0101693	-0.359297	1.05629	-0.0307375	-1.32702	0.295702	0.975596	0.190281	0.737345	0.995881	0.647159
LOC100740498	NT_176644.1	1488758	1489432	+	100740498	mitochondrial import inner membrane translocase subunit Tim9	2.69274	0.818754	0.446565	0.610241	0.366589	-0.243652	1.27507	0.765626	-0.623863	0.207933	0.447348	0.535435	0.661768	0.833009	0.873813
LOC100740500	NT_176667.1	1288731	1294809	+	100740500	tyrosine-protein kinase Fps85D	5.52648	0.118137	0.888811	0.037924	-0.0372736	-0.0751976	0.19821	-0.195262	-0.487671	0.843651	0.845946	0.627826	0.968484	0.969051	0.90974
LOC100740501	NT_176736.1	2264302	2312590	-	100740501	slit homolog 3 protein	3.06938	6.59129	0.0028037	-0.990898	0.236987	1.22788	-2.27711	0.523562	3.52789	0.0269079	0.602799	0.000883172	0.301647	0.899906	0.0507817
LOC100740502	NT_176737.1	1851207	1860029	+	100740502	homeobox protein AKR-like	5.71109	3.30937	0.0443473	0.642917	0.265684	-0.377233	2.4263	1.00478	-1.76495	0.0187444	0.319638	0.0834242	0.256352	0.755278	0.48748
LOC100740503	NT_176739.1	1058304	1060311	-	100740503	tRNA (adenine(58)-N(1))-methyltransferase non-catalytic subunit TRM6	4.01776	3.31704	0.0440464	0.32753	-0.141294	-0.468824	1.41973	-0.616661	-2.55405	0.161633	0.54014	0.0136066	0.611404	0.87651	0.218079
LOC100740504	NT_176739.1	229228	231331	-	100740504	probable dolichyl pyrophosphate Glc1Man9GlcNAc2 alpha-1	4.46059	0.0549237	0.946612	0.0851772	-0.0422468	-0.127424	0.175076	-0.0869092	-0.330438	0.861697	0.931076	0.742392	0.972902	0.989067	0.942134
LOC100740505	NT_176778.1	356953	361966	-	100740505	UDP-glucuronosyltransferase 2B7-like	0.726902	7.46947	0.00140371	-1.55284	0.0717499	1.62459	-2.66253	0.117507	3.67492	0.0102874	0.90691	0.000561903	0.18889	0.983102	0.0380733
LOC100740506	NT_176796.1	609103	613252	+	100740506	superkiller viralicidic activity 2-like 2	5.48636	3.75257	0.0300143	0.267194	-0.0297105	-0.296904	1.87973	-0.209508	-2.59233	0.0657338	0.834868	0.0123376	0.442715	0.966756	0.206123
LOC100740507	NT_176815.1	607396	871271	-	100740507	rap1 GTPase-activating protein 1	5.18928	3.23828	0.0472385	-0.82279	-0.532075	0.290715	-2.53404	-1.64151	1.12598	0.0143158	0.106705	0.265324	0.223809	0.530215	0.713488
LOC100740509	NT_176871.1	1200729	1205316	-	100740509	protein Skeletor	2.26101	1.07258	0.349545	1.51043	0.313011	-1.19742	1.2663	0.26982	-1.19311	0.211029	0.788363	0.238224	0.664277	0.954247	0.693917
LOC100740510	NT_176897.1	654547	666752	-	100740510	nose resistant to fluoxetine protein 6	-1.41363	0.0639203	0.938153	0.333818	0.33401	0.000191604	0.327878	0.324754	0.000228621	0.744316	0.746666	0.999818	0.942571	0.943096	0.999918
LOC100740511	NT_176910.1	420033	426351	+	100740511	LMBR1 domain-containing protein 2 homolog	6.6374	0.13264	0.876074	0.0708776	0.0203202	-0.0505574	0.459591	0.132279	-0.400541	0.647719	0.895272	0.690393	0.914831	0.980138	0.927989
LOC100740512	NT_176962.1	2045	7377	-	100740512	tetraspanin-1-like	-1.21554	0.130806	0.877675	-0.242526	-0.370026	-0.1275	-0.333926	-0.506432	-0.22614	0.739774	0.614687	0.821976	0.941624	0.905888	0.963279
LOC100740513	NT_177001.1	1064095	1069589	-	100740513	eukaryotic translation initiation factor 2-alpha kinase	5.25236	0.272362	0.762654	-0.180157	-0.150559	0.029598	-0.71867	-0.601967	0.147734	0.47555	0.549803	0.883122	0.846826	0.88068	0.978286
LOC100740514	NT_177001.1	464463	469737	+	100740514	eukaryotic translation initiation factor 3 subunit A	6.16554	0.0354935	0.965152	0.0414207	0.0751797	0.033759	0.144661	0.26341	0.144521	0.885536	0.793272	0.885646	0.978422	0.955102	0.978422
LOC100740516	NT_177864.1	1050399	1062261	+	100740516	dedicator of cytokinesis protein 9	3.74839	0.154779	0.856996	0.0917867	0.182004	0.0902169	0.274027	0.538984	0.335922	0.785146	0.59219	0.738277	0.953137	0.896582	0.941135
LOC100740517	NT_178641.1	2707680	2752387	+	100740517	protein FAM214A	7.66413	1.89117	0.161093	-0.229182	0.302765	0.531947	-0.687892	0.921614	1.93099	0.494567	0.360972	0.0589245	0.855559	0.781119	0.425357
LOC100740519	NT_176427.1	38962	42124	-	100740519	pleiotropic regulator 1	5.47042	0.0487218	0.952489	0.0480888	0.0170299	-0.0310589	0.286371	0.101656	-0.229756	0.775728	0.919419	0.81918	0.951596	0.986757	0.962591
LOC100740521	NT_176438.1	984404	987216	-	100740521	protein prune homolog	3.18141	3.25491	0.0465452	0.454222	-0.123533	-0.577755	1.57123	-0.432696	-2.48245	0.122173	0.667019	0.0163024	0.555357	0.920155	0.240175
LOC100740522	NT_176483.1	2062416	2070595	-	100740522	Krueppel homolog 1-like	5.07563	0.277302	0.758935	-0.326668	-0.148601	0.178067	-0.711627	-0.322896	0.486391	0.479865	0.748064	0.628726	0.848083	0.943341	0.909968
LOC100740523	NT_176521.1	3611768	3744486	+	100740523	neurotrimin	3.27802	0.579637	0.563667	0.00258544	-0.622409	-0.624994	0.00317065	-0.769561	-1.00633	0.997482	0.44503	0.318901	0.999583	0.831968	0.754237
LOC100740524	NT_176526.1	319545	323146	-	100740524	kelch-like ECH-associated protein 1	4.35807	1.74757	0.184237	-0.477555	-0.202966	0.274589	-1.76089	-0.745557	1.27945	0.0841161	0.45928	0.2064	0.48826	0.838739	0.660889
LOC100740525	NT_176533.1	1138267	1172386	-	100740525	protein unzipped	6.2008	0.577264	0.564977	-0.508165	0.0582253	0.566391	-0.734137	0.0847638	1.01843	0.466151	0.932774	0.313172	0.842359	0.989067	0.751359
LOC100740526	NT_176555.1	3072455	3074226	+	100740526	eukaryotic translation initiation factor 3 subunit I	6.42036	4.90604	0.0111589	0.564146	0.118863	-0.445283	2.6689	0.561755	-2.58916	0.0101177	0.576688	0.0124384	0.187505	0.891605	0.207263
LOC100740528	NT_176565.1	1075928	1119478	-	100740528	peroxidasin homolog	-0.728486	1.16594	0.319615	-0.260859	0.888906	1.14977	-0.279422	0.919618	1.49226	0.781025	0.362004	0.141653	0.952507	0.781804	0.58449
LOC100740529	NT_176616.1	2874448	2875740	+	100740529	transmembrane protein 258	4.70731	7.05155	0.00194657	-0.84652	-0.247578	0.598942	-3.31156	-0.962793	2.96002	0.00168878	0.340092	0.00461846	0.0713475	0.769123	0.125845
LOC100740530	NT_176633.1	248128	249120	+	100740530	NA	-0.825879	1.74073	0.185421	0.367387	-0.287853	-0.655241	0.829076	-0.657294	-1.87875	0.410838	0.51388	0.0658692	0.812672	0.862964	0.443031
LOC100740531	NT_176636.1	143871	193719	+	100740531	uncharacterized LOC100740531	3.78911	0.504687	0.606611	-0.292786	-0.0317609	0.261025	-0.793851	-0.0852552	0.887349	0.430878	0.932385	0.378963	0.823438	0.989067	0.793192
LOC100740532	NT_176638.1	39969	41952	+	100740532	U5 small nuclear ribonucleoprotein 40 kDa protein	6.04501	1.73449	0.18651	0.381136	0.292726	-0.08841	1.84235	1.42	-0.528848	0.0711089	0.161556	0.599153	0.454399	0.611404	0.899186
LOC100740533	NT_176652.1	592176	599947	-	100740533	eukaryotic peptide chain release factor subunit 1	6.85834	2.84611	0.0671169	0.286784	0.519785	0.233001	1.29245	2.36225	1.29089	0.201895	0.0219288	0.20243	0.657869	0.275059	0.658261
LOC100740534	NT_176678.1	314663	317371	+	100740534	CAAX prenyl protease 1 homolog	6.74878	0.590407	0.55776	0.0450814	0.226787	0.181705	0.182004	0.923289	0.899967	0.856285	0.360106	0.372273	0.972069	0.78072	0.788644
LOC100740535	NT_176700.1	29957	273822	-	100740535	uncharacterized LOC100740535	4.07072	3.71206	0.0310969	-1.81916	-0.842498	0.976666	-2.53737	-1.15834	1.87166	0.0141955	0.251999	0.0668634	0.223715	0.7048	0.445468
LOC100740536	NT_176736.1	773190	774830	+	100740536	proliferating cell nuclear antigen	3.30932	0.0616825	0.94025	0.0918297	0.0852787	-0.00655099	0.33184	0.306995	-0.029721	0.741339	0.760069	0.976403	0.941977	0.946749	0.99618
LOC100740537	NT_176740.1	98096	100546	-	100740537	protein pelota	7.27647	3.17417	0.0500144	0.595403	0.297009	-0.298394	2.45948	1.2279	-1.50826	0.0172645	0.224994	0.13752	0.247994	0.680334	0.578834
LOC100740538	NT_176780.1	532775	561243	+	100740538	histone deacetylase 4	6.68811	7.32287	0.00157357	1.10651	0.232573	-0.873938	3.25304	0.678697	-3.17087	0.00200509	0.500329	0.00254464	0.0798156	0.85766	0.0915286
LOC100740539	NT_176808.1	2271523	2274323	+	100740539	RING finger protein 11	7.28023	0.757892	0.473742	-0.212616	-0.231596	-0.0189802	-1.0683	-1.1686	-0.114795	0.290304	0.247874	0.909048	0.735126	0.70165	0.983751
LOC100740540	NT_176837.1	2688539	2689872	+	100740540	uncharacterized LOC100740540	1.80219	0.513915	0.601145	0.198226	-0.132816	-0.331042	0.486839	-0.327436	-1.01484	0.628411	0.744648	0.314863	0.909812	0.9427	0.752067
LOC100740541	NT_176882.1	1543331	1547676	+	100740541	uncharacterized LOC100740541	-1.40893	0.070432	0.93208	-0.594571	-0.375118	0.219453	-0.371005	-0.23293	0.180379	0.712136	0.816727	0.857553	0.932817	0.961691	0.97224
LOC100740543	NT_176945.1	258009	259553	-	100740543	phosphatidylinositol-glycan biosynthesis class F protein	2.93061	0.049538	0.951714	0.111773	0.0419021	-0.0698706	0.289416	0.107917	-0.229434	0.77341	0.914476	0.819428	0.950863	0.985562	0.962591
LOC100740545	NT_177056.1	2015683	2019569	-	100740545	carbohydrate sulfotransferase 4-like	5.33579	0.0516287	0.94973	0.0343174	0.071715	0.0373975	0.148183	0.310366	0.200683	0.882769	0.757519	0.841726	0.978198	0.946669	0.967971
LOC100740546	NT_177059.1	1449120	1542890	-	100740546	neural-cadherin-like	3.24946	0.479252	0.621945	-0.585621	-0.341172	0.244449	-0.960102	-0.557854	0.525966	0.341432	0.579329	0.60114	0.769355	0.892518	0.899507
LOC100740547	NT_177066.1	1037279	1042469	-	100740547	uncharacterized LOC100740547	6.7168	1.38816	0.258596	0.526599	0.477008	-0.0495905	1.5835	1.4401	-0.183522	0.11935	0.155813	0.8551	0.550382	0.603163	0.971627
LOC100740548	NT_177066.1	1011548	1016727	+	100740548	ras-like GTP-binding protein Rho1	8.83234	0.765847	0.470094	0.14621	0.0306548	-0.115555	1.06662	0.224029	-1.0117	0.291052	0.82361	0.316351	0.735693	0.9635	0.75285
LOC100740549	NT_177083.1	545939	547835	-	100740549	protein fuzzy homolog	3.82413	0.193349	0.824782	-0.0119351	0.0730507	0.0849858	-0.0667326	0.406513	0.597906	0.94705	0.686028	0.552489	0.991722	0.927266	0.882267
LOC100740550	NT_177092.1	459255	482634	+	100740550	mediator of RNA polymerase II transcription subunit 12-like	-0.890946	0.87544	0.422708	-1.20443	-1.50239	-0.297962	-1.03488	-1.29752	-0.349357	0.305499	0.200161	0.728227	0.744341	0.656505	0.937469
LOC100740552	NT_177184.1	432206	434772	-	100740552	tRNA pseudouridine(38/39) synthase	2.56715	4.71276	0.0131371	0.814007	0.104182	-0.709825	2.49111	0.32526	-2.65791	0.0159524	0.746285	0.0104121	0.236697	0.943096	0.189472
LOC100740554	NT_177318.1	354579	388857	-	100740554	putative uncharacterized protein DDB_G0271606	8.62105	1.36878	0.263398	-0.704784	-0.239912	0.464873	-1.53437	-0.53129	1.20186	0.130979	0.597472	0.234843	0.568514	0.898568	0.690368
LOC100740555	NT_177473.1	3472	21947	-	100740555	NK-tumor recognition protein	3.61251	0.612882	0.545641	0.180083	-0.0481484	-0.228231	0.676546	-0.181399	-1.08175	0.501682	0.856757	0.284337	0.858049	0.972076	0.730562
LOC100740556	NT_177500.1	84178	87552	-	100740556	MICOS complex subunit MIC19	7.76118	1.24544	0.296227	0.961179	0.403639	-0.557541	1.50324	0.626501	-1.06112	0.138805	0.533718	0.293521	0.580531	0.872863	0.736174
LOC100740557	NT_177571.1	11255	111668	+	100740557	von Hippel-Lindau disease tumor suppressor	3.33114	0.566176	0.57114	-0.117909	-0.234318	-0.116409	-0.519386	-1.02906	-0.647593	0.605687	0.308196	0.520087	0.901434	0.746657	0.866187
LOC100740558	NT_177694.1	893223	895706	-	100740558	isocitrate dehydrogenase [NAD] subunit gamma	10.7413	0.523686	0.595413	0.488789	0.675412	0.186624	0.736396	1.02188	0.343112	0.464787	0.311552	0.732893	0.841634	0.749774	0.938617
LOC100740559	NT_177695.1	5527	9464	-	100740559	trans-1	4.54326	0.152888	0.858609	0.192201	0.131035	-0.0611659	0.55163	0.376434	-0.219108	0.583556	0.70812	0.82742	0.89394	0.932544	0.964885
LOC100740561	NT_178298.1	61421	64344	-	100740561	protein krasavietz	9.57195	1.76217	0.181733	0.414598	0.39739	-0.0172086	1.74503	1.67817	-0.0879222	0.0868662	0.0992944	0.930275	0.492077	0.516863	0.989067
LOC100740562	NT_178641.1	1127651	1128842	+	100740562	transmembrane protein 17-like	4.33735	1.36652	0.263966	0.238892	0.523434	0.284542	0.727891	1.58436	1.06535	0.469934	0.119154	0.291624	0.843584	0.549968	0.735851
LOC100740563	NT_179064.1	89816	96376	-	100740563	LIM domain-containing protein jub	3.62209	0.191638	0.826184	0.147116	0.269543	0.122427	0.335335	0.609112	0.340906	0.738717	0.545093	0.734543	0.941231	0.878924	0.939419
LOC100740564	NT_179893.1	22663	222093	-	100740564	MAP7 domain-containing protein 1-like	8.06848	0.238618	0.78857	-0.0966211	0.000296248	0.0969174	-0.521137	0.00160888	0.626515	0.604476	0.998722	0.533708	0.900749	0.999583	0.872863
LOC100740568	NT_176452.1	48326	54022	+	100740568	sterol O-acyltransferase 1	3.55865	2.89271	0.0643576	-1.66221	-1.10087	0.561346	-2.36176	-1.54086	1.13733	0.021955	0.129394	0.260595	0.275082	0.566801	0.710323
LOC100740569	NT_176455.1	1047098	1049644	+	100740569	signal recognition particle subunit SRP68	6.1918	2.20899	0.119978	0.0759507	-0.198307	-0.274257	0.465772	-1.21772	-2.06117	0.643317	0.228808	0.0442854	0.913599	0.683997	0.377376
LOC100740570	NT_176456.1	564054	578865	+	100740570	chromatin assembly factor 1 subunit A-B	3.23948	1.33062	0.273131	0.00960687	-0.37534	-0.384947	0.0296066	-1.16669	-1.52167	0.976494	0.248642	0.134128	0.99618	0.702259	0.572118
LOC100740571	NT_176477.1	408968	496003	-	100740571	HIRA-interacting protein 3	5.40885	2.01516	0.143542	-0.696644	-0.452663	0.243981	-1.99937	-1.30273	0.87892	0.0507877	0.198386	0.383474	0.400125	0.656028	0.796617
LOC100740572	NT_176479.1	1576503	1596405	-	100740572	serum response factor homolog	3.54568	0.220121	0.803163	0.00203206	-0.161916	-0.163948	0.00603826	-0.480271	-0.6154	0.995205	0.633042	0.540966	0.999148	0.910783	0.876822
LOC100740573	NT_176494.1	328177	334923	+	100740573	UDP-glucose 6-dehydrogenase	3.82062	2.26872	0.113556	-0.581474	-0.253302	0.328171	-2.00742	-0.863822	1.45096	0.0498969	0.391639	0.152776	0.396455	0.800967	0.598981
LOC100740575	NT_176521.1	506440	513735	-	100740575	xaa-Pro dipeptidase	6.61004	1.32494	0.274613	0.00684843	-0.248117	-0.254965	0.0330122	-1.19859	-1.49342	0.973791	0.236102	0.14135	0.995695	0.691405	0.584102
LOC100740576	NT_176533.1	888528	895240	-	100740576	sugar transporter SWEET1	5.69894	0.974916	0.383988	0.405951	0.461694	0.0557433	1.1776	1.34397	0.2016	0.244299	0.184773	0.841014	0.698914	0.64312	0.967918
LOC100740578	NT_176559.1	135305	138330	+	100740578	general transcription factor IIF subunit 1	6.1801	0.700381	0.501002	0.349721	0.186895	-0.162827	1.16412	0.623547	-0.666931	0.249672	0.535641	0.507755	0.703401	0.873813	0.860908
LOC100740579	NT_176570.1	628657	631570	-	100740579	signal recognition particle subunit SRP72	5.27213	0.0243536	0.975952	-0.0446201	-0.0276815	0.0169386	-0.219653	-0.136504	0.10386	0.826999	0.891948	0.917679	0.964885	0.979482	0.98648
LOC100740580	NT_176574.1	782287	785412	+	100740580	probable histone-binding protein Caf1	5.42853	2.99887	0.058502	-0.274909	-0.00852809	0.266381	-1.84742	-0.0574414	2.22565	0.0703593	0.954413	0.0303828	0.451913	0.99285	0.317015
LOC100740581	NT_176574.1	288154	291183	-	100740581	protein FAM192A	5.85811	1.13488	0.329266	0.56546	0.401605	-0.163855	1.50186	1.06918	-0.538175	0.13916	0.289908	0.592745	0.580883	0.735115	0.896748
LOC100740582	NT_176667.1	1393508	1397582	-	100740582	vacuolar protein sorting-associated protein 28 homolog	5.88408	0.150565	0.860594	-0.10146	-0.0630175	0.0384422	-0.546733	-0.340863	0.255782	0.586893	0.734576	0.799125	0.89486	0.939419	0.956412
LOC100740583	NT_176683.1	1580100	1581480	+	100740583	TM2 domain-containing protein CG10795	5.65001	0.475295	0.624367	0.213714	0.0835244	-0.13019	0.911472	0.357092	-0.686629	0.366238	0.722463	0.495356	0.784604	0.935744	0.85559
LOC100740584	NT_176730.1	450247	455839	+	100740584	protein LSM14 homolog A	6.07015	1.55968	0.219842	-0.264333	0.0830354	0.347369	-1.0639	0.336504	1.7237	0.292271	0.73784	0.0906827	0.735851	0.941028	0.500964
LOC100740586	NT_176796.1	101092	117427	-	100740586	hrp65 protein-like	7.20926	3.15949	0.0506732	0.190209	-0.507	-0.69721	0.558354	-1.47695	-2.45321	0.578991	0.145698	0.0175356	0.892393	0.58953	0.24931
LOC100740588	NT_176825.1	772444	784671	-	100740588	uncharacterized family 31 glucosidase KIAA1161	5.33973	0.889919	0.416829	-0.4139	-0.108792	0.305107	-1.16307	-0.306441	1.07023	0.250094	0.760488	0.289443	0.703401	0.946896	0.735115
LOC100740589	NT_176861.1	545477	830806	-	100740589	FH1/FH2 domain-containing protein 3	6.85867	0.294559	0.746091	-0.383043	-0.274005	0.109038	-0.765823	-0.549596	0.264991	0.447232	0.584941	0.79206	0.833	0.894097	0.954719
LOC100740590	NT_176882.1	143180	145248	-	100740590	uncharacterized LOC100740590	8.99226	0.243675	0.784629	-0.40788	-0.452659	-0.0447787	-0.599582	-0.666303	-0.0783136	0.55138	0.508153	0.937878	0.881741	0.861005	0.989736
LOC100740592	NT_176925.1	58309	63953	-	100740592	uncharacterized LOC100740592	6.84749	1.89071	0.161163	0.614386	0.336013	-0.278373	1.91925	1.04991	-1.06845	0.0604288	0.298597	0.290237	0.42898	0.739889	0.735115
LOC100740593	NT_176968.1	133820	135962	+	100740593	uncharacterized LOC100740593	-0.421954	0.0451184	0.955922	0.190932	0.266428	0.0754958	0.214651	0.299821	0.10341	0.830876	0.765505	0.918034	0.965348	0.948477	0.98648
LOC100740594	NT_177059.1	3879	7547	-	100740594	cuticle protein 19.8-like	-1.52334	0.283488	0.754305	0.0947524	-0.422403	-0.517156	0.105585	-0.476113	-0.729346	0.916316	0.635981	0.469051	0.986233	0.911314	0.842921
LOC100740595	NT_177234.1	525189	532940	+	100740595	MAP/microtubule affinity-regulating kinase 3-like	7.77769	22.3155	9.92692e-08	1.91803	0.0484075	-1.86963	5.07686	0.124252	-6.0411	5.22356e-06	0.901593	1.63901e-07	0.00155506	0.98155	9.55544e-05
LOC100740596	NT_177349.1	85084	86410	-	100740596	39S ribosomal protein L9	6.14174	6.04424	0.00435515	1.01093	0.686085	-0.32484	3.46977	2.35921	-1.38475	0.00105336	0.0220914	0.17202	0.0552009	0.275755	0.627943
LOC100740597	NT_177498.1	126617	129658	-	100740597	collagen alpha-1(I) chain-like	6.84687	9.85633	0.000233753	-0.768284	-0.271512	0.496772	-4.11156	-1.47313	3.21817	0.000139612	0.146722	0.00221934	0.0163469	0.59047	0.0847285
LOC100740598	NT_177753.1	127000	130430	-	100740598	ATP-binding cassette sub-family F member 3	6.37084	0.137661	0.871709	0.0814402	0.0927368	0.0112967	0.441965	0.505577	0.0752434	0.660341	0.615283	0.940309	0.91768	0.905888	0.990326
LOC100740602	NT_176429.1	90982	92849	-	100740602	protein lin-52 homolog	6.2207	4.27231	0.0191289	1.0342	0.7911	-0.243098	2.89338	2.21792	-0.846451	0.00554914	0.0309373	0.401167	0.138372	0.320056	0.807029
LOC100740603	NT_176438.1	255265	258745	+	100740603	syntaxin-7	5.68661	0.509803	0.603574	-0.161806	-0.0616391	0.100167	-0.938503	-0.358924	0.720905	0.35231	0.7211	0.474185	0.776412	0.93536	0.846447
LOC100740604	NT_176442.1	244180	249487	-	100740604	heart- and neural crest derivatives-expressed protein 1-like	-1.39107	4.59696	0.0144935	-1.20386	0.944517	2.14838	-1.37924	1.02336	3.05517	0.173702	0.310861	0.00353908	0.630317	0.748963	0.108713
LOC100740605	NT_176468.1	1056744	1066449	-	100740605	protein inscuteable homolog	5.06653	0.892299	0.415871	-0.19339	0.186277	0.379667	-0.549067	0.527243	1.34228	0.585302	0.600259	0.185317	0.894161	0.899507	0.643652
LOC100740606	NT_176470.1	311591	316509	+	100740606	CCHC-type zinc finger protein CG3800	7.37674	0.421245	0.658441	0.0360504	-0.143475	-0.179526	0.14714	-0.586359	-0.881602	0.883588	0.560162	0.382035	0.978408	0.885226	0.795629
LOC100740607	NT_176502.1	532026	537288	+	100740607	E3 SUMO-protein ligase PIAS2	4.54314	0.186345	0.830537	0.0629011	-0.0733424	-0.136243	0.22609	-0.264017	-0.613644	0.822015	0.792806	0.542116	0.963279	0.954902	0.877318
LOC100740608	NT_176510.1	356114	364772	-	100740608	dopamine N-acetyltransferase-like	7.02018	0.301888	0.740703	0.22198	0.224789	0.0028098	0.702693	0.715423	0.0108651	0.48537	0.477537	0.991372	0.85143	0.847253	0.998517
LOC100740609	NT_176514.1	225716	446395	+	100740609	furin-like protease 1	4.07677	9.33946	0.000341088	-1.30034	-0.599382	0.700958	-4.09826	-1.8563	2.87019	0.000145805	0.0690615	0.00591196	0.0167222	0.449028	0.143114
LOC100740610	NT_176547.1	13912	14545	-	100740610	sex-determining protein fem-1-like	-1.42668	0.195609	0.822934	0.295059	0.0310397	-0.264019	0.49295	0.052381	-0.553448	0.624116	0.958425	0.58232	0.90825	0.993491	0.893524
LOC100740611	NT_176554.1	2250726	2252321	+	100740611	protein D2-like	7.96979	3.28407	0.0453547	0.626136	0.61867	-0.00746562	2.34784	2.3298	-0.0342418	0.0227087	0.0237198	0.972815	0.279691	0.28579	0.995542
LOC100740612	NT_176554.1	2193710	2197845	-	100740612	pupal cuticle protein C1B	2.20278	0.256967	0.774367	0.281526	0.167931	-0.113595	0.712886	0.424862	-0.355573	0.479092	0.672684	0.723594	0.847639	0.921892	0.936187
LOC100740614	NT_176622.1	956732	960806	+	100740614	pre-mRNA-processing factor 6	4.47022	8.57063	0.000604585	-0.833729	-0.284648	0.549081	-3.73065	-1.26459	3.14057	0.000472309	0.211636	0.00277604	0.0341527	0.664379	0.0962635
LOC100740615	NT_176622.1	1707026	1715095	+	100740615	nuclear receptor-binding protein homolog	7.75454	0.0124783	0.987602	0.0705358	0.0252536	-0.0452822	0.147196	0.0528663	-0.113377	0.883545	0.95804	0.910167	0.978399	0.993399	0.984198
LOC100740616	NT_176636.1	2287205	2456086	+	100740616	Fanconi anemia group J protein homolog	1.8983	0.747801	0.478411	-0.341523	-0.274775	0.0667489	-1.20335	-0.960762	0.302477	0.234272	0.341103	0.763491	0.689727	0.769172	0.948245
LOC100740617	NT_176644.1	1492967	1503155	+	100740617	uncharacterized LOC100740617	6.12439	2.56007	0.0869753	-0.438741	-0.25977	0.178971	-2.24877	-1.3395	1.12595	0.028775	0.186212	0.26534	0.309295	0.644047	0.713488
LOC100740619	NT_176667.1	1299753	1304542	-	100740619	clotting factor B	-0.699287	7.89148	0.00101317	2.46327	0.94447	-1.5188	3.76901	1.51934	-2.71096	0.000418781	0.134714	0.00906018	0.0321185	0.57275	0.177861
LOC100740620	NT_176736.1	2576321	2594868	-	100740620	solute carrier family 22 member 21-like	4.43875	1.17861	0.315763	-0.475055	-0.284611	0.190444	-1.52156	-0.905589	0.773963	0.134155	0.369316	0.442445	0.572118	0.786602	0.829913
LOC100740621	NT_176739.1	1059956	1062212	+	100740621	translation initiation factor eIF-2B subunit gamma	4.61525	1.03183	0.36351	0.349524	0.175086	-0.174439	1.39642	0.70026	-0.867936	0.1685	0.486875	0.389404	0.623801	0.851765	0.799765
LOC100740622	NT_176739.1	231464	235674	-	100740622	myotubularin-related protein 10-B	4.40712	0.351232	0.705471	0.0471825	-0.0965072	-0.14369	0.218031	-0.446638	-0.833784	0.828255	0.656985	0.408203	0.96501	0.916871	0.811505
LOC100740624	NT_176796.1	633439	637409	-	100740624	uncharacterized LOC100740624	6.42009	8.29146	0.000746603	0.862325	0.293849	-0.568476	3.71606	1.2636	-3.03477	0.000494345	0.211988	0.00374839	0.0353804	0.664379	0.112307
LOC100740625	NT_176837.1	774474	788833	+	100740625	sushi	4.3855	4.8028	0.0121738	0.815423	-0.42179	-1.23721	1.62195	-0.855923	-3.08457	0.110841	0.395953	0.00325657	0.535342	0.803341	0.104629
LOC100740627	NT_176897.1	1308159	1314237	-	100740627	histone-lysine N-methyltransferase EHMT2	4.10429	0.166823	0.846799	-0.179174	-0.179876	-0.000702168	-0.52653	-0.527785	-0.00258922	0.600751	0.599886	0.997944	0.899507	0.899507	0.999583
LOC100740628	NT_176910.1	437928	446455	+	100740628	proteasome-associated protein ECM29 homolog	6.72695	1.41369	0.252406	0.364379	0.276826	-0.0875528	1.66612	1.2708	-0.492109	0.101683	0.209437	0.624706	0.52156	0.663145	0.90825
LOC100740630	NT_176967.1	2159630	2160735	-	100740630	cytochrome c oxidase assembly factor 5	5.67781	3.29067	0.0450895	0.98882	0.483127	-0.505693	2.48573	1.2173	-1.57921	0.016169	0.228968	0.120332	0.238844	0.684144	0.552117
LOC100740631	NT_177001.1	1075315	1079893	-	100740631	actin-interacting protein 1	5.96335	0.2228	0.801032	-0.0838838	0.0293829	0.113267	-0.392336	0.138105	0.654359	0.696408	0.890689	0.515754	0.929563	0.97928	0.86378
LOC100740632	NT_177001.1	496987	623822	+	100740632	uncharacterized LOC100740632	1.2157	0.175787	0.839291	-0.257808	-0.301907	-0.0440987	-0.493235	-0.572042	-0.106704	0.623916	0.56975	0.915433	0.908237	0.889341	0.985932
LOC100740633	NT_177089.1	321993	333714	-	100740633	uncharacterized LOC100740633	-2.23499	0.21056	0.810815	0.557022	0.139604	-0.417418	0.57067	0.143572	-0.516634	0.570673	0.886391	0.607594	0.889377	0.978422	0.90266
LOC100740634	NT_177145.1	51341	56322	-	100740634	homeobox protein 2-like	2.67463	5.2309	0.00850133	1.00164	0.255271	-0.746369	2.83337	0.736484	-2.58259	0.00653356	0.464735	0.0126499	0.151668	0.841634	0.20934
LOC100740635	NT_177864.1	1065642	1067849	+	100740635	apoptosis 2 inhibitor-like	5.42899	2.15231	0.126421	0.56796	0.0861262	-0.481834	1.69686	0.258176	-1.78406	0.095681	0.797287	0.0802286	0.510597	0.955764	0.478397
LOC100740636	NT_178555.1	466863	471821	-	100740636	ubiquitin carboxyl-terminal hydrolase calypso	4.57846	1.63079	0.205593	-0.196077	0.00501182	0.201089	-1.30755	0.0332768	1.67504	0.196757	0.973581	0.0999095	0.654702	0.995655	0.518522
LOC100740637	NT_178641.1	2751626	2772573	-	100740637	pyruvate dehydrogenase (acetyl-transferring) kinase	5.82354	1.71875	0.189284	-0.50289	-0.337723	0.165167	-1.85123	-1.24751	0.749837	0.0697988	0.217782	0.45672	0.450594	0.670968	0.838048
LOC100740639	NT_176427.1	53982	58290	+	100740639	uncharacterized LOC100740639	4.27501	0.997171	0.375841	-0.291393	0.0732385	0.364632	-0.868134	0.216571	1.38003	0.389296	0.829387	0.173462	0.799694	0.96501	0.630165
LOC100740641	NT_176438.1	987316	999915	+	100740641	type I inositol 3	5.8846	1.69039	0.194391	0.00931126	-0.387561	-0.396872	0.0322973	-1.34444	-1.69411	0.974358	0.184622	0.0962058	0.995705	0.64312	0.511745
LOC100740642	NT_176483.1	2079124	2082494	+	100740642	eukaryotic translation initiation factor 2-alpha kinase 1-like	4.58778	0.383503	0.683375	-0.103117	0.0424341	0.145551	-0.488842	0.20069	0.867662	0.627002	0.841721	0.389552	0.909733	0.967971	0.799765
LOC100740643	NT_176521.1	4052572	4083164	-	100740643	protein RUFY3	3.83036	3.99117	0.0243833	-0.70354	-0.188157	0.515383	-2.44418	-0.645143	2.28511	0.0179331	0.521661	0.0264002	0.251331	0.866713	0.298498
LOC100740645	NT_176533.1	1116812	1119395	+	100740645	sorting nexin-12	6.03429	4.40962	0.0170044	0.482656	0.580019	0.0973626	2.40363	2.9026	0.601709	0.0198205	0.00541077	0.549973	0.262288	0.136656	0.88068
LOC100740646	NT_176555.1	3080227	3089567	-	100740646	MOG interacting and ectopic P-granules protein 1	6.23141	5.0543	0.00985268	-0.508735	-0.167642	0.341093	-2.89914	-0.962887	2.37757	0.00546227	0.340045	0.0211257	0.137814	0.769123	0.27007
LOC100740647	NT_176561.1	2081138	2104080	+	100740647	dipeptidyl aminopeptidase-like protein 6	2.77924	0.585487	0.56045	-0.454765	-0.727934	-0.273169	-0.667068	-1.06289	-0.53365	0.507668	0.292725	0.595849	0.860908	0.735916	0.897846
LOC100740648	NT_176565.1	1660	58248	+	100740648	uncharacterized LOC100740648	4.73379	1.61636	0.208405	-0.03484	-0.618647	-0.583807	-0.076386	-1.36317	-1.62864	0.939404	0.178681	0.109413	0.990214	0.636485	0.534401
LOC100740649	NT_176616.1	270429	276484	+	100740649	kinesin-related protein 4-like	5.69485	0.182347	0.833841	-0.0778198	-0.0787263	-0.000906448	-0.54706	-0.555112	-0.00789576	0.586669	0.58119	0.99373	0.894855	0.893142	0.99881
LOC100740650	NT_176633.1	249412	251626	+	100740650	NA	0.113952	5.93016	0.00477859	0.686171	-0.372046	-1.05822	1.76511	-0.979641	-3.43731	0.0833969	0.331783	0.00116154	0.487423	0.763978	0.0577346
LOC100740651	NT_176636.1	2625722	2712170	+	100740651	GAS2-like protein 1	6.72314	0.820604	0.445765	-0.20791	0.0738714	0.281781	-0.758821	0.27165	1.25083	0.451374	0.786963	0.216576	0.835129	0.953515	0.669243
LOC100740652	NT_176638.1	44019	45869	-	100740652	uncharacterized LOC100740652	3.4456	3.12962	0.0520424	0.4777	0.257391	-0.220309	2.45925	1.3271	-1.40606	0.0172742	0.190254	0.165634	0.247994	0.647159	0.618675
LOC100740653	NT_176652.1	587909	592037	+	100740653	protein MCM10 homolog	1.98969	0.721017	0.491038	-0.0219584	-0.276665	-0.254707	-0.0729681	-0.921381	-1.08024	0.94211	0.361092	0.285001	0.990634	0.781177	0.731091
LOC100740654	NT_176678.1	331883	333331	+	100740654	proteasome assembly chaperone 2	4.99093	0.294489	0.746142	-0.129936	-0.181705	-0.0517685	-0.54543	-0.764109	-0.273206	0.587782	0.448244	0.785774	0.895174	0.833245	0.953326
LOC100740655	NT_176700.1	120356	124301	-	100740655	BMP-binding endothelial regulator protein-like	8.49254	2.08671	0.134328	-0.627768	0.0117293	0.639497	-1.53236	0.0292216	1.85711	0.131474	0.976799	0.0689436	0.569075	0.996225	0.448977
LOC100740656	NT_176736.1	766931	774219	-	100740656	eukaryotic translation initiation factor 4E-1A-like	6.9375	2.13579	0.128367	0.442593	0.40299	-0.0396034	1.95987	1.79301	-0.215265	0.0553613	0.0787673	0.8304	0.41482	0.474946	0.96511
LOC100740657	NT_176740.1	562983	564919	+	100740657	uncharacterized LOC100740657	-2.69917	0.833811	0.440095	-1.59312	-0.864307	0.728818	-1.25441	-0.670852	0.756893	0.215283	0.505273	0.452518	0.667033	0.860136	0.835691
LOC100740658	NT_176780.1	598742	601557	-	100740658	FAD synthase-like	5.85518	2.37408	0.103085	0.371719	-0.0893369	-0.461056	1.37828	-0.331437	-2.10658	0.173998	0.741642	0.0399805	0.630317	0.941977	0.360443
LOC100740659	NT_176808.1	2275031	2283863	+	100740659	leucine-rich repeats and immunoglobulin-like domains protein 3	4.70695	9.52235	0.000298212	-0.912653	-0.119764	0.792889	-3.49927	-0.455399	3.81281	0.000963406	0.650711	0.000364783	0.0529665	0.915294	0.0295887
LOC100740660	NT_176837.1	2712424	2720815	+	100740660	large proline-rich protein BAG6	7.64553	0.158841	0.853543	0.0175762	0.109999	0.0924223	0.0748232	0.471517	0.474618	0.940642	0.639237	0.637039	0.990326	0.912069	0.911561
LOC100740661	NT_176882.1	1553434	1563020	+	100740661	cyclin-dependent kinase inhibitor 2-like	3.02558	5.9307	0.00477647	-0.94597	0.149501	1.09547	-2.22098	0.338827	3.33915	0.0307164	0.7361	0.00155663	0.318734	0.940294	0.0679573
LOC100740663	NT_177056.1	124580	127845	-	100740663	derlin-2	5.86537	0.214031	0.808029	-0.187243	-0.0607543	0.126489	-0.592713	-0.193221	0.494507	0.555933	0.847536	0.623024	0.88342	0.969603	0.907709
LOC100740664	NT_177059.1	1705547	1718379	-	100740664	tyrosine aminotransferase	2.57073	1.65576	0.20082	-0.989567	-0.142542	0.847025	-1.43537	-0.199292	1.60944	0.157149	0.842809	0.113555	0.604654	0.968457	0.540795
LOC100740665	NT_177066.1	1043758	1048392	+	100740665	dual specificity protein phosphatase CDC14B-like	5.16114	0.574528	0.566491	-0.259483	-0.0943254	0.165158	-0.985308	-0.358432	0.784288	0.329019	0.721466	0.436417	0.762478	0.935481	0.82637
LOC100740666	NT_177066.1	1053464	1058776	-	100740666	protein SON	6.05623	0.0291509	0.971286	-0.0406673	-0.00157421	0.0390931	-0.184077	-0.00715591	0.218063	0.854666	0.994318	0.828231	0.971627	0.998858	0.96501
LOC100740667	NT_177083.1	548189	552449	+	100740667	tRNA (cytosine(34)-C(5))-methyltransferase	4.92559	3.47814	0.0381951	0.453249	-0.0428971	-0.496147	1.82489	-0.173424	-2.48968	0.0737443	0.862989	0.0160095	0.461813	0.973016	0.237042
LOC100740669	NT_177168.1	53462	56637	+	100740669	vanin-like protein 1	3.24186	1.29841	0.281636	-0.919289	-1.14294	-0.223652	-1.28132	-1.56902	-0.411171	0.205748	0.122688	0.682631	0.660583	0.555549	0.925925
LOC100740670	NT_177184.1	443926	447615	+	100740670	1	3.87111	0.471358	0.626785	0.378378	-0.154616	-0.532994	0.541474	-0.222955	-0.962057	0.590485	0.824441	0.340458	0.895981	0.963868	0.769144
LOC100740672	NT_177318.1	402397	407110	+	100740672	putative RNA exonuclease NEF-sp	5.06958	2.28902	0.111457	0.443203	0.181583	-0.26162	2.01291	0.827016	-1.47694	0.0492962	0.411994	0.145702	0.395169	0.813116	0.58953
LOC100740673	NT_177333.1	718103	721428	+	100740673	KAT8 regulatory NSL complex subunit 2	3.546	1.21743	0.304258	-0.353476	-0.358855	-0.00537909	-1.41697	-1.43083	-0.0275255	0.162436	0.158442	0.978146	0.612704	0.60723	0.996599
LOC100740674	NT_177474.1	1132333	1134205	-	100740674	uncharacterized LOC100740674	5.59182	7.262	0.00165022	0.653615	0.106175	-0.54744	3.13842	0.510815	-3.25737	0.00279314	0.611635	0.00197987	0.0964361	0.904817	0.0792291
LOC100740675	NT_177487.1	11272	14275	+	100740675	vacuolar protein sorting-associated protein 4B	6.91256	0.241703	0.786163	0.149818	0.0649906	-0.084827	0.665065	0.289527	-0.45845	0.508938	0.773325	0.648533	0.861147	0.950823	0.914848
LOC100740676	NT_177500.1	90363	91575	+	100740676	NADH dehydrogenase [ubiquinone] 1 alpha subcomplex subunit 13	6.74327	3.9345	0.025613	1.46194	0.992759	-0.469184	2.80092	1.89798	-1.12119	0.00713093	0.0632359	0.267339	0.157749	0.435973	0.715434
LOC100740677	NT_177578.1	106809	112441	+	100740677	heparan-alpha-glucosaminide N-acetyltransferase-like	-1.02173	3.30228	0.0446273	-1.32932	0.129006	1.45832	-1.75185	0.163946	2.44435	0.0856739	0.870407	0.0179258	0.490795	0.975334	0.251331
LOC100740678	NT_177687.1	43	499	+	100740678	lachesin-like	-1.59746	0.826248	0.443332	-0.141584	-0.797302	-0.655718	-0.184335	-1.04724	-1.10619	0.854465	0.299817	0.27372	0.971627	0.740912	0.721328
LOC100740679	NT_177694.1	913450	915329	-	100740679	mitochondrial import inner membrane translocase subunit Tim22	5.8261	2.04525	0.13959	0.515874	0.428186	-0.0876885	1.97205	1.64301	-0.414999	0.0539148	0.106394	0.679844	0.41094	0.529872	0.925316
LOC100740680	NT_177702.1	8794	51361	-	100740680	ubiquitin carboxyl-terminal hydrolase 16	5.8207	0.181818	0.834279	0.137942	0.136217	-0.00172562	0.552798	0.547813	-0.00856994	0.582763	0.586156	0.993195	0.893786	0.894597	0.99881
LOC100740682	NT_178298.1	67850	73543	-	100740682	insulin-degrading enzyme-like	5.95773	1.97496	0.149004	0.428056	0.599863	0.171807	1.40814	1.98357	0.702918	0.165019	0.0525762	0.485231	0.617364	0.405874	0.851383
LOC100740683	NT_178641.1	22001	27454	-	100740683	probable cytochrome P450 6a14	3.3437	0.14268	0.867369	-0.208831	-0.0889803	0.119851	-0.504156	-0.212476	0.364588	0.616274	0.832563	0.716893	0.905907	0.96593	0.933844
LOC100740684	NT_179064.1	112350	147828	+	100740684	uncharacterized LOC100740684	4.54347	2.96629	0.0602379	-0.31117	0.218406	0.529575	-1.15263	0.803466	2.44024	0.254314	0.42535	0.0181093	0.706096	0.820622	0.252376
LOC100740685	NT_179893.1	1383134	1387762	-	100740685	nucleolar protein 6	5.31581	0.312143	0.733234	0.16735	0.137291	-0.0300593	0.772863	0.635338	-0.172368	0.44309	0.527984	0.863815	0.830478	0.869554	0.973085
LOC100740686	NT_180429.1	98325	101661	-	100740686	uncharacterized LOC100740686	1.49129	0.103036	0.902278	0.00630097	0.0979125	0.0916116	0.0224066	0.346472	0.409576	0.982209	0.730381	0.683794	0.997133	0.937896	0.926468
LOC100740688	NT_176446.1	365334	370306	+	100740688	protein MMS22-like	-0.577802	0.0736687	0.929076	0.206094	0.0940022	-0.112092	0.368098	0.167966	-0.248339	0.714289	0.867259	0.804847	0.933292	0.974204	0.958174
LOC100740689	NT_176452.1	203549	211587	+	100740689	uncharacterized LOC100740689	5.55275	1.33962	0.270804	-0.124195	0.223771	0.347965	-0.467658	0.844944	1.6295	0.641976	0.402	0.109231	0.91311	0.807389	0.534341
LOC100740691	NT_176477.1	510931	512544	+	100740691	coiled-coil domain-containing protein 124	5.18718	1.9261	0.155934	0.416438	0.174599	-0.241839	1.85459	0.779421	-1.33735	0.0693092	0.439252	0.18691	0.449282	0.829045	0.645023
LOC100740692	NT_176479.1	1598951	1603555	+	100740692	structural maintenance of chromosomes protein 2	3.17595	0.0117994	0.988273	0.0560431	0.00693094	-0.0491122	0.121596	0.0150139	-0.135518	0.903686	0.988078	0.892724	0.982377	0.998432	0.979728
LOC100740693	NT_176494.1	336515	406623	+	100740693	TGF-beta receptor type-1	3.4111	3.81078	0.0285264	0.290926	-0.198279	-0.489206	1.31061	-0.901755	-2.76707	0.19573	0.37133	0.00780742	0.652758	0.788091	0.165517
LOC100740694	NT_176499.1	1206925	1208614	+	100740694	adenylate kinase	7.113	2.18549	0.122607	0.801507	0.74031	-0.0611967	1.97393	1.82767	-0.186192	0.0536942	0.0733194	0.853016	0.409757	0.460934	0.971627
LOC100740695	NT_176518.1	308026	310364	+	100740695	ATPase family AAA domain-containing protein 1-B	6.15214	0.320743	0.72703	0.160493	0.127604	-0.0328889	0.787997	0.628927	-0.199134	0.434263	0.53214	0.842932	0.825162	0.871867	0.968457
LOC100740696	NT_176521.1	518556	521880	+	100740696	bolA-like protein 3	7.9352	2.73709	0.074063	1.03764	0.58832	-0.449315	2.32103	1.30874	-1.23362	0.0242257	0.196357	0.222874	0.288113	0.654148	0.677924
LOC100740697	NT_176533.1	903053	906281	-	100740697	actin	6.08127	2.56666	0.0864555	-1.10987	0.0155802	1.12545	-1.66678	0.0237057	2.08418	0.101549	0.981178	0.0420562	0.521231	0.996924	0.367874
LOC100740698	NT_176548.1	237177	239411	-	100740698	inactive peptidyl-prolyl cis-trans isomerase FKBP6	4.47245	0.684636	0.508745	0.239999	0.0788557	-0.161143	1.05661	0.347832	-0.887542	0.295558	0.729365	0.37886	0.737257	0.937813	0.793192
LOC100740699	NT_176552.1	198525	203558	+	100740699	tyrosine-protein phosphatase non-receptor type 5-like	4.0565	0.661407	0.520397	-0.33806	-0.41985	-0.0817903	-0.909895	-1.12682	-0.28181	0.367062	0.264972	0.779204	0.785426	0.713124	0.952033
LOC100740701	NT_176574.1	791721	793215	-	100740701	melanoma-associated antigen G1-like	4.66	1.72347	0.188447	0.325667	0.055652	-0.270015	1.53106	0.262316	-1.58444	0.131794	0.79411	0.119136	0.569535	0.955113	0.549968
LOC100740702	NT_176574.1	291470	293347	-	100740702	40S ribosomal protein S7	8.53978	1.02911	0.364461	0.287827	0.161761	-0.126066	1.42489	0.802237	-0.753955	0.160143	0.426055	0.454265	0.60997	0.821236	0.836725
LOC100740703	NT_176667.1	1431680	1433541	-	100740703	ubiquitin-conjugating enzyme E2 C	5.29669	1.23666	0.298722	0.303196	0.213023	-0.0901733	1.56749	1.10385	-0.580567	0.123046	0.274721	0.564031	0.556396	0.722401	0.887032
LOC100740704	NT_176683.1	321939	417047	-	100740704	heterogeneous nuclear ribonucleoprotein K	5.44304	1.31273	0.277823	0.307701	0.0325699	-0.275131	1.28753	0.136535	-1.42526	0.20359	0.891924	0.160037	0.659077	0.979482	0.609733
LOC100740705	NT_176730.1	459162	511533	+	100740705	kelch-like protein 10	-1.47723	0.036639	0.964049	-0.285047	-0.173008	0.112038	-0.268986	-0.162002	0.133212	0.789001	0.87193	0.894538	0.954247	0.975638	0.98
LOC100740706	NT_176737.1	1866779	1869484	+	100740706	E3 ubiquitin-protein ligase RNF34	5.65812	0.0467807	0.954337	-0.106681	-0.0653336	0.041347	-0.304215	-0.186923	0.146499	0.762174	0.852446	0.884092	0.94763	0.971521	0.978422
LOC100740708	NT_176796.1	730718	748879	+	100740708	facilitated trehalose transporter Tret1	8.48216	2.42133	0.0987193	1.22673	1.03822	-0.188509	2.13942	1.80818	-0.409989	0.0370989	0.0763434	0.683493	0.348031	0.46822	0.926186
LOC100740709	NT_176801.1	769894	773418	+	100740709	ATP-binding cassette sub-family D member 1	5.07441	0.0167353	0.983409	-0.0384665	0.0246673	0.0631338	-0.0894677	0.0574564	0.182927	0.929053	0.954401	0.855564	0.989018	0.99285	0.971637
LOC100740710	NT_176815.1	284515	293549	-	100740710	protein yellow-like	-4.95087	0.0663796	0.935854	0.176558	-0.169014	-0.345572	0.1515	-0.144812	-0.364975	0.880165	0.885417	0.716605	0.977558	0.978422	0.93371
LOC100740711	NT_176825.1	778076	779567	+	100740711	nucleoside diphosphate kinase homolog 5-like	-1.36504	2.86913	0.0657388	-2.2203	-0.709738	1.51057	-2.09425	-0.646845	1.90032	0.0411118	0.520568	0.0629226	0.36318	0.866292	0.435117
LOC100740714	NT_176897.1	644243	651600	-	100740714	60 kDa SS-A/Ro ribonucleoprotein-like	4.78148	1.21984	0.303559	0.00764393	0.214789	0.207145	0.0420375	1.17909	1.41737	0.966629	0.243711	0.162319	0.994742	0.698914	0.612421
LOC100740716	NT_176925.1	65150	67242	-	100740716	glucose-fructose oxidoreductase domain-containing protein 1	4.07285	2.73034	0.0745175	-0.172886	0.232091	0.404977	-0.804385	1.0667	2.34675	0.424824	0.291017	0.0227687	0.820284	0.735693	0.280193
LOC100740717	NT_176968.1	155767	162294	-	100740717	NA	-1.64775	0.566904	0.570734	-0.703285	-0.596174	0.107111	-1.03669	-0.870786	0.206181	0.304663	0.387859	0.837452	0.744081	0.798782	0.967225
LOC100740718	NT_177059.1	613911	616183	+	100740718	NADH-ubiquinone oxidoreductase 49 kDa subunit	10.2791	1.34044	0.270591	0.310569	0.79661	0.48604	0.595441	1.5436	1.13642	0.554122	0.128728	0.260975	0.882825	0.565913	0.710525
LOC100740719	NT_177234.1	533989	535353	-	100740719	39S ribosomal protein L41	6.4738	5.54473	0.00655416	1.14097	1.03638	-0.10459	3.16207	2.88178	-0.362829	0.00260985	0.00572799	0.718198	0.0930136	0.139993	0.934167
LOC100740721	NT_177753.1	135350	146960	+	100740721	chromodomain-helicase-DNA-binding protein Mi-2 homolog	6.46317	5.52602	0.00665614	-0.60872	-0.119153	0.489567	-2.81944	-0.558127	2.76298	0.00678409	0.579144	0.0078931	0.153784	0.892394	0.166102
LOC100740726	NT_176438.1	259667	260785	+	100740726	uncharacterized protein CG1161	6.84348	0.608783	0.547831	0.217845	-0.0115984	-0.229444	0.796907	-0.0425055	-1.02243	0.429116	0.966258	0.311294	0.822098	0.994742	0.749543
LOC100740727	NT_176442.1	261862	280460	-	100740727	nose resistant to fluoxetine protein 6-like	2.05752	1.87102	0.16415	-0.0987641	-1.20893	-1.11017	-0.114556	-1.44386	-1.77135	0.909237	0.154756	0.0823424	0.983765	0.601637	0.484135
LOC100740728	NT_176468.1	1055081	1056826	+	100740728	MIT domain-containing protein 1-like	3.99811	1.41284	0.25261	0.468687	0.226776	-0.241911	1.62798	0.78863	-1.04059	0.109553	0.433897	0.302864	0.534401	0.825162	0.742275
LOC100740729	NT_176470.1	317462	326092	+	100740729	protein bicaudal D	6.66979	1.76115	0.181908	-0.373342	-0.167379	0.205963	-1.80352	-0.815292	1.21219	0.0770808	0.418611	0.230898	0.469532	0.816099	0.685803
LOC100740730	NT_176502.1	535969	539967	-	100740730	acetylcholine receptor subunit beta-like 2	1.21412	2.11212	0.131207	-0.828901	0.0763284	0.90523	-1.40892	0.1254	1.95039	0.164791	0.900689	0.05651	0.616679	0.981262	0.418464
LOC100740731	NT_176510.1	378485	380273	-	100740731	arginase	3.21276	1.00458	0.37317	-0.102745	-0.446356	-0.343611	-0.27422	-1.19381	-1.18023	0.784999	0.237953	0.243263	0.95313	0.693598	0.698866
LOC100740732	NT_176514.1	510069	512484	-	100740732	putative protein tag-52	2.54358	6.73021	0.00250997	0.927577	0.164335	-0.763242	3.05164	0.552023	-3.10661	0.00357445	0.583289	0.00305879	0.10932	0.89394	0.100584
LOC100740733	NT_176547.1	45528	73353	-	100740733	glucose transporter type 1	4.95121	1.7488	0.184024	-0.372199	-0.185983	0.186216	-1.81498	-0.906287	1.13702	0.0752758	0.36895	0.260725	0.465202	0.786494	0.710323
LOC100740734	NT_176554.1	2254671	2266324	-	100740734	alpha-1	6.48385	1.26028	0.292064	0.228989	-0.0980014	-0.32699	0.894187	-0.38293	-1.56326	0.375327	0.703327	0.124035	0.791078	0.931479	0.55786
LOC100740735	NT_176622.1	972251	976896	+	100740735	uncharacterized LOC100740735	3.14112	1.99645	0.146058	-0.886474	-0.439932	0.446541	-1.90357	-0.932071	1.28169	0.0624877	0.355593	0.205616	0.434169	0.778509	0.660235
LOC100740736	NT_176622.1	1715957	1734021	-	100740736	uncharacterized LOC100740736	4.75311	0.263584	0.76931	0.0359406	-0.208937	-0.244878	0.0813475	-0.47439	-0.697646	0.935477	0.637201	0.488496	0.989298	0.911561	0.851877
LOC100740737	NT_176636.1	1000424	1012588	-	100740737	ATP-dependent helicase brm-like	6.16859	1.50809	0.230821	-0.311015	-0.0395773	0.271437	-1.40609	-0.180146	1.50618	0.165626	0.857736	0.138052	0.618675	0.972313	0.579449
LOC100740738	NT_176644.1	1506839	1516929	-	100740738	uncharacterized LOC100740738	1.4256	1.9182	0.157085	-0.645817	0.279232	0.925049	-1.07613	0.45197	1.94888	0.286818	0.653164	0.0566947	0.733127	0.916092	0.418691
LOC100740739	NT_176644.1	1751126	1762322	-	100740739	RANBP2-like and GRIP domain-containing protein 5/6	7.07418	0.709899	0.49638	-0.0790067	-0.273364	-0.194357	-0.308901	-1.07024	-0.917002	0.758627	0.289435	0.36336	0.946749	0.735115	0.782536
LOC100740740	NT_176667.1	1304956	1312655	-	100740740	SAFB-like transcription modulator	6.95766	0.036673	0.964016	-0.0523959	-0.0444004	0.00799557	-0.2628	-0.223674	0.048554	0.79374	0.823884	0.96146	0.955113	0.963651	0.994169
LOC100740741	NT_176736.1	2595866	2597672	+	100740741	zinc finger C4H2 domain-containing protein	3.94842	1.10493	0.338858	0.356891	0.192231	-0.16466	1.46247	0.787068	-0.834629	0.149609	0.434802	0.407731	0.594528	0.825363	0.811167
LOC100740742	NT_176739.1	1062415	1063487	+	100740742	60S ribosomal protein L37	7.48567	0.841817	0.436694	0.366757	0.143349	-0.223408	1.22108	0.477718	-0.90366	0.227545	0.634846	0.370329	0.68249	0.911014	0.787413
LOC100740743	NT_176739.1	235832	238432	-	100740743	UPF0609 protein C4orf27 homolog	4.57822	2.3646	0.103985	0.367182	0.139856	-0.227326	2.02121	0.770931	-1.55325	0.0484018	0.444225	0.126409	0.39206	0.83135	0.562141
LOC100740744	NT_176778.1	370612	372909	-	100740744	2-hydroxyacylsphingosine 1-beta-galactosyltransferase-like	1.03088	2.56707	0.0864233	-1.07083	-0.285635	0.785199	-1.90784	-0.496362	1.8846	0.0619215	0.621723	0.0650596	0.43263	0.907625	0.441716
LOC100740745	NT_176796.1	637766	643416	+	100740745	glutamic acid-rich protein-like	7.58433	1.05181	0.356593	0.169056	-0.197587	-0.366644	0.554292	-0.646945	-1.44277	0.581747	0.520504	0.155061	0.893404	0.866292	0.602169
LOC100740746	NT_176837.1	788537	790355	-	100740746	mesencephalic astrocyte-derived neurotrophic factor homolog	5.6515	0.883424	0.419456	-0.0566197	0.36272	0.419339	-0.138058	0.889386	1.26569	0.890726	0.377878	0.211246	0.97928	0.792603	0.664379
LOC100740748	NT_176910.1	448117	450690	-	100740748	protein penguin	6.12533	1.73224	0.186904	0.50671	0.153822	-0.352888	1.66895	0.507229	-1.43374	0.101116	0.614131	0.157612	0.52052	0.905806	0.605188
LOC100740749	NT_176945.1	1067126	1068779	-	100740749	uncharacterized LOC100740749	2.99909	0.520811	0.597093	-0.210625	0.128818	0.339443	-0.500872	0.302231	1.02575	0.618568	0.763677	0.309742	0.906612	0.948245	0.747847
LOC100740750	NT_176962.1	13460	260978	+	100740750	neurogenic protein mastermind	3.5852	0.858571	0.429666	-0.227312	0.102153	0.329465	-0.717477	0.318345	1.30066	0.47628	0.751494	0.19909	0.847049	0.944266	0.656169
LOC100740751	NT_176967.1	2160560	2162587	+	100740751	lysM and putative peptidoglycan-binding domain-containing protein 3	5.63219	0.506845	0.605328	0.290644	0.183366	-0.107278	1.00349	0.635224	-0.458685	0.320253	0.528058	0.648365	0.755901	0.869554	0.914831
LOC100740752	NT_177001.1	625896	627829	+	100740752	histone chaperone asf1	4.73366	2.00943	0.144308	0.414146	0.304924	-0.109221	1.99347	1.46858	-0.654056	0.0514491	0.14795	0.515948	0.402512	0.592426	0.86378
LOC100740754	NT_177145.1	46208	50889	+	100740754	sodium-independent sulfate anion transporter-like	4.71391	1.20099	0.309077	-0.713641	0.127813	0.841455	-0.995337	0.176626	1.50078	0.324165	0.860486	0.139438	0.758792	0.97257	0.581614
LOC100740755	NT_177291.1	343727	344990	-	100740755	proteasome subunit alpha type-2	6.73399	4.3092	0.0185323	0.614486	0.030907	-0.583579	2.26849	0.113669	-2.62937	0.0274641	0.909936	0.0112135	0.303517	0.984092	0.195269
LOC100740756	NT_177864.1	161055	175250	-	100740756	mothers against decapentaplegic homolog 3	5.11982	0.207942	0.812924	0.0871752	0.126214	0.0390385	0.443794	0.643642	0.246892	0.659026	0.522626	0.805961	0.917282	0.867401	0.958495
LOC100740758	NT_178641.1	2773196	2776613	+	100740758	protein CDV3 homolog	5.54281	0.703738	0.499367	0.265109	0.0882261	-0.176883	1.07824	0.359707	-0.890838	0.285887	0.720518	0.377105	0.731955	0.935117	0.792261
LOC100740760	NT_176427.1	68188	79684	-	100740760	centromere-associated protein E	6.11773	0.58259	0.562041	-0.38339	-0.361749	0.021641	-1.00836	-0.95817	0.0698154	0.317934	0.342395	0.944607	0.753798	0.769766	0.991445
LOC100740762	NT_176438.1	999962	1004457	+	100740762	protein scabrous-like	2.84021	0.495288	0.612231	-0.262518	-0.201471	0.0610477	-0.986022	-0.751855	0.292411	0.328672	0.455516	0.771132	0.762302	0.837489	0.950188
LOC100740763	NT_176455.1	1049813	1052107	+	100740763	uridine 5'-monophosphate synthase	4.57489	0.0941095	0.910337	-0.0340712	-0.102565	-0.0684937	-0.129579	-0.390523	-0.329421	0.897397	0.69774	0.743156	0.980585	0.930051	0.942268
LOC100740764	NT_176483.1	2090277	2123707	-	100740764	rab3 GTPase-activating protein catalytic subunit	4.66039	0.0148824	0.985232	0.0323661	0.0260804	-0.00628572	0.169464	0.136504	-0.0412126	0.866087	0.891948	0.967284	0.973789	0.979482	0.99482
LOC100740765	NT_176521.1	4086576	4100350	+	100740765	soluble guanylate cyclase 89Da-like	-1.6123	0.656368	0.522961	0.596627	-0.174901	-0.771528	0.687876	-0.204305	-1.12285	0.494577	0.83891	0.26664	0.855559	0.967689	0.714656
LOC100740766	NT_176533.1	1180087	1181315	-	100740766	uncharacterized LOC100740766	5.49592	1.96421	0.1505	0.684333	0.168428	-0.515905	1.71547	0.423453	-1.60614	0.0921914	0.673705	0.114278	0.50294	0.922547	0.542119
LOC100740767	NT_176565.1	355401	360566	+	100740767	neprilysin-1	-1.94868	0.646463	0.52804	0.765562	0.0414156	-0.724146	0.86829	0.0476854	-1.02655	0.389211	0.962149	0.309368	0.799694	0.994285	0.747767
LOC100740771	NT_176636.1	2751040	2757336	-	100740771	protein takeout-like	3.97967	2.02871	0.141748	-0.672693	0.663375	1.33607	-0.835285	0.79663	2.02022	0.407365	0.429276	0.0485075	0.81079	0.822235	0.39206
LOC100740772	NT_176638.1	46150	50078	-	100740772	FAS-associated factor 2	5.46334	0.0713468	0.93123	-0.0679471	-0.101027	-0.0330797	-0.253182	-0.377122	-0.153177	0.801123	0.707613	0.87885	0.957329	0.932544	0.977477
LOC100740773	NT_176652.1	606076	618938	-	100740773	mucin-5AC	2.86993	0.519405	0.597918	-0.0469816	-0.344008	-0.297027	-0.110007	-0.811177	-0.894104	0.912826	0.420948	0.375372	0.984834	0.817357	0.791078
LOC100740774	NT_176678.1	332779	334233	-	100740774	translocon-associated protein subunit delta	5.97134	0.0696371	0.932819	-0.16431	-0.0528718	0.111439	-0.338392	-0.109465	0.28192	0.736426	0.913254	0.77912	0.940442	0.985063	0.952033
LOC100740775	NT_176700.1	116398	119964	-	100740775	protein eyes shut homolog	5.22516	1.72564	0.188065	-0.509543	-0.153102	0.356441	-1.65216	-0.496076	1.44675	0.104507	0.621924	0.153947	0.526445	0.907625	0.600508
LOC100740777	NT_176740.1	789087	790847	+	100740777	transmembrane protein 11 homolog	3.85763	0.673454	0.51432	0.290533	0.180277	-0.110257	1.15604	0.715647	-0.546536	0.252929	0.477399	0.587027	0.705362	0.847253	0.8949
LOC100740779	NT_176808.1	2282445	2322807	-	100740779	trehalase-like	9.12899	0.741117	0.48153	0.192301	0.532345	0.340044	0.406213	1.13517	0.870927	0.686247	0.26149	0.387783	0.927266	0.711038	0.798782
LOC100740780	NT_176837.1	2734887	2812557	+	100740780	protein groucho-1-like	3.75996	1.64185	0.203465	-0.453282	-0.0893133	0.363969	-1.50631	-0.293322	1.53397	0.138018	0.77044	0.131078	0.579449	0.949801	0.568514
LOC100740781	NT_176882.1	81736	83682	+	100740781	D-beta-hydroxybutyrate dehydrogenase	6.19429	1.99503	0.14625	0.684839	0.446029	-0.23881	1.99425	1.30112	-0.859516	0.0513611	0.198932	0.393987	0.402112	0.656169	0.802232
LOC100740783	NT_177056.1	2022428	2081123	+	100740783	beta-1	3.2	0.322504	0.725766	-0.135423	-0.260709	-0.125286	-0.407191	-0.777828	-0.478387	0.685534	0.440183	0.634373	0.927218	0.829523	0.910935
LOC100740784	NT_177059.1	1724602	1751457	-	100740784	collagen alpha-1(IV) chain	6.38838	0.376294	0.688248	-0.623588	-0.163577	0.460011	-0.765744	-0.203848	0.686104	0.447279	0.839265	0.495685	0.833	0.967689	0.855673
LOC100740785	NT_177066.1	1050107	1053093	-	100740785	protein-cysteine N-palmitoyltransferase porcupine	1.53411	0.376223	0.688296	0.208362	0.322698	0.114336	0.559934	0.862182	0.384176	0.57792	0.392532	0.702409	0.892113	0.801307	0.931364
LOC100740786	NT_177066.1	1070501	1075131	-	100740786	apoptosis 2 inhibitor-like	5.78205	0.473508	0.625463	-0.173935	-0.0585515	0.115384	-0.886339	-0.299662	0.727606	0.379501	0.765626	0.470107	0.79366	0.948477	0.843786
LOC100740787	NT_177083.1	220347	221308	+	100740787	uncharacterized LOC100740787	7.16593	2.59111	0.0845525	1.32422	0.970652	-0.353566	2.26751	1.65701	-0.751244	0.0275274	0.103519	0.45588	0.303517	0.524892	0.837922
LOC100740788	NT_177092.1	510416	656032	+	100740788	uncharacterized LOC100740788	-1.91902	0.214741	0.80746	-0.171106	0.318545	0.489651	-0.183116	0.334701	0.655515	0.855417	0.739193	0.515016	0.971627	0.941349	0.86356
LOC100740790	NT_177184.1	439932	445915	-	100740790	jerky protein homolog-like	3.86075	15.6657	4.69133e-06	-0.922969	-0.298168	0.624801	-4.9591	-1.5788	4.36181	7.89334e-06	0.120425	6.10243e-05	0.002187	0.552219	0.00992851
LOC100740792	NT_177318.1	456953	463016	+	100740792	protein TSSC4	5.24327	2.93926	0.0617186	0.473346	0.0415547	-0.431791	1.89963	0.167311	-2.15371	0.0630152	0.867772	0.035903	0.435268	0.974507	0.343321
LOC100740793	NT_177333.1	724365	731348	-	100740793	zinc transporter foi-like	3.63161	0.00122795	0.998773	-0.0103838	-0.00592447	0.00445929	-0.0489959	-0.027818	0.0263166	0.96111	0.977913	0.979105	0.994016	0.996511	0.996726
LOC100740794	NT_177349.1	245774	247722	-	100740794	beclin-1-like protein	4.45145	2.57525	0.0857815	0.426428	0.110329	-0.3161	1.97664	0.513045	-1.82355	0.0533784	0.610085	0.0739491	0.408572	0.904178	0.462163
LOC100740795	NT_177474.1	1135800	1146853	+	100740795	DEP domain-containing protein 5	5.31785	2.71009	0.0758963	0.342019	-0.0610827	-0.403101	1.52579	-0.273246	-2.23366	0.133102	0.785743	0.0298166	0.570487	0.953326	0.315056
LOC100740796	NT_177487.1	14223	16480	-	100740796	pyruvate dehydrogenase [acetyl-transferring]-phosphatase 1	7.48104	7.35256	0.00153751	0.842832	0.444252	-0.39858	3.77437	1.9819	-2.18237	0.000411781	0.0527685	0.0336063	0.0319204	0.406567	0.333135
LOC100740797	NT_177500.1	61320	65409	+	100740797	diacylglycerol kinase epsilon	6.10866	3.11143	0.0528947	0.33902	-0.166821	-0.505841	1.34963	-0.663884	-2.46765	0.182961	0.509688	0.0169163	0.641362	0.861263	0.245787
LOC100740798	NT_177578.1	101105	105862	+	100740798	dnaJ homolog subfamily B member 12	7.24338	0.0321545	0.968376	-0.0321762	-0.0489662	-0.01679	-0.166362	-0.25426	-0.104989	0.868515	0.800294	0.916787	0.974685	0.956825	0.986233
LOC100740800	NT_177694.1	896283	897882	+	100740800	chromobox protein homolog 1-like	5.57793	0.321311	0.726622	0.170376	0.0610748	-0.109301	0.737398	0.264973	-0.58678	0.464183	0.792074	0.559882	0.841357	0.954719	0.885132
LOC100740801	NT_177702.1	77350	79109	-	100740801	probable small nuclear ribonucleoprotein Sm D1	5.14305	2.23501	0.117136	0.488585	0.273662	-0.214922	2.08667	1.17144	-1.14002	0.0418212	0.246742	0.259482	0.366872	0.700641	0.709614
LOC100740803	NT_178298.1	73914	76379	+	100740803	WD40 repeat-containing protein SMU1	5.82456	0.888703	0.41732	0.252676	0.152284	-0.100392	1.32537	0.800777	-0.652399	0.190823	0.426892	0.517008	0.647933	0.821447	0.864228
LOC100740804	NT_178641.1	1293	4704	-	100740804	probable cytochrome P450 6a14	4.47287	0.330873	0.719792	-0.0671153	0.503512	0.570627	-0.0729129	0.542605	0.77763	0.942154	0.589712	0.440299	0.990634	0.89546	0.829523
LOC100740805	NT_179064.1	269372	313791	+	100740805	protein abrupt	2.83145	0.685145	0.508493	-0.479392	-0.356258	0.123134	-1.1604	-0.857728	0.390769	0.251169	0.394965	0.697559	0.703849	0.802899	0.930051
LOC100740806	NT_179949.1	4	441	+	100740806	pyrroline-5-carboxylate reductase 2-like	3.17054	0.353268	0.704056	0.373435	-0.285568	-0.659003	0.388361	-0.298667	-0.838755	0.699329	0.766381	0.405433	0.930444	0.948522	0.808957
LOC100740807	NT_180431.1	198157	204077	+	100740807	dual serine/threonine and tyrosine protein kinase	5.13681	1.07886	0.347443	-0.283618	-0.212233	0.0713854	-1.45739	-1.09231	0.458914	0.151	0.279716	0.648201	0.596503	0.727039	0.914831
LOC100740808	NT_176439.1	215725	237703	+	100740808	protein phosphatase 1 regulatory subunit 3C-B	8.81753	1.90785	0.158608	0.462341	-0.182087	-0.644428	1.14396	-0.445687	-1.90639	0.25786	0.657667	0.0621132	0.709013	0.917181	0.433408
LOC100740809	NT_176446.1	510754	512656	-	100740809	DNA primase small subunit	1.92161	1.02234	0.366843	-0.170845	-0.853679	-0.682834	-0.229415	-1.16461	-1.22954	0.819443	0.249473	0.224383	0.962591	0.703399	0.679938
LOC100740810	NT_176452.1	212153	218096	+	100740810	E3 ubiquitin-protein ligase SMURF1	3.23013	0.251848	0.778302	-0.0595322	0.131069	0.190601	-0.176855	0.384052	0.705251	0.860307	0.7025	0.48379	0.97257	0.931364	0.850574
LOC100740812	NT_176477.1	326990	328630	-	100740812	ADP-ribose pyrophosphatase	4.99769	2.92376	0.0625847	0.783541	0.306127	-0.477414	2.25804	0.885558	-1.70602	0.0281521	0.379918	0.09395	0.306806	0.793998	0.507058
LOC100740814	NT_176494.1	21644	23374	+	100740814	G patch domain-containing protein 11	4.08096	1.45786	0.242055	0.608577	0.0763051	-0.532272	1.36253	0.172456	-1.49739	0.178883	0.863746	0.140316	0.63668	0.973085	0.582846
LOC100740815	NT_176499.1	1209637	1215956	+	100740815	cullin-4A	7.6546	0.2173	0.805413	-0.00677369	0.0901427	0.0969164	-0.0353413	0.473487	0.610838	0.971942	0.637841	0.543959	0.995269	0.911561	0.878435
LOC100740816	NT_176518.1	351132	403509	+	100740816	stress-activated protein kinase JNK	3.81682	3.50571	0.0372775	-0.737371	-0.750935	-0.0135638	-2.39745	-2.43465	-0.0574677	0.0201236	0.0183617	0.954392	0.264385	0.253421	0.99285
LOC100740817	NT_176533.1	895254	897146	+	100740817	26S proteasome complex subunit DSS1	7.29002	6.44517	0.00315142	0.905952	0.329369	-0.576583	3.32919	1.20455	-2.59369	0.00160319	0.233812	0.0122948	0.0692178	0.68915	0.205676
LOC100740818	NT_176548.1	250458	252154	-	100740818	5'-AMP-activated protein kinase subunit beta-1	6.82601	2.40756	0.0999712	0.438294	0.15877	-0.279525	2.03266	0.736752	-1.58737	0.04719	0.464573	0.118471	0.388576	0.841634	0.549152
LOC100740819	NT_176552.1	204842	271799	+	100740819	myelin regulatory factor-like protein	4.56864	0.0699333	0.932543	-0.130872	-0.120039	0.0108328	-0.354473	-0.324934	0.0369182	0.724413	0.74653	0.970691	0.93622	0.943096	0.995051
LOC100740822	NT_176574.1	796187	805788	-	100740822	suppressor protein SRP40-like	5.0589	1.82959	0.170624	0.62038	0.214474	-0.405906	1.75111	0.607532	-1.41609	0.0858027	0.546133	0.162692	0.490795	0.879239	0.612958
LOC100740824	NT_176683.1	9164	236117	+	100740824	neuroligin-4	-0.751978	0.19243	0.825535	-0.274156	0.139086	0.413242	-0.32783	0.163579	0.618173	0.744352	0.870695	0.53915	0.942574	0.975362	0.875726
LOC100740825	NT_176730.1	455404	459047	-	100740825	15-hydroxyprostaglandin dehydrogenase [NAD(+)]-like	4.3463	0.171473	0.842896	-0.0868332	0.228422	0.315255	-0.125433	0.327209	0.582085	0.900663	0.744819	0.563016	0.981262	0.942737	0.886781
LOC100740826	NT_176737.1	1870120	1871119	+	100740826	39S ribosomal protein L17	5.63751	5.54312	0.00656286	0.805604	0.391883	-0.413721	3.2242	1.57123	-2.05692	0.00218083	0.122175	0.0447088	0.0839454	0.555357	0.378845
LOC100740827	NT_176796.1	756138	789364	-	100740827	actin-binding LIM protein 2	6.1332	2.6898	0.0773045	-0.391902	-2.62546e-05	0.391876	-1.72455	-0.000116377	2.12244	0.0905275	0.999908	0.0385657	0.500964	0.999943	0.354424
LOC100740829	NT_176815.1	871560	874029	-	100740829	cytochrome c	11.6176	0.447801	0.641464	1.01767	0.827461	-0.190204	0.930621	0.752446	-0.212622	0.356335	0.455164	0.83245	0.779098	0.837201	0.965928
LOC100740830	NT_176825.1	785636	798202	-	100740830	sorting nexin-27	4.30113	3.31337	0.0441899	-0.885296	-0.383114	0.502182	-2.41393	-1.03504	1.77136	0.019325	0.305422	0.0823402	0.259388	0.744341	0.484135
LOC100740831	NT_176861.1	870409	872246	+	100740831	uncharacterized LOC100740831	0.187533	0.427628	0.654318	0.0127751	0.352338	0.339563	0.025693	0.697936	0.839386	0.9796	0.488316	0.405082	0.996772	0.851877	0.808777
LOC100740832	NT_176882.1	152287	154561	-	100740832	uncharacterized LOC100740832	0.799801	7.37982	0.00150518	-0.711495	0.629126	1.34062	-1.68214	1.41557	3.85588	0.0985172	0.162842	0.000318253	0.515985	0.613073	0.0270463
LOC100740833	NT_176897.1	1315130	1320799	-	100740833	dual specificity mitogen-activated protein kinase kinase hemipterous-like	4.174	9.68033	0.000265688	-0.744669	-0.0599693	0.6847	-3.38976	-0.269249	3.95295	0.00133926	0.7888	0.000233397	0.0628713	0.954247	0.0226784
LOC100740835	NT_176906.1	2663958	2664899	-	100740835	uncharacterized LOC100740835	2.45701	8.51014	0.000632775	-0.955197	-0.220787	0.73441	-3.43981	-0.775671	3.47502	0.00115286	0.441444	0.00103677	0.0575153	0.829813	0.0549026
LOC100740836	NT_176925.1	68424	70313	+	100740836	general transcription factor IIF subunit 2	4.84135	6.98707	0.00204802	0.652427	0.300267	-0.352159	3.58801	1.65777	-2.40426	0.000734898	0.103365	0.0197902	0.0448047	0.52454	0.262288
LOC100740837	NT_176968.1	54048	55870	-	100740837	mitochondrial import receptor subunit TOM40 homolog 1	6.0454	0.502356	0.607999	0.338263	0.30886	-0.0294038	0.950433	0.870054	-0.101748	0.346274	0.388256	0.919347	0.772672	0.79928	0.986757
LOC100740838	NT_177001.1	1070566	1074712	+	100740838	zinc finger and BTB domain-containing protein 24	6.08287	4.88087	0.011398	0.830181	0.650179	-0.180002	3.08206	2.4199	-0.830222	0.00327983	0.0190428	0.410195	0.105015	0.257607	0.812111
LOC100740839	NT_177059.1	605031	625898	+	100740839	scavenger receptor class B member 1	5.12133	0.028218	0.972191	-0.00932052	0.0744594	0.0837799	-0.0202218	0.161493	0.225271	0.983944	0.872329	0.822648	0.997922	0.975638	0.963279
LOC100740840	NT_177234.1	538491	541721	+	100740840	sorting nexin-17	5.65151	1.0104	0.371085	-0.312584	-0.456326	-0.143743	-0.970054	-1.41941	-0.553882	0.336495	0.161726	0.582026	0.766611	0.611404	0.893432
LOC100740841	NT_177498.1	442041	443770	+	100740841	pro-resilin-like	0.18399	1.03599	0.362057	-0.0225407	-0.625356	-0.602815	-0.0380763	-1.06239	-1.32436	0.969772	0.292949	0.191156	0.99482	0.735916	0.647933
LOC100740842	NT_177753.1	149552	154579	+	100740842	nardilysin-like	6.00511	0.468275	0.628686	0.116506	-0.0248468	-0.141353	0.623592	-0.133385	-0.931369	0.535612	0.894402	0.355952	0.873813	0.98	0.778836
LOC100740844	NT_177912.1	1951	11475	+	100740844	attractin-like protein 1	3.13374	0.210367	0.810971	-0.0971002	0.060455	0.157555	-0.317366	0.195434	0.651265	0.752232	0.845812	0.517733	0.944572	0.969051	0.864577
LOC100740846	NT_176429.1	610901	613104	-	100740846	mitochondrial ribonuclease P protein 3	4.71235	2.08062	0.135088	0.496719	0.270348	-0.226371	2.00626	1.09472	-1.13619	0.0500237	0.278667	0.261069	0.397012	0.726196	0.710525
LOC100740847	NT_176438.1	262612	266757	-	100740847	flotillin-1	5.69097	0.282816	0.754806	0.0401907	-0.0408976	-0.0810884	0.302043	-0.307911	-0.754063	0.76382	0.759376	0.454201	0.948245	0.946749	0.836725
LOC100740848	NT_176468.1	1079046	1082871	-	100740848	anaphase-promoting complex subunit 4	5.04833	0.454945	0.636975	0.0638073	-0.10777	-0.171577	0.283439	-0.479796	-0.952383	0.777962	0.633377	0.345294	0.952033	0.910783	0.771916
LOC100740849	NT_176470.1	341089	449444	+	100740849	receptor-type tyrosine-protein phosphatase kappa	4.22957	0.711831	0.495447	0.129253	-0.360913	-0.490166	0.245469	-0.686748	-1.17748	0.807056	0.495282	0.244346	0.958846	0.85559	0.698914
LOC100740851	NT_176510.1	391372	430313	-	100740851	uncharacterized protein CG43867	4.53488	0.0537896	0.947684	-0.0694513	0.00222236	0.0716737	-0.236977	0.00756661	0.304403	0.813602	0.993992	0.762031	0.960872	0.99881	0.947595
LOC100740853	NT_176526.1	332824	337885	-	100740853	cyclin-G-associated kinase	5.54904	0.940295	0.397028	-0.333233	-0.0120545	0.321178	-1.03746	-0.0376717	1.24436	0.304305	0.970093	0.218929	0.744001	0.99482	0.672578
LOC100740854	NT_176547.1	87221	88813	-	100740854	uncharacterized LOC100740854	4.89049	1.27003	0.289358	-0.373348	-0.128821	0.244527	-1.44682	-0.498832	1.19471	0.153927	0.619994	0.237604	0.600508	0.906955	0.69344
LOC100740855	NT_176554.1	2324254	2329343	-	100740855	uncharacterized LOC100740855	2.20627	4.4526	0.0163909	-1.16186	-0.0965479	1.06531	-2.2857	-0.183361	2.6913	0.0263634	0.855225	0.00954138	0.29849	0.971627	0.182449
LOC100740857	NT_176622.1	961765	971976	+	100740857	uncharacterized LOC100740857	4.14908	0.203836	0.816242	-0.0568622	0.0754249	0.132287	-0.21886	0.289614	0.642381	0.827613	0.773259	0.523438	0.964916	0.950784	0.867721
LOC100740858	NT_176622.1	1720927	1724129	-	100740858	uncharacterized LOC100740858	3.90006	0.874787	0.422975	-1.02186	-0.909798	0.11206	-1.26699	-1.12414	0.187499	0.210784	0.266099	0.851997	0.663954	0.7141	0.971521
LOC100740859	NT_176635.1	602040	607315	+	100740859	dynamin-binding protein-like	4.43801	0.112055	0.89421	-0.0864369	0.020555	0.106992	-0.297568	0.0703835	0.459139	0.767215	0.944157	0.648042	0.948697	0.991232	0.914831
LOC100740860	NT_176636.1	2558710	2606518	-	100740860	aryl hydrocarbon receptor nuclear translocator homolog	4.47653	4.52959	0.0153489	-0.414456	-0.323129	0.0913275	-2.97306	-2.31204	0.830204	0.00445425	0.0247548	0.410206	0.124028	0.289929	0.812111
LOC100740861	NT_176644.1	1504360	1529467	+	100740861	histone-lysine N-methyltransferase setd3	6.28953	1.36941	0.263242	-0.145269	-0.306649	-0.16138	-0.758043	-1.60365	-1.02924	0.451835	0.114828	0.308113	0.835204	0.543213	0.746657
LOC100740862	NT_176644.1	290797	442521	+	100740862	histone demethylase UTY	4.01346	9.41444	0.000322783	0.898188	0.189798	-0.708389	3.69767	0.790941	-3.585	0.000523517	0.432559	0.00074172	0.0364173	0.824507	0.0450245
LOC100740864	NT_176736.1	2597978	2601978	-	100740864	major facilitator superfamily domain-containing protein 8	4.95508	0.290998	0.748723	0.151113	-0.00750925	-0.158623	0.543736	-0.0271093	-0.712215	0.588939	0.978476	0.479504	0.895359	0.996673	0.847713
LOC100740865	NT_176739.1	1066725	1068499	-	100740865	uncharacterized LOC100740865	1.74712	1.60828	0.209998	0.650186	0.583443	-0.0667427	1.71514	1.53525	-0.213493	0.0922524	0.130765	0.831775	0.50294	0.568473	0.965625
LOC100740866	NT_176739.1	238481	242268	+	100740866	alpha-1	5.37117	0.282483	0.755055	0.0661837	0.114926	0.0487424	0.427386	0.743942	0.391866	0.670856	0.460249	0.696753	0.921398	0.839215	0.929712
LOC100740867	NT_176778.1	100411	282805	-	100740867	potassium channel subfamily T member 2	-0.702616	1.38767	0.258716	-0.137246	1.23751	1.37475	-0.133018	1.14058	1.57571	0.894691	0.259252	0.121136	0.980115	0.709387	0.55279
LOC100740870	NT_176871.1	1277530	1286203	+	100740870	cilia- and flagella-associated protein 61-like	4.13648	0.878126	0.421611	0.359683	-0.40516	-0.764843	0.49447	-0.563928	-1.33466	0.623049	0.575219	0.187781	0.907709	0.891106	0.645551
LOC100740871	NT_176910.1	452405	458855	-	100740871	protein transport protein Sec24C	6.59569	1.33109	0.273009	-0.422501	-0.442665	-0.0201642	-1.44897	-1.52492	-0.0837114	0.15333	0.133318	0.933606	0.599776	0.570791	0.989067
LOC100740872	NT_176945.1	1069304	1076223	-	100740872	uncharacterized LOC100740872	3.81126	1.63867	0.204075	-0.334686	-0.0190629	0.315623	-1.37957	-0.077652	1.63666	0.173604	0.938402	0.10772	0.630237	0.989825	0.531942
LOC100740873	NT_176962.1	274069	777837	-	100740873	fat-like cadherin-related tumor suppressor homolog	1.45751	0.0201839	0.980026	0.0911141	0.026733	-0.064381	0.176964	0.0516643	-0.158541	0.860222	0.958993	0.874642	0.97257	0.993623	0.975906
LOC100740874	NT_176967.1	60398	61887	-	100740874	uncharacterized protein C15orf41 homolog	5.32897	3.0167	0.0575744	0.908717	0.327784	-0.580932	2.26244	0.818303	-1.7929	0.0278606	0.416906	0.0787854	0.305506	0.815224	0.474953
LOC100740875	NT_177001.1	640923	643516	-	100740875	Golgi reassembly-stacking protein 2	6.17526	3.94423	0.0253974	0.347141	0.0518605	-0.295281	2.30415	0.344667	-2.40926	0.025227	0.73173	0.0195482	0.29205	0.938138	0.26149
LOC100740876	NT_177089.1	381155	384311	-	100740876	protein KRI1 homolog	5.74588	2.1093	0.131549	0.432112	0.00304701	-0.429065	1.53034	0.0108055	-1.87804	0.131973	0.99142	0.0659682	0.569928	0.99852	0.443077
LOC100740877	NT_177291.1	72201	76429	-	100740877	mitotic spindle assembly checkpoint protein MAD1	4.63251	0.244307	0.784138	0.125413	-0.0108879	-0.136301	0.486015	-0.0422622	-0.658758	0.628991	0.966451	0.512948	0.909978	0.994742	0.862743
LOC100740878	NT_177864.1	175868	179425	+	100740878	IWS1-like protein	6.11623	2.61149	0.0830001	-0.495734	-0.152163	0.343571	-2.05787	-0.63637	1.74876	0.0446134	0.527317	0.0862127	0.378553	0.869554	0.491038
LOC100740879	NT_178555.1	473436	475475	+	100740879	chitinase domain-containing protein 1	4.70293	0.662847	0.519667	0.0608318	-0.15035	-0.211182	0.260454	-0.645777	-1.13938	0.795539	0.521253	0.25975	0.955509	0.866711	0.709701
LOC100740880	NT_178641.1	2777539	2780272	-	100740880	putative gamma-glutamylcyclotransferase CG2811	6.44283	1.90194	0.159484	0.53284	0.378767	-0.154073	1.94438	1.3862	-0.693283	0.0572494	0.171582	0.491206	0.420622	0.627489	0.853412
LOC100740882	NT_176427.1	66807	72642	+	100740882	UPF0047 protein C4A8.02c	6.27998	0.940616	0.396905	0.174915	0.341894	0.166979	0.68229	1.34248	0.804859	0.498073	0.185252	0.424553	0.856755	0.643508	0.81998
LOC100740883	NT_176436.1	5	988	-	100740883	probable cytochrome P450 28d1	2.88687	1.22029	0.303428	-1.09192	-0.482254	0.609667	-1.44178	-0.624275	1.10389	0.155338	0.535167	0.274706	0.602213	0.873813	0.722401
LOC100740884	NT_176438.1	1032072	1034778	+	100740884	myoneurin-like	4.62454	3.95018	0.0252665	0.367261	-0.120505	-0.487767	1.66125	-0.548723	-2.75825	0.102661	0.585536	0.00799318	0.523865	0.894315	0.166677
LOC100740885	NT_176455.1	1052029	1054371	-	100740885	cytosolic Fe-S cluster assembly factor NUBP2 homolog	5.18272	1.05383	0.3559	-0.296115	-0.0656305	0.230484	-1.23435	-0.273884	1.20109	0.222601	0.785255	0.235139	0.67778	0.953137	0.690579
LOC100740886	NT_176483.1	2084687	2089073	+	100740886	transport and Golgi organization protein 6 homolog	5.3169	0.0267044	0.973662	-0.00428161	0.049113	0.0533946	-0.0140048	0.160835	0.21747	0.98888	0.872844	0.82869	0.998432	0.97574	0.96501
LOC100740887	NT_176521.1	4116817	4121195	+	100740887	trypsin 3A1-like	-1.56561	1.01617	0.369029	-1.22265	0.410655	1.63331	-0.838685	0.270706	1.40306	0.405471	0.787685	0.166521	0.808957	0.953919	0.62099
LOC100740888	NT_176533.1	1181655	1183424	+	100740888	actin-related protein 2/3 complex subunit 5	4.93955	0.828573	0.442335	0.332917	0.202421	-0.130496	1.27951	0.779408	-0.624702	0.206378	0.43926	0.534888	0.660889	0.829045	0.873756
LOC100740891	NT_176574.1	295345	368782	+	100740891	putative mediator of RNA polymerase II transcription subunit 26	4.67399	1.50623	0.231226	-0.348434	-0.0316262	0.316807	-1.35067	-0.122245	1.5491	0.182629	0.903175	0.127402	0.640882	0.982068	0.563492
LOC100740892	NT_176616.1	299050	301599	+	100740892	probable medium-chain specific acyl-CoA dehydrogenase	5.57563	1.07066	0.35019	0.414277	0.127488	-0.28679	1.31179	0.40492	-1.12626	0.195333	0.687191	0.265211	0.652294	0.927525	0.713346
LOC100740893	NT_176636.1	2763759	2766571	-	100740893	uncharacterized LOC100740893	0.853657	2.87728	0.0652581	0.623403	-0.203103	-0.826506	1.41568	-0.471831	-2.35439	0.162811	0.639015	0.0223511	0.613037	0.911984	0.277741
LOC100740894	NT_176638.1	50207	51191	+	100740894	uncharacterized LOC100740894	3.26327	0.446876	0.642048	0.279855	0.183463	-0.0963923	0.944165	0.616756	-0.405068	0.349436	0.540077	0.687083	0.774536	0.876502	0.927525
LOC100740895	NT_176652.1	622016	631131	-	100740895	transcription elongation regulator 1	5.61692	0.954123	0.391766	-0.310024	-0.2347	0.0753238	-1.36931	-1.03936	0.411955	0.176767	0.303431	0.68206	0.634097	0.743017	0.925868
LOC100740896	NT_176680.1	4244	216133	-	100740896	uncharacterized LOC100740896	5.25003	0.388431	0.680065	-0.300478	-0.0702915	0.230186	-0.755969	-0.176942	0.722041	0.453067	0.860239	0.473492	0.836045	0.97257	0.846153
LOC100740897	NT_176700.1	281134	288076	+	100740897	uncharacterized LOC100740897	1.43215	1.88417	0.162148	-0.381171	-1.01991	-0.638743	-0.642427	-1.73115	-1.47616	0.523409	0.0893352	0.145909	0.867721	0.498445	0.58953
LOC100740898	NT_176736.1	774949	780312	-	100740898	zinc finger protein 271	1.76402	1.25217	0.294332	-0.757621	0.0220631	0.779684	-1.11488	0.0316219	1.48938	0.270009	0.974894	0.142407	0.717563	0.995746	0.585537
LOC100740899	NT_176740.1	792129	794219	-	100740899	dehydrogenase/reductase SDR family protein 7-like	4.46501	0.271412	0.763372	0.08023	0.188946	0.108716	0.295203	0.693871	0.502317	0.769011	0.490841	0.617558	0.94942	0.853254	0.906334
LOC100740900	NT_176780.1	645375	649752	-	100740900	protein white	1.95843	1.57789	0.2161	-1.0263	-0.536508	0.489789	-1.70964	-0.875352	1.09169	0.0932729	0.385394	0.279984	0.505157	0.797813	0.727269
LOC100740902	NT_176837.1	2995933	3154873	+	100740902	protein groucho-1-like	4.07884	0.483858	0.619139	-0.0698448	0.155294	0.225139	-0.243357	0.537403	0.975365	0.808683	0.593274	0.333879	0.9593	0.896979	0.765464
LOC100740903	NT_176882.1	1609488	1616431	-	100740903	vascular endothelial growth factor A	5.29729	0.369809	0.692663	-0.223314	0.1541	0.377414	-0.405811	0.280907	0.863141	0.686541	0.779893	0.39201	0.927317	0.952339	0.801257
LOC100740905	NT_177059.1	1751486	1808862	+	100740905	collagen alpha-1(IV) chain	6.21098	0.393377	0.676758	-0.509876	-0.0964399	0.413436	-0.748917	-0.143594	0.74057	0.45727	0.886374	0.462274	0.838107	0.978422	0.840358
LOC100740906	NT_177066.1	1059568	1066051	-	100740906	apoptosis 1 inhibitor-like	7.91783	2.59362	0.0843601	-0.444359	-0.269029	0.175329	-2.27778	-1.39125	1.06906	0.0268646	0.170053	0.289965	0.301404	0.625987	0.735115
LOC100740907	NT_177066.1	1124947	1127774	-	100740907	SET and MYND domain-containing protein 4-like	6.02805	3.76477	0.0296959	1.36448	0.84146	-0.523018	2.73225	1.68542	-1.3005	0.0085645	0.0978802	0.199145	0.172732	0.514154	0.656169
LOC100740908	NT_177083.1	552402	557602	-	100740908	centrosomal protein of 104 kDa	0.833466	0.593166	0.556258	-0.687409	-0.0396194	0.64779	-0.81691	-0.0459654	0.994652	0.417694	0.963513	0.324496	0.815228	0.994355	0.75899
LOC100740909	NT_177092.1	39252	40503	+	100740909	uncharacterized LOC100740909	2.39706	1.46443	0.240554	0.143572	-0.87654	-1.02011	0.176953	-1.10994	-1.65233	0.86023	0.272114	0.104473	0.97257	0.719875	0.526445
LOC100740910	NT_177168.1	59050	78811	-	100740910	uncharacterized LOC100740910	6.22492	1.14538	0.32597	0.357051	0.00522679	-0.351824	1.13859	0.0166705	-1.37651	0.260074	0.986763	0.174541	0.709759	0.998337	0.630556
LOC100740911	NT_177184.1	523329	726842	-	100740911	E3 ubiquitin-protein ligase Rnf220-like	0.204181	1.83752	0.169365	0.0259441	-0.659392	-0.685336	0.0521336	-1.34085	-1.80751	0.958621	0.185777	0.0764492	0.993521	0.64404	0.468438
LOC100740913	NT_177318.1	458297	460489	+	100740913	N-alpha-acetyltransferase 11	7.43349	2.61029	0.0830909	0.407496	0.23229	-0.175207	2.26824	1.29576	-1.18831	0.0274803	0.20076	0.240092	0.303517	0.656623	0.695782
LOC100740914	NT_177333.1	732052	733818	-	100740914	40S ribosomal protein S9	8.10671	0.458911	0.634497	0.194193	0.0241951	-0.169998	0.782554	0.0977023	-0.825136	0.437426	0.922543	0.413051	0.827257	0.987552	0.813448
LOC100740915	NT_177349.1	244472	245801	+	100740915	uridine diphosphate glucose pyrophosphatase-like	5.36957	0.432823	0.650983	0.230005	0.163257	-0.0667486	0.926903	0.659585	-0.334789	0.358244	0.512421	0.739126	0.780155	0.862475	0.941349
LOC100740916	NT_177474.1	20556	34530	-	100740916	coiled-coil domain-containing protein 47	5.77565	1.67072	0.198016	-0.316658	-0.155597	0.161061	-1.77546	-0.875922	1.11481	0.081653	0.385087	0.270041	0.482368	0.797652	0.717578
LOC100740917	NT_177487.1	23383	27003	+	100740917	kinesin-like protein KIF18A	1.27189	0.531766	0.590716	-0.615975	-0.281223	0.334752	-0.972553	-0.436335	0.694319	0.335262	0.664394	0.490562	0.766053	0.919409	0.853194
LOC100740918	NT_177500.1	93550	96817	-	100740918	facilitated trehalose transporter Tret1-like	5.31651	0.301353	0.741095	-0.271631	0.0548768	0.326508	-0.498841	0.101021	0.749205	0.619988	0.919921	0.457098	0.906955	0.986778	0.838107
LOC100740919	NT_177578.1	99419	101117	-	100740919	39S ribosomal protein L22	5.35973	5.20197	0.00870879	1.00375	0.580247	-0.423508	3.19417	1.8533	-1.67097	0.00237912	0.069497	0.100716	0.0886517	0.450068	0.519503
LOC100740920	NT_177693.1	12248	18654	-	100740920	NA	-0.188441	2.14143	0.127699	-1.806	-0.534043	1.27196	-1.78193	-0.508969	1.67669	0.0805796	0.61292	0.0995851	0.479367	0.905302	0.517413
LOC100740921	NT_177702.1	80022	83009	-	100740921	probable malonyl-CoA-acyl carrier protein transacylase	7.73342	1.51112	0.23016	0.688725	0.505176	-0.183549	1.72981	1.27252	-0.566165	0.0895764	0.208829	0.573708	0.498649	0.662695	0.890293
LOC100740923	NT_178298.1	76712	80214	+	100740923	golgin subfamily A member 7	3.63497	0.431706	0.651699	-0.0823248	-0.173531	-0.0912066	-0.423211	-0.891243	-0.591148	0.67388	0.37689	0.556974	0.922548	0.792137	0.883745
LOC100740927	NT_176442.1	288144	290629	+	100740927	4-hydroxybenzoate polyprenyltransferase	7.5225	2.09385	0.133443	0.678218	0.352479	-0.325739	2.01164	1.04363	-1.17726	0.0494352	0.301467	0.244435	0.395369	0.741207	0.698914
LOC100740929	NT_176452.1	222149	225227	+	100740929	THO complex subunit 1	4.07647	0.998463	0.375374	0.150983	-0.0213752	-0.172358	0.943102	-0.133743	-1.35055	0.349975	0.894121	0.182669	0.775247	0.979914	0.640882
LOC100740930	NT_176458.1	53705	54784	-	100740930	uncharacterized LOC100740930	2.26162	0.00270232	0.997301	0.00607076	-0.0155383	-0.0216091	0.0160982	-0.0412222	-0.0728988	0.987217	0.967276	0.942165	0.998432	0.99482	0.990634
LOC100740931	NT_176477.1	320339	322541	+	100740931	peroxisomal bioGeneis factor 3	4.99785	1.32328	0.275045	0.337717	0.146084	-0.191633	1.54416	0.669562	-1.09076	0.128592	0.506089	0.280391	0.56554	0.860361	0.727584
LOC100740932	NT_176479.1	2056868	2060398	-	100740932	pre-mRNA-processing factor 40 homolog A	4.43127	1.19502	0.310845	0.286958	-0.0107639	-0.297722	1.11148	-0.0418592	-1.43802	0.271458	0.966771	0.156399	0.719421	0.994742	0.603778
LOC100740933	NT_176494.1	85946	87454	-	100740933	pyridoxal phosphate phosphatase PHOSPHO2-like	4.56221	0.35143	0.705333	-0.0651891	-0.357593	-0.292404	-0.126331	-0.693434	-0.712065	0.899956	0.491112	0.479596	0.981069	0.853408	0.847715
LOC100740934	NT_176499.1	1215964	1219622	-	100740934	mitochondrial intermediate peptidase	5.98253	2.55672	0.0872411	0.662705	0.557633	-0.105072	2.19815	1.85534	-0.431789	0.0323979	0.0692009	0.667673	0.327514	0.44923	0.920285
LOC100740935	NT_176518.1	413610	417656	+	100740935	sperm flagellar protein 2-like	-0.85686	1.07026	0.350325	0.913823	0.140799	-0.773023	1.20503	0.187912	-1.25066	0.233628	0.851675	0.216638	0.6889	0.97143	0.669338
LOC100740936	NT_176533.1	910905	920368	-	100740936	actin	8.59515	1.24571	0.296152	-0.76982	0.305554	1.07537	-0.918627	0.37327	1.54013	0.362518	0.710459	0.129572	0.781861	0.932544	0.566908
LOC100740937	NT_176548.1	246638	248428	+	100740937	F-box only protein 22-like	5.60102	0.669493	0.51631	0.015656	-0.190923	-0.206579	0.0662563	-0.809987	-1.08621	0.947427	0.421626	0.282378	0.991854	0.817827	0.729106
LOC100740938	NT_176552.1	286768	291739	+	100740938	actin-binding Rho-activating protein-like	6.97334	0.449064	0.640668	-0.270752	-0.533673	-0.26292	-0.473887	-0.931146	-0.549579	0.637557	0.356066	0.584952	0.911561	0.778948	0.894097
LOC100740939	NT_176554.1	2252596	2254793	+	100740939	protein D2-like	3.34962	0.913716	0.407351	-0.435785	-0.0847662	0.351019	-1.1247	-0.214776	1.14372	0.265862	0.830779	0.257958	0.713931	0.965348	0.709013
LOC100740940	NT_176555.1	3089971	3091477	-	100740940	uncharacterized protein KIAA1143 homolog	5.80284	0.634496	0.534243	0.346589	-0.00560877	-0.352197	0.827676	-0.0133916	-1.03686	0.411623	0.989366	0.304581	0.813116	0.998432	0.744081
LOC100740941	NT_176559.1	108513	119492	-	100740941	carbonic anhydrase 6-like	1.84888	0.315093	0.7311	-0.565927	-0.424208	0.14172	-0.785943	-0.582429	0.266187	0.435456	0.562786	0.791145	0.825899	0.886727	0.954647
LOC100740942	NT_176561.1	2168387	2219911	-	100740942	RB1-inducible coiled-coil protein 1	5.75434	2.04805	0.139229	-0.722347	0.0714465	0.793794	-1.39817	0.139424	1.91102	0.167976	0.889652	0.061502	0.622985	0.979206	0.431657
LOC100740943	NT_176574.1	826106	831769	-	100740943	putative inorganic phosphate cotransporter	5.44175	0.0201782	0.980032	-0.0645139	-0.00939958	0.0551143	-0.163616	-0.0238889	0.173351	0.870666	0.981032	0.863046	0.975362	0.996924	0.973016
LOC100740944	NT_176667.1	1455642	1458051	-	100740944	nucleolar protein 9	4.43293	0.219086	0.803988	-0.0460079	0.0665412	0.112549	-0.217685	0.313901	0.662973	0.828523	0.754848	0.510266	0.96501	0.945892	0.861437
LOC100740946	NT_176730.1	492118	502027	-	100740946	15-hydroxyprostaglandin dehydrogenase [NAD(+)]-like	0.519448	0.335625	0.716423	-0.0310246	0.398873	0.429898	-0.0452044	0.569748	0.771868	0.964117	0.571293	0.443674	0.994392	0.889377	0.830987
LOC100740947	NT_176737.1	1875324	1877626	-	100740947	serine--tRNA ligase	6.21752	0.346713	0.708625	0.175366	0.0490026	-0.126363	0.737625	0.206862	-0.654208	0.464047	0.836923	0.515851	0.841278	0.967225	0.86378
LOC100740949	NT_176796.1	902778	908053	-	100740949	homeobox protein Nkx-2.3	-2.55112	0.915968	0.406465	1.8864	1.06675	-0.819646	1.35223	0.770403	-0.687717	0.182133	0.444535	0.494676	0.640087	0.831553	0.855559
LOC100740950	NT_176801.1	819199	821183	+	100740950	macrophage erythroblast attacher	6.07346	0.124424	0.883267	0.0638539	-0.0271736	-0.0910275	0.27995	-0.11955	-0.491952	0.780623	0.905298	0.624816	0.952443	0.982707	0.90825
LOC100740951	NT_176815.1	874722	877811	-	100740951	meiotic nuclear division protein 1 homolog	3.59152	5.33254	0.00781225	0.832534	-0.387068	-1.2196	1.76598	-0.841055	-3.23928	0.083249	0.404155	0.00208717	0.487169	0.808221	0.0819386
LOC100740952	NT_176861.1	874984	876313	+	100740952	uncharacterized LOC100740952	-2.39362	0.771368	0.46758	-0.92245	-0.933377	-0.0109273	-1.12743	-1.13947	-0.0176456	0.264719	0.259709	0.985989	0.713124	0.709701	0.998138
LOC100740953	NT_176882.1	161523	167369	-	100740953	T-box transcription factor TBX10	3.78463	1.12666	0.33187	0.133282	0.547317	0.414035	0.32377	1.30319	1.20986	0.747407	0.198232	0.231783	0.943096	0.656028	0.686508
LOC100740954	NT_176897.1	1321113	1323597	-	100740954	ATP-binding cassette sub-family F member 1	5.73653	1.09001	0.343743	-0.100277	0.146439	0.246717	-0.484286	0.710121	1.47455	0.630209	0.480791	0.146342	0.910109	0.848848	0.590005
LOC100740955	NT_176906.1	2673209	2676688	+	100740955	N(G)	3.64241	6.44367	0.0031552	-0.399579	0.0894731	0.489052	-2.26753	0.499336	3.48214	0.0275262	0.619641	0.00101471	0.303517	0.906955	0.0545021
LOC100740956	NT_176925.1	70173	73512	-	100740956	mannose-6-phosphate isomerase	4.74094	1.71801	0.189416	-1.27894	-0.510836	0.768106	-1.71793	-0.683767	1.321	0.0917383	0.497147	0.192266	0.502385	0.856292	0.648399
LOC100740957	NT_176968.1	57740	58611	+	100740957	28S ribosomal protein S28	5.7618	6.0267	0.00441763	1.23455	0.674387	-0.560159	3.41701	1.86976	-1.92538	0.00123448	0.0671327	0.0596391	0.0598711	0.445896	0.426533
LOC100740958	NT_177001.1	1081601	1088069	-	100740958	rhythmically expressed gene 5 protein	2.40349	2.65579	0.0797266	-0.58093	-0.255311	0.325619	-2.1587	-0.935671	1.58537	0.0354934	0.353753	0.118924	0.341654	0.776634	0.549544
LOC100740959	NT_177059.1	608377	635759	+	100740959	cell differentiation protein RCD1 homolog	4.66289	0.811958	0.449518	0.0378728	0.214201	0.176328	0.186992	1.05467	1.08206	0.852392	0.296436	0.2842	0.971521	0.738095	0.730376
LOC100740960	NT_177145.1	61209	99906	-	100740960	uncharacterized LOC100740960	2.74475	1.90539	0.158972	-0.464654	0.0810938	0.545747	-1.28807	0.219477	1.86913	0.203403	0.827135	0.0672222	0.659021	0.964885	0.445896
LOC100740961	NT_177234.1	541827	547004	-	100740961	serine/threonine-protein kinase 3	4.67911	1.38379	0.259671	0.220918	0.311038	0.0901199	1.1778	1.65658	0.59853	0.244219	0.103605	0.552075	0.698914	0.525235	0.882133
LOC100740962	NT_177498.1	448557	449679	+	100740962	ubiquitin-conjugating enzyme E2 T-like	4.39369	0.971158	0.385382	0.429164	0.195204	-0.23396	1.33338	0.609282	-0.905894	0.188198	0.544982	0.369156	0.6461	0.878924	0.786602
LOC100740963	NT_177753.1	155755	167491	-	100740963	constitutive coactivator of PPAR-gamma-like protein 1 homolog	7.11076	0.862314	0.428112	0.149593	-0.110422	-0.260015	0.621441	-0.45869	-1.30665	0.537015	0.648362	0.197062	0.87492	0.914831	0.654935
LOC100740964	NT_177768.1	24544	42031	-	100740964	F-box/LRR-repeat protein 2	3.47048	3.20737	0.0485566	0.487388	-0.227591	-0.714979	1.36563	-0.64709	-2.51581	0.177913	0.520411	0.014991	0.635919	0.866292	0.22899
LOC100740965	NT_177918.1	98831	193314	-	100740965	NA	0.392596	1.51109	0.230167	-1.23679	-0.476039	0.76075	-1.58955	-0.596709	1.2768	0.117977	0.553282	0.207325	0.548419	0.882708	0.66146
LOC100740966	NT_181949.1	73	2521	+	100740966	coatomer subunit alpha-like	0.485255	3.46576	0.0386147	-0.84593	-0.0524661	0.793464	-1.99667	-0.120406	2.38795	0.0510902	0.904624	0.0205972	0.401109	0.982505	0.267095
LOC100740967	NT_176429.1	1119577	1120899	+	100740967	uncharacterized LOC100740967	1.92503	3.02535	0.0571295	-1.19189	-0.356344	0.835544	-2.13752	-0.620338	1.97161	0.0372611	0.537735	0.053967	0.348172	0.874982	0.410942
[truncated: 8,543 more rows]

## Sheet: C.RegionEffects
Gene	Gene Information						Overall Test			Log Fold Change						Test statistic						Test p-value						FDR adjusted -pvalue (Benjamini-Hochberg FDR Correction)
[truncated: 9,329 more rows]

[truncated: 4 more sheets: D.RegionTreatmentInteraction, E.SelectedContrastGO 0.05, F.B_impatiens to D_melanogaster, G.Sig_DEGenes]
