# Supplementary material for: Biogeographic parallels in thermal tolerance and gene expression variation under temperature stress in a widespread bumble bee
Source: Sci Rep. 2020 Oct 13;10:17063. doi: 10.1038/s41598-020-73391-8 (PMC7553916; doi:10.1038/s41598-020-73391-8)
Supplement: Supplementary file 4 — Supplementary Dataset 3. [file 41598_2020_73391_MOESM4_ESM.xlsx]

## Sheet: MetaData
Results of WGCNA analysis of patterns of differential gene expression for thermally stressed Bombus vosnesenskii bumble bee workers raised in a common laboratory environment from queens collected from altitudinally and latitudinally distinct populations.
Dataset S3 (separate file)
A. Per-gene results of WGCNA analyses reflecting module membership and correlation with environmental and biologicals traits of interest. Each gene is represented separately, and reported here are the gene names (LOC numbers), ENTREZ ID numbers (Dbxref) and the name of the product produced (product), as well as the module (named by color as reported by WGCNA). Also reported here are the correlati…
B. Results of model selection for the 13 WGCNA modules which demonstrated a statistically significant correlation with either temperature at time of collection (CT) or annual mean temperature (AMT) (as calculated with corPvalueStudent). For each module (represented here numerically) we report the number of member genes in that module, the number of genes in that module also differentially express…
C. Results of the gene ontology analyses for the six WGCNA modules which demonstrated a statistically significant best fit random effects mixed model with either temperature at time of collection (CT) and/or annual mean temperature (AMT). Reported here is the best model and associated LRT P-value, gene ontology ID numbers, gene ontology terms, number of genes annotated with that GOID term in the …

## Sheet: A.PerGeneModule
geneSymbol	Dbxref	product	ModuleNumber	cor.AnnualMeanTemperature	p.cor.AnnualMeanTemperature	cor.CT_temp	p.cor.CT_temp
LOC100607968	100607968	high-affinity dopamine transporter	4	-0.0500969	0.703853	0.0679947	0.605712
CRY2	100607970	cryptochrome 2	26	-0.242792	0.0615991	-0.118233	0.368268
LOC100642189	100642189	elongation factor 1-alpha F2	9	-0.113862	0.386358	0.107886	0.411932
LOC100739998	100739998	AP-1 complex subunit mu-1-like	24	0.188158	0.149952	0.174495	0.182383
LOC100739999	100739999	protoheme IX farnesyltransferase, mitochondrial, transcript variant X4	23	-0.113873	0.386312	-0.139138	0.28903
LOC100740000	100740000	paraplegin	7	0.347685	0.00648898	-0.014191	0.9143
LOC100740001	100740001	uncharacterized protein C4orf29	7	-0.00337699	0.97957	0.0463808	0.724916
LOC100740002	100740002	coiled-coil domain-containing protein 137	9	-0.101409	0.440722	-0.0107772	0.934865
LOC100740003	100740003	WD repeat-containing protein 74	7	0.55288	4.63309e-06	0.0642444	0.625783
LOC100740004	100740004	leukocyte receptor cluster member 8 homolog, transcript variant X3	26	-0.0244209	0.853063	0.0733391	0.577608
LOC100740005	100740005	chymotrypsinogen B	9	-0.326028	0.011017	-0.120971	0.357199
LOC100740006	100740006	uncharacterized LOC100740006	15	-0.0198086	0.880588	0.114525	0.383581
LOC100740007	100740007	venom serine protease 34-like	4	0.329226	0.0102118	0.00994563	0.939881
LOC100740008	100740008	uncharacterized LOC100740008	7	-0.0797399	0.544757	-0.377308	0.0029604
LOC100740009	100740009	uncharacterized LOC100740009	24	0.126271	0.336367	-0.166266	0.204206
LOC100740011	100740011	uncharacterized LOC100740011	7	0.263961	0.041558	-0.170406	0.193006
LOC100740012	100740012	U3 small nucleolar ribonucleoprotein protein MPP10	25	0.0830331	0.528215	-0.24974	0.0543049
LOC100740013	100740013	sorting nexin lst-4	22	0.18219	0.163546	0.0483906	0.713498
LOC100740014	100740014	inositol-tetrakisphosphate 1-kinase-like	13	-0.257342	0.0471446	-0.0187115	0.887158
LOC100740016	100740016	probable serine/threonine-protein kinase nek3, transcript variant X4	26	-0.073489	0.576828	0.108641	0.408649
LOC100740017	100740017	uncharacterized LOC100740017	17	0.0148795	0.910159	0.202355	0.12101
LOC100740018	100740018	synaptobrevin homolog YKT6	23	-0.264288	0.0412963	-0.024677	0.851539
LOC100740019	100740019	protein tramtrack, beta isoform-like, transcript variant X3	19	0.339486	0.0079627	0.216583	0.0964833
LOC100740021	100740021	myosin-8	7	-0.0840104	0.523355	-0.250586	0.0534664
LOC100740022	100740022	uncharacterized LOC100740022, transcript variant X5	26	0.0725011	0.581975	-0.0468522	0.722233
LOC100740023	100740023	MAP7 domain-containing protein 2-like	7	0.295339	0.0219679	-0.010897	0.934142
LOC100740024	100740024	ataxin-2-like protein	26	0.265609	0.0402549	0.469997	0.000151309
LOC100740025	100740025	growth arrest-specific protein 2-like	22	-0.0914279	0.487207	0.0735511	0.576505
LOC100740026	100740026	histone H2A-like	12	0.438648	0.000455319	-0.0949697	0.470423
LOC100740027	100740027	glycerol 2-dehydrogenase (NADP(+))-like	7	0.201641	0.122354	-0.0645908	0.623918
LOC100740028	100740028	endophilin-B1	23	0.0375062	0.776019	0.126885	0.334001
LOC100740029	100740029	protein PRRC1-B-like, transcript variant X3	7	0.325208	0.0112323	-0.0426981	0.745992
LOC100740030	100740030	glycerol-3-phosphate dehydrogenase, mitochondrial, transcript variant X4	7	0.196492	0.132397	0.228027	0.0797224
LOC100740034	100740034	fatty acid-binding protein, adipocyte-like	1	-0.276987	0.0321524	-0.0470301	0.72122
LOC100740035	100740035	nuclear cap-binding protein subunit 2	25	0.0502455	0.703015	-0.102361	0.436419
LOC100740036	100740036	sorting nexin-29, transcript variant X3	22	-0.392062	0.00194781	0.141775	0.279897
LOC100740038	100740038	set1/Ash2 histone methyltransferase complex subunit ASH2	12	0.36539	0.00409509	0.0418202	0.751044
LOC100740039	100740039	probable succinyl-CoA:3-ketoacid coenzyme A transferase, mitochondrial	7	0.306207	0.0173389	0.211161	0.105327
LOC100740040	100740040	uncharacterized LOC100740040	23	-0.341957	0.00749069	-0.0928974	0.480206
LOC100740041	100740041	mucin-12	19	0.17929	0.17047	0.0931049	0.479221
LOC100740042	100740042	zinc finger protein 200-like	1	-0.140057	0.285824	-0.0366055	0.781263
LOC100740043	100740043	alpha-tocopherol transfer protein-like	25	0.271076	0.0361732	0.323641	0.0116535
LOC100740045	100740045	leucine-rich repeat-containing protein C10orf11-like	10	-0.186032	0.154695	-0.0151455	0.90856
LOC100740047	100740047	DNA polymerase delta small subunit-like	15	0.17438	0.182675	-0.0305393	0.816822
LOC100740048	100740048	uncharacterized LOC100740048	4	-0.0765315	0.56111	0.151256	0.248653
LOC100740049	100740049	UPF0184 protein C9orf16	7	0.332787	0.00937571	-0.151012	0.249425
LOC100740050	100740050	ribonuclease P protein subunit p25-like protein	7	0.10716	0.415102	-0.0632886	0.630942
LOC100740051	100740051	T-cell immunomodulatory protein	19	-0.159537	0.223381	0.490458	6.94627e-05
LOC100740052	100740052	tetratricopeptide repeat protein 39B-like	26	-0.0749742	0.56913	0.0306027	0.816448
LOC100740054	100740054	protein zer-1 homolog	7	0.116463	0.375532	0.262639	0.0426277
LOC100740055	100740055	zinc transporter 9	12	0.180437	0.167707	-0.146756	0.263173
LOC100740056	100740056	uncharacterized LOC100740056	10	-0.280328	0.0300497	-0.272259	0.0353364
LOC100740057	100740057	proteasome assembly chaperone 1	20	0.109859	0.403382	-0.385398	0.00235879
LOC100740059	100740059	N-(5-amino-5-carboxypentanoyl)-L-cysteinyl-D-valine synthase	10	-0.0860367	0.513349	0.369428	0.00367367
LOC100740060	100740060	brahma-associated protein of 60 kDa, transcript variant X3	1	-0.139362	0.288245	0.126199	0.336643
LOC100740061	100740061	protein inturned	23	-0.0563116	0.669123	0.187476	0.151461
LOC100740063	100740063	ankyrin repeat domain-containing protein 17, transcript variant X3	26	-0.142484	0.277474	0.0409846	0.755863
LOC100740064	100740064	ufm1-specific protease 1	1	-0.228097	0.0796277	-0.0151889	0.908299
LOC100740065	100740065	ataxin-2 homolog	17	-0.109087	0.406715	0.197751	0.129886
LOC100740066	100740066	cdc42 homolog	9	-0.208016	0.110736	-0.015935	0.903815
LOC100740067	100740067	guanine nucleotide-binding protein subunit gamma-e	10	-0.147334	0.261275	0.0591474	0.653497
LOC100740069	100740069	heparan sulfate 2-O-sulfotransferase pipe	1	-0.204605	0.116843	0.0372372	0.777584
LOC100740070	100740070	chaoptin-like	10	-0.352547	0.00573287	0.0209178	0.873955
LOC100740071	100740071	lutropin-choriogonadotropic hormone receptor	1	0.0038435	0.976749	-0.104667	0.426099
LOC100740073	100740073	E3 ubiquitin-protein ligase TM129	7	0.130689	0.319593	-0.115879	0.377947
LOC100740074	100740074	uncharacterized LOC100740074, transcript variant X4	22	0.194076	0.137319	-0.101764	0.439115
LOC100740075	100740075	uncharacterized LOC100740075	13	0.107689	0.412791	-0.196326	0.132732
LOC100740078	100740078	uncharacterized LOC100740078	23	0.217392	0.0952143	0.051134	0.698013
LOC100740079	100740079	uncharacterized LOC100740079	26	0.0282955	0.830073	0.0676272	0.607667
LOC100740080	100740080	protein rhomboid	7	0.314498	0.0143932	-0.00990322	0.940137
LOC100740081	100740081	uncharacterized LOC100740081, transcript variant X3	10	-0.302896	0.0186515	-0.0365104	0.781817
LOC100740082	100740082	ADP-ribosylation factor GTPase-activating protein 2	22	-0.0488116	0.711114	-0.177457	0.174955
LOC100740083	100740083	uncharacterized LOC100740083	7	0.317399	0.0134696	0.0330305	0.80217
LOC100740085	100740085	uncharacterized LOC100740085	18	0.127005	0.333541	0.246806	0.0572946
LOC100740086	100740086	renin receptor	22	-0.198405	0.128596	0.0647726	0.62294
LOC100740087	100740087	serine/threonine-protein phosphatase 2A activator-like	12	0.200825	0.123907	0.260064	0.0447769
LOC100740089	100740089	DNA polymerase subunit gamma-2, mitochondrial	7	0.00362644	0.978061	0.0211485	0.872576
LOC100740090	100740090	WD repeat-containing protein 60	25	-0.0513725	0.696672	-0.291463	0.023854
LOC100740091	100740091	ER membrane protein complex subunit 4	7	0.129281	0.324881	0.0795787	0.545573
LOC100740092	100740092	ribonuclease H1	7	0.232801	0.0734504	-0.105377	0.422951
LOC100740094	100740094	splicing factor, arginine/serine-rich 15	26	0.0716691	0.586325	0.378466	0.00286669
LOC100740095	100740095	breast cancer type 1 susceptibility protein-like	24	-0.138539	0.291132	-0.111484	0.396419
LOC100740096	100740096	ubiquitin-conjugating enzyme E2 variant 2	8	0.116613	0.374911	0.0516513	0.695106
LOC100740097	100740097	DNA polymerase zeta catalytic subunit	23	0.090905	0.489712	0.0476261	0.717834
LOC100740098	100740098	isocitrate dehydrogenase [NAD] subunit beta, mitochondrial	24	0.079841	0.544246	0.0766792	0.560352
LOC100740099	100740099	uncharacterized LOC100740099	25	0.184718	0.157681	-0.137795	0.293756
LOC100740100	100740100	ribosome-recycling factor, mitochondrial	23	-0.0127625	0.922899	-0.0513487	0.696806
LOC100740101	100740101	surfeit locus protein 6 homolog	25	0.0540815	0.681511	-0.2168	0.0961414
LOC100740102	100740102	integrator complex subunit 10	10	-0.191159	0.143443	-0.0988272	0.452502
LOC100740105	100740105	methylcrotonoyl-CoA carboxylase subunit alpha, mitochondrial	26	-0.289559	0.0248298	-0.126189	0.336681
LOC100740106	100740106	alpha-methyldopa hypersensitive protein-like	24	0.187651	0.151074	0.0355435	0.787458
LOC100740107	100740107	hsp70-binding protein 1	25	-0.0203104	0.877586	-0.209049	0.108936
LOC100740108	100740108	vesicle transport protein USE1	21	0.164096	0.210257	0.00181012	0.989048
LOC100740109	100740109	39S ribosomal protein L51, mitochondrial	25	-0.0644877	0.624473	-0.263166	0.0421985
LOC100740110	100740110	INO80 complex subunit D	26	-0.175262	0.180438	0.252973	0.051158
LOC100740111	100740111	coiled-coil domain-containing protein 115-like	21	-0.148556	0.257296	-0.114758	0.382606
LOC100740112	100740112	reticulocyte-binding protein 2 homolog a-like	10	-0.104905	0.425043	0.0426477	0.746282
LOC100740113	100740113	NA	3	-0.0771603	0.557887	-0.274568	0.0337501
LOC100740114	100740114	outer dense fiber protein 3-like	23	-0.0890209	0.498792	0.28847	0.0254028
LOC100740115	100740115	DCN1-like protein 5, transcript variant X3	7	0.31085	0.0156317	0.0140458	0.915174
LOC100740117	100740117	uncharacterized LOC100740117	25	-0.125029	0.341177	-0.215914	0.0975429
LOC100740118	100740118	glutaryl-CoA dehydrogenase, mitochondrial	24	0.00836233	0.949438	-0.323999	0.011556
LOC100740119	100740119	glutamate decarboxylase	10	-0.294513	0.0223587	0.128264	0.328731
LOC100740122	100740122	NA	24	0.187198	0.15208	0.0446673	0.734698
LOC100740123	100740123	UDP-sugar transporter UST74c-like	24	0.0515873	0.695465	-6.48467e-05	0.999608
LOC100740125	100740125	THO complex subunit 3	25	-0.0722584	0.583242	-0.0924218	0.482466
LOC100740126	100740126	uncharacterized LOC100740126	23	0.311657	0.0153503	-0.0403182	0.759713
LOC100740127	100740127	cAMP-dependent protein kinase type I regulatory subunit	1	-0.322913	0.0118537	-0.0473808	0.719227
LOC100740128	100740128	uncharacterized LOC100740128	10	-0.0803198	0.541826	0.256245	0.0481276
LOC100740129	100740129	integrin-linked protein kinase	24	0.131784	0.315518	0.380475	0.00271027
LOC100740130	100740130	microtubule-actin cross-linking factor 1, transcript variant X9	9	-0.224561	0.0845347	0.0529151	0.688024
LOC100740131	100740131	uncharacterized LOC100740131	25	0.115928	0.377741	-0.0830308	0.528227
LOC100740132	100740132	protein amalgam-like	1	-0.367343	0.00388619	-0.0786323	0.550376
LOC100740133	100740133	cyclin-dependent kinase 11B	9	-0.0994188	0.449787	-0.0770842	0.558276
LOC100740134	100740134	ubiA prenyltransferase domain-containing protein 1 homolog	23	-0.0465669	0.723857	0.0720476	0.584344
LOC100740135	100740135	peroxidase, transcript variant X3	22	0.154271	0.239236	0.194189	0.137086
LOC100740136	100740136	coronin-7	9	-0.241434	0.0631129	-0.255295	0.0489921
LOC100740137	100740137	interferon regulatory factor 2-binding protein-like B	19	0.113756	0.386806	0.0547042	0.678044
LOC100740138	100740138	uncharacterized LOC100740138	7	0.197801	0.129787	-0.0283242	0.829903
LOC100740139	100740139	chaoptin	24	-0.00789937	0.952234	0.0285682	0.82846
LOC100740140	100740140	lysine-specific histone demethylase 1A	25	-0.0955123	0.467879	-0.116679	0.374638
LOC100740141	100740141	39S ribosomal protein L40, mitochondrial	7	0.123557	0.346937	-0.0567402	0.666753
LOC100740142	100740142	inhibitor of growth protein 5	25	0.0479928	0.715753	-0.0899887	0.494117
LOC100740144	100740144	repressed by EFG1 protein 1-like, transcript variant X5	22	-0.143689	0.273387	0.207545	0.111564
LOC100740145	100740145	probable oligoribonuclease	25	0.0443051	0.736772	-0.0858391	0.51432
LOC100740146	100740146	transcriptional activator protein Pur-beta-B	9	-0.099826	0.447924	-0.148733	0.256724
LOC100740147	100740147	protein krueppel	13	-0.0323897	0.805933	-0.00959273	0.94201
LOC100740148	100740148	serine protease snake-like, transcript variant X5	7	0.463125	0.000194413	0.0081652	0.950628
LOC100740149	100740149	caspase-1-like	7	0.221959	0.0882972	0.149245	0.255073
LOC100740150	100740150	N-alpha-acetyltransferase 15, NatA auxiliary subunit	26	0.0035772	0.978359	0.0309548	0.814374
LOC100740151	100740151	histone H2B-like	12	0.289319	0.0249551	-0.0359173	0.785276
LOC100740153	100740153	40S ribosomal protein S18	13	-0.0466401	0.72344	-0.079509	0.545926
LOC100740154	100740154	dolichyl-diphosphooligosaccharide--protein glycosyltransferase subunit 4	7	0.196202	0.13298	0.0231435	0.86067
LOC100740155	100740155	T-cell leukemia homeobox protein 3-like	18	-0.184407	0.158394	-0.0254105	0.847179
LOC100740157	100740157	PHD finger-like domain-containing protein 5A	7	0.22646	0.0818707	-0.0297871	0.821259
LOC100740159	100740159	exportin-2	13	-0.111445	0.396585	0.00984615	0.940481
LOC100740160	100740160	protein FAM117B-like	26	-0.0589656	0.654495	0.418241	0.00088299
LOC100740161	100740161	putative peptidyl-prolyl cis-trans isomerase dodo	25	0.132415	0.313188	0.194035	0.137404
LOC100740162	100740162	ATP-binding cassette sub-family G member 5	9	-0.320191	0.0126293	-0.0694396	0.598055
LOC100740163	100740163	protein son of sevenless, transcript variant X4	26	-0.0635923	0.629301	-0.0484004	0.713442
LOC100740165	100740165	AFG3-like protein 2	12	0.0937154	0.476331	-0.00625244	0.962184
LOC100740166	100740166	reactive oxygen species modulator 1	7	0.230564	0.0763386	-0.265283	0.0405099
LOC100740167	100740167	1-phosphatidylinositol 4,5-bisphosphate phosphodiesterase-like	9	-0.514907	2.56172e-05	0.065203	0.620626
LOC100740168	100740168	tumor susceptibility gene 101 protein	7	0.429293	0.000620014	0.0565697	0.667695
LOC100740169	100740169	non-homologous end-joining factor 1-like	13	-0.261067	0.0439295	-0.208047	0.110682
LOC100740171	100740171	protein couch potato	22	0.0242501	0.854079	-0.0162601	0.901862
LOC100740173	100740173	ribonuclease P protein subunit p40-like	25	-0.0180534	0.891101	-0.149508	0.254227
LOC100740174	100740174	peptidyl-prolyl cis-trans isomerase H	25	0.165388	0.206639	-0.214123	0.100422
LOC100740175	100740175	syntaxin-1A, transcript variant X3	9	-0.175545	0.179724	-0.208315	0.110213
LOC100740176	100740176	uncharacterized LOC100740176	16	-0.161223	0.218463	-0.175106	0.180833
LOC100740177	100740177	uncharacterized LOC100740177	7	0.267758	0.0386076	-0.111845	0.394881
LOC100740178	100740178	protein split ends, transcript variant X4	1	-0.273392	0.0345509	-0.167424	0.201029
LOC100740179	100740179	protein YIPF1	21	-0.10768	0.412828	-0.105421	0.422758
LOC100740181	100740181	lamin-B receptor, transcript variant X4	25	0.0151151	0.908743	-0.300942	0.0194652
LOC100740182	100740182	filaggrin-like	10	-0.108058	0.411181	0.0539814	0.682069
LOC100740183	100740183	protein FAM45A-like	25	0.179772	0.169304	-0.331183	0.00974478
LOC100740184	100740184	Golgi resident protein GCP60-like	25	-0.023967	0.855765	0.255628	0.0486876
LOC100740185	100740185	F-box only protein 44-like	7	0.270831	0.0363486	0.121137	0.356535
LOC100740187	100740187	probable phenylalanine--tRNA ligase beta subunit	13	-0.0977467	0.457483	-0.236863	0.0684308
LOC100740188	100740188	uncharacterized LOC100740188	10	-0.234595	0.0711988	0.0939013	0.475453
LOC100740190	100740190	protein SGT1 homolog ecdysoneless	7	0.302032	0.0190079	0.0929876	0.479778
LOC100740191	100740191	probable chitinase 3	24	-0.00485553	0.970629	-0.0330438	0.802092
LOC100740193	100740193	uncharacterized LOC100740193	17	-0.176701	0.17683	0.157832	0.228432
LOC100740194	100740194	chaoptin-like	10	-0.343475	0.00721286	0.0102017	0.938336
LOC100740195	100740195	stromal interaction molecule homolog, transcript variant X5	26	-0.171256	0.190763	0.0404361	0.759031
LOC100740197	100740197	probable G-protein coupled receptor 125	13	-0.186756	0.153068	-0.0986821	0.453169
LOC100740198	100740198	caspase-6	20	0.173964	0.183736	0.0428497	0.745121
LOC100740200	100740200	tankyrase	26	-0.0940828	0.474597	-0.167184	0.201684
LOC100740202	100740202	UPF0193 protein EVG1 homolog	7	0.291222	0.0239755	0.00772069	0.953313
LOC100740203	100740203	loss of heterozygosity 12 chromosomal region 1 protein homolog	25	0.0474708	0.718716	-0.154731	0.237818
LOC100740204	100740204	omega-amidase NIT2	10	-0.189821	0.146319	-0.174264	0.18297
LOC100740205	100740205	arrestin domain-containing protein 2	22	0.110914	0.398853	0.101634	0.4397
LOC100740206	100740206	uncharacterized protein C1orf158 homolog	3	-0.0667761	0.612203	-0.35742	0.00505388
LOC100740207	100740207	uncharacterized LOC100740207	26	-0.091394	0.48737	0.0945004	0.472629
LOC100740208	100740208	DNA polymerase epsilon subunit 4	25	0.0246045	0.85197	-0.0741686	0.5733
LOC100740209	100740209	zinc finger protein 708-like	7	0.106265	0.419034	0.209158	0.108748
LOC100740210	100740210	ER lumen protein-retaining receptor	21	-0.0163082	0.901574	0.00804504	0.951354
LOC100740211	100740211	F-box/WD repeat-containing protein 4	8	0.398171	0.00162864	0.232128	0.0743105
LOC100740212	100740212	iron-sulfur protein NUBPL	7	0.204193	0.117598	0.00732068	0.955729
LOC100740213	100740213	G-protein coupled receptor Mth2-like	22	0.111766	0.395219	0.27701	0.0321373
LOC100740214	100740214	tubulin beta chain-like	1	-0.224201	0.0850478	0.0687567	0.601669
LOC100740215	100740215	peroxisomal membrane protein PEX13	7	0.257357	0.0471309	0.129848	0.322745
LOC100740216	100740216	cytochrome b5-like	9	-0.27008	0.0368903	-0.261579	0.043502
LOC100740217	100740217	cytochrome c1, heme protein, mitochondrial	23	-0.00576127	0.965153	0.0430674	0.74387
LOC100740218	100740218	transient receptor potential protein	9	-0.0386133	0.769587	-0.103304	0.432183
LOC100740219	100740219	serine/threonine-protein kinase 32A	23	-0.219024	0.0926957	-0.105466	0.422559
LOC100740220	100740220	beta-1,4-galactosyltransferase 7	7	0.111545	0.396161	-0.0274449	0.835108
LOC100740223	100740223	homeobox protein B-H2-like	4	0.218797	0.0930429	0.12941	0.324391
LOC100740224	100740224	heat shock 70 kDa protein cognate 3, transcript variant X3	2	0.167972	0.199536	0.443077	0.000392169
LOC100740225	100740225	cadherin-23, transcript variant X3	10	-0.225074	0.0838083	0.102704	0.434875
LOC100740227	100740227	zinc finger protein 26-like	26	-0.107536	0.413458	-0.0998977	0.447596
LOC100740228	100740228	probable phosphoglycerate kinase	24	-0.0323915	0.805922	0.107608	0.413144
LOC100740229	100740229	DNA-directed RNA polymerase II subunit RPB9	25	-0.122721	0.350233	-0.219223	0.0923926
LOC100740230	100740230	40S ribosomal protein S12, mitochondrial	7	0.268989	0.0376887	-0.0706883	0.591473
LOC100740231	100740231	dipeptidyl peptidase 9	24	0.0120724	0.927057	0.193779	0.137934
LOC100740232	100740232	uncharacterized LOC100740232	25	-0.24009	0.0646406	-0.12212	0.352618
LOC100740234	100740234	nitrogen permease regulator 3-like protein	7	0.298694	0.0204386	-0.38021	0.00273045
LOC100740235	100740235	NADPH oxidase 5	24	0.184178	0.158921	0.146615	0.263636
LOC100740237	100740237	nuclear receptor subfamily 2 group E member 1-like	13	-0.319988	0.0126887	-0.176888	0.176364
LOC100740238	100740238	coronin-1C, transcript variant X3	1	0.0525996	0.68979	0.0464342	0.724612
LOC100740240	100740240	39S ribosomal protein L37, mitochondrial, transcript variant X5	7	0.338323	0.00819379	-0.0600359	0.648631
LOC100740241	100740241	uncharacterized LOC100740241	7	0.231802	0.0747303	-0.137319	0.295442
LOC100740242	100740242	smad nuclear-interacting protein 1-like	2	0.186113	0.154512	0.278839	0.0309719
LOC100740244	100740244	forkhead box protein A4-A-like	17	-0.128591	0.32749	0.225089	0.083787
LOC100740245	100740245	cilia- and flagella-associated protein 97	25	0.0169148	0.897932	0.0483405	0.713782
LOC100740246	100740246	malectin-A, transcript variant X3	25	-0.0107536	0.935007	0.112497	0.392115
LOC100740247	100740247	gamma-1-syntrophin	10	-0.0830611	0.528076	0.135435	0.302179
LOC100740248	100740248	probable signal peptidase complex subunit 2	21	-0.0511288	0.698042	0.0449389	0.733145
LOC100740249	100740249	esterase FE4-like	17	0.119267	0.364062	0.0679867	0.605755
LOC100740250	100740250	hemicentin-1	22	-0.014085	0.914938	0.13722	0.295793
LOC100740251	100740251	60S ribosomal protein L26	13	-0.222531	0.0874589	-0.118011	0.369173
LOC100740252	100740252	protein hu-li tai shao	1	-0.0654288	0.619414	-0.029525	0.822806
LOC100740254	100740254	tyrosine-protein phosphatase non-receptor type 23	26	-0.0370195	0.778851	-0.0164326	0.900827
LOC100740255	100740255	myeloid leukemia factor	23	0.0978891	0.456825	0.360567	0.00465396
LOC100740256	100740256	TBC1 domain family member 19	7	-0.0589534	0.654562	-0.0359155	0.785287
LOC100740257	100740257	adenylyl cyclase-associated protein 1, transcript variant X3	11	0.00878989	0.946856	0.372863	0.00334589
LOC100740259	100740259	vacuolar protein sorting-associated protein 16 homolog	26	0.333292	0.00926204	0.0071365	0.956842
LOC100740261	100740261	cytoplasmic tRNA 2-thiolation protein 2	7	0.312544	0.0150458	-0.0275222	0.83465
LOC100740262	100740262	beta-1,3-galactosyltransferase 6	25	0.0270902	0.83721	-0.0921111	0.483945
LOC100740263	100740263	NADH dehydrogenase [ubiquinone] 1 alpha subcomplex subunit 9, mitochondrial	7	0.184782	0.157535	-0.0392073	0.766142
LOC100740265	100740265	uncharacterized LOC100740265	3	-0.249715	0.0543301	-0.152284	0.245415
LOC100740266	100740266	thioredoxin-2	7	0.189457	0.147107	-0.119372	0.363637
LOC100740268	100740268	WD repeat domain phosphoinositide-interacting protein 4-like	23	-0.0615293	0.640485	-0.0812338	0.537223
LOC100740269	100740269	adhesive plaque matrix protein	10	-0.216093	0.0972575	0.369628	0.0036538
LOC100740271	100740271	uncharacterized LOC100740271, transcript variant X5	7	0.31819	0.0132268	-0.127327	0.332307
LOC100740272	100740272	coatomer subunit zeta-1	20	0.141843	0.279665	-0.182374	0.163114
LOC100740273	100740273	cytochrome c oxidase assembly protein COX16 homolog, mitochondrial, transcript variant X4	7	0.296752	0.0213123	-0.150804	0.250086
LOC100740274	100740274	cyclin-dependent kinase 4-like	20	0.420579	0.000820168	-0.0198481	0.880351
LOC100740276	100740276	protein claret segregational	25	-0.0144007	0.913039	-0.107016	0.415732
LOC100740278	100740278	STAGA complex 65 subunit gamma-like, transcript variant X3	25	0.0866611	0.510285	-0.228155	0.079549
LOC100740279	100740279	transmembrane 9 superfamily member 2	22	-0.0314405	0.811514	0.160821	0.219629
LOC100740281	100740281	PDZ domain-containing protein GIPC3	9	-0.305083	0.0177756	0.0440278	0.73836
LOC100740282	100740282	protein abrupt-like	13	0.0215218	0.870346	-0.0709131	0.590291
LOC100740283	100740283	MAGUK p55 subfamily member 6	22	-0.173158	0.185809	0.162541	0.214671
LOC100740284	100740284	dopamine D2-like receptor	10	-0.408083	0.00120937	-0.0631063	0.631928
LOC100740285	100740285	probable splicing factor, arginine/serine-rich 7	1	-0.0715915	0.586732	-0.322872	0.0118651
LOC100740286	100740286	serine-threonine kinase receptor-associated protein	20	-0.10648	0.418087	0.00368045	0.977735
LOC100740287	100740287	rabankyrin-5, transcript variant X6	9	-0.212833	0.102535	0.186366	0.153943
LOC100740288	100740288	protein SERAC1-like	7	0.138902	0.289856	-0.148687	0.256873
LOC100740289	100740289	uncharacterized LOC100740289	16	-0.229871	0.0772521	0.0131298	0.920688
LOC100740290	100740290	RNA-binding protein NOB1	7	0.153214	0.242507	-0.252537	0.0515741
LOC100740291	100740291	gastrula zinc finger protein xFG20-1-like	7	0.129138	0.325421	0.147538	0.260607
LOC100740292	100740292	low-density lipoprotein receptor-related protein	20	-0.0442671	0.736989	0.212666	0.102812
LOC100740293	100740293	TBC1 domain family member 22B	8	0.136465	0.298484	-0.0236192	0.857836
LOC100740294	100740294	disks large homolog 5, transcript variant X5	26	-0.12493	0.341565	-0.152816	0.243747
LOC100740295	100740295	insulin-like growth factor-binding protein complex acid labile subunit	10	-0.125285	0.340182	0.0720313	0.584429
LOC100740296	100740296	homeodomain-interacting protein kinase 2, transcript variant X4	9	-0.0801958	0.542452	0.088628	0.500696
LOC100740297	100740297	phosphatase and actin regulator 4-like	26	0.116098	0.37704	-0.170735	0.192135
LOC100740298	100740298	monocarboxylate transporter 3	9	-0.325496	0.0111564	0.0460297	0.726917
LOC100740299	100740299	UDP-glucuronosyltransferase 2B17-like	10	0.0138985	0.91606	0.160061	0.221845
LOC100740300	100740300	sodium-independent sulfate anion transporter-like	21	0.17996	0.168851	-0.022918	0.862015
LOC100740301	100740301	protein phosphatase 1 regulatory subunit 14B, transcript variant X3	13	-0.210268	0.106842	0.132689	0.312178
LOC100740302	100740302	cell division cycle protein 20 homolog	3	-0.047709	0.717364	-0.0320813	0.807745
LOC100740303	100740303	integrin alpha-8-like, transcript variant X3	24	0.112403	0.392515	-0.101735	0.439245
LOC100740304	100740304	magnesium transporter NIPA2, transcript variant X3	25	-0.033334	0.80039	-0.0496798	0.706206
LOC100740305	100740305	Golgi resident protein GCP60	1	0.172238	0.188194	-0.170625	0.192425
LOC100740307	100740307	tether containing UBX domain for GLUT4, transcript variant X3	24	0.137244	0.295707	-0.0777215	0.555018
LOC100740308	100740308	chaoptin-like	10	-0.216077	0.0972835	0.115064	0.381331
LOC100740310	100740310	leucine-rich repeat-containing G-protein coupled receptor 4-like, transcript variant X3	1	-0.0057605	0.965158	0.028509	0.82881
LOC100740312	100740312	neural cell adhesion molecule 2	9	-0.318241	0.0132111	-0.235504	0.0700781
LOC100740313	100740313	protein unc-45 homolog B	2	0.295142	0.0220602	0.211503	0.104752
LOC100740315	100740315	serine--tRNA ligase, mitochondrial-like	7	0.257257	0.0472202	0.108235	0.410413
LOC100740316	100740316	proteasome activator complex subunit 3	25	0.139275	0.288551	0.0629568	0.632737
LOC100740317	100740317	fumarylacetoacetase	17	-0.123522	0.347073	0.312428	0.0150851
LOC100740318	100740318	uncharacterized LOC100740318	7	0.526407	1.55954e-05	-0.0244368	0.852968
LOC100740322	100740322	uncharacterized LOC100740322	10	-0.212666	0.102812	0.123046	0.348951
LOC100740323	100740323	nuclear distribution protein nudE-like 1, transcript variant X4	1	-0.0518782	0.693833	-0.172235	0.188201
LOC100740325	100740325	BUD13 homolog	25	0.0556629	0.672718	-0.277597	0.0317597
LOC100740326	100740326	lipase 3-like, transcript variant X3	10	-0.248302	0.0557542	-0.00765982	0.953681
LOC100740327	100740327	vacuolar protein sorting-associated protein 53 homolog	24	0.114934	0.381874	-0.075993	0.563877
LOC100740329	100740329	cyclin-related protein FAM58A	25	0.251371	0.052698	-0.109826	0.403526
LOC100740331	100740331	uncharacterized LOC100740331	7	0.358648	0.00489427	-0.0024345	0.985271
LOC100740332	100740332	zinc finger protein 665-like	26	-0.0134032	0.919041	-0.149959	0.252779
LOC100740333	100740333	protein SMG7-like	1	-0.171839	0.189233	-0.199746	0.125981
LOC100740334	100740334	RNA-binding protein 1-like	13	0.158979	0.225025	-0.0725005	0.581978
LOC100740336	100740336	tubulin beta-1 chain	10	-0.104163	0.428344	0.434951	0.000514944
LOC100740337	100740337	V-type proton ATPase subunit E	21	-0.115153	0.380959	-0.0973057	0.459525
LOC100740339	100740339	uncharacterized LOC100740339, transcript variant X4	1	-0.264722	0.0409517	-0.155226	0.236302
LOC100740340	100740340	227 kDa spindle- and centromere-associated protein-like, transcript variant X5	1	0.08759	0.505745	-0.171694	0.189612
LOC100740341	100740341	methenyltetrahydrofolate synthase domain-containing protein	7	0.201564	0.1225	0.266812	0.0393256
LOC100740342	100740342	Krueppel homolog 1-like	16	-0.0128817	0.922181	-0.100163	0.446387
LOC100740343	100740343	huntingtin	26	-0.156642	0.232003	-0.101605	0.439832
LOC100740344	100740344	epidermal growth factor receptor, transcript variant X4	22	-0.16914	0.196383	0.360487	0.00466373
LOC100740345	100740345	probable ATP-dependent RNA helicase DDX55 homolog	25	-0.184833	0.157418	0.05357	0.684365
LOC100740346	100740346	uncharacterized LOC100740346	17	-0.0757347	0.565207	0.136135	0.299665
LOC100740349	100740349	uncharacterized LOC100740349	26	-0.141379	0.281254	-0.00631282	0.961819
LOC100740350	100740350	aromatic-L-amino-acid decarboxylase	26	-0.397324	0.0016699	0.180968	0.166438
LOC100740351	100740351	broad-complex core protein isoforms 1/2/3/4/5	26	0.0113312	0.931524	-0.0377692	0.77449
LOC100740352	100740352	histone acetyltransferase Tip60	8	0.13008	0.321874	0.0641368	0.626363
LOC100740353	100740353	RNA-binding protein Musashi homolog Rbp6-like	22	-0.223372	0.0862384	0.00481034	0.970902
LOC100740354	100740354	HSPB1-associated protein 1	25	-0.0792219	0.547382	-0.396783	0.00169673
LOC100740356	100740356	FAD-dependent oxidoreductase domain-containing protein 1	24	0.192531	0.140537	0.100893	0.44306
LOC100740357	100740357	histone deacetylase complex subunit SAP18	7	0.307422	0.0168777	0.00412489	0.975047
LOC100740358	100740358	60S ribosomal protein L36	13	-0.0564718	0.668237	-0.042527	0.746976
LOC100740359	100740359	transcription factor Sp4-like	26	0.116276	0.376302	0.0326519	0.804393
LOC100740361	100740361	cyclin-dependent kinase 20	7	0.239969	0.0647795	-0.192414	0.140784
LOC100740362	100740362	hymenoptaecin-like	1	-0.252719	0.0513998	0.0594848	0.651647
LOC100740364	100740364	importin-4-like	8	0.385996	0.00231897	0.0891557	0.498139
LOC100740365	100740365	la-related protein 1B	26	-0.0101526	0.938632	0.269436	0.0373599
LOC100740366	100740366	splicing factor 45	12	0.0032219	0.980508	0.213779	0.100982
LOC100740367	100740367	leucine carboxyl methyltransferase 1	24	0.183523	0.160435	-0.0153257	0.907476
LOC100740369	100740369	netrin receptor UNC5C-like	12	0.140577	0.28402	-0.00562711	0.965964
LOC100740371	100740371	C-Maf-inducing protein-like, transcript variant X3	26	-0.194123	0.137223	0.0168011	0.898614
LOC100740372	100740372	double-stranded RNA-specific editase 1-like	7	0.411966	0.0010736	0.0163526	0.901307
LOC100740373	100740373	serine/threonine-protein phosphatase 6 regulatory ankyrin repeat subunit A	10	-0.26305	0.0422927	0.0955188	0.467849
LOC100740374	100740374	anoctamin-4	7	0.33413	0.00907608	-0.00824471	0.950148
LOC100740375	100740375	regulator of G-protein signaling loco	9	-0.250985	0.0530747	-0.0507717	0.700051
LOC100740376	100740376	tubulin alpha-1 chain-like	12	0.128674	0.327177	-0.0513341	0.696888
LOC100740377	100740377	heterogeneous nuclear ribonucleoprotein 27C, transcript variant X4	26	0.254783	0.0494627	0.359548	0.00478019
LOC100740378	100740378	dolichyl-diphosphooligosaccharide--protein glycosyltransferase subunit STT3A	22	0.118008	0.369185	0.15611	0.233613
LOC100740379	100740379	integral membrane protein GPR155	21	-0.192951	0.139657	0.118006	0.369195
LOC100740381	100740381	G patch domain-containing protein 2	23	0.0321481	0.807353	0.151418	0.24814
LOC100740382	100740382	DNA repair and recombination protein RAD54B-like	7	0.0340773	0.796033	-0.322607	0.0119389
LOC100740383	100740383	uncharacterized protein C4B3.18	13	-0.215143	0.0987728	-0.208078	0.110629
LOC100740384	100740384	ATP synthase subunit s, mitochondrial	25	-0.177875	0.173925	-0.140397	0.284643
LOC100740385	100740385	uncharacterized LOC100740385	23	0.191525	0.142662	-0.0703094	0.593466
LOC100740386	100740386	uncharacterized LOC100740386	7	0.0975022	0.458615	-0.249211	0.0548344
LOC100740388	100740388	myrosinase 1-like	10	0.0183049	0.889594	0.0548687	0.677129
LOC100740389	100740389	major facilitator superfamily domain-containing protein 1-like	22	-0.0633154	0.630797	0.0751018	0.568471
LOC100740390	100740390	DNA-directed RNA polymerase I subunit RPA1	12	-0.115786	0.378332	-0.009001	0.945582
LOC100740392	100740392	phosphatidylinositol glycan anchor biosynthesis class U protein	21	0.0299804	0.820118	0.121968	0.353221
LOC100740393	100740393	DNA-directed RNA polymerase III subunit RPC3	13	-0.157066	0.230727	-0.32813	0.0104819
LOC100740394	100740394	uncharacterized LOC100740394, transcript variant X3	23	0.113818	0.386545	0.0570313	0.665144
LOC100740395	100740395	broad-complex core protein isoforms 1/2/3/4/5-like	12	0.3436	0.0071903	-0.0547927	0.677551
LOC100740396	100740396	exonuclease 1	25	0.325825	0.0110701	-0.204589	0.116873
LOC100740397	100740397	dihydrofolate reductase	25	-0.244524	0.0597102	-0.256868	0.047567
LOC100740399	100740399	glycosylphosphatidylinositol anchor attachment 1 protein	21	-0.265809	0.0400995	0.247772	0.056296
LOC100740401	100740401	discoidin domain-containing receptor 2-like	9	-0.341172	0.00763798	-0.0256452	0.845784
LOC100740402	100740402	probable protein phosphatase 2C T23F11.1	1	-0.345541	0.00684929	-0.154608	0.238197
LOC100740403	100740403	apoptotic chromatin condensation inducer in the nucleus, transcript variant X3	9	-0.265223	0.0405574	0.0189769	0.885567
LOC100740405	100740405	uncharacterized LOC100740405	10	-0.185864	0.155075	0.150214	0.251964
LOC100740406	100740406	poly [ADP-ribose] polymerase	5	0.00583858	0.964686	-0.154746	0.237775
LOC100740407	100740407	venom dipeptidyl peptidase 4	16	-0.168239	0.198812	0.0632478	0.631163
LOC100740409	100740409	lactosylceramide 4-alpha-galactosyltransferase-like	8	0.27471	0.033655	-0.0785559	0.550765
LOC100740410	100740410	uncharacterized LOC100740410	26	0.146223	0.264928	0.0423916	0.747755
LOC100740411	100740411	nipped-B-like protein	26	-0.0678471	0.606497	0.245019	0.0591796
LOC100740412	100740412	uncharacterized protein KIAA1841	25	0.0541771	0.680979	-0.101989	0.438098
LOC100740413	100740413	60S ribosomal protein L28	13	-0.215488	0.0982216	-0.176113	0.178296
LOC100740414	100740414	uncharacterized LOC100740414	18	0.293035	0.0230733	0.0680372	0.605486
LOC100740415	100740415	glyceraldehyde-3-phosphate dehydrogenase 2	24	0.0259001	0.84427	-0.00549536	0.96676
LOC100740416	100740416	ATP-binding cassette sub-family C member Sur	17	-0.0834643	0.526068	0.0939252	0.47534
LOC100740417	100740417	uncharacterized LOC100740417	10	-0.0121034	0.92687	-0.0118538	0.928374
LOC100740418	100740418	GRIP and coiled-coil domain-containing protein 1	7	0.126226	0.336538	-0.337951	0.00826896
LOC100740419	100740419	uncharacterized LOC100740419	7	0.182347	0.163179	-0.341877	0.00750556
LOC100740421	100740421	transient receptor potential channel pyrexia-like	24	-0.0892426	0.497719	-0.0950896	0.46986
LOC100740422	100740422	monocarboxylate transporter 10	1	-0.0302821	0.818338	-0.40168	0.00146728
LOC100740423	100740423	transmembrane and TPR repeat-containing protein 1-like	10	-0.46889	0.000157603	-0.00311393	0.981161
LOC100740424	100740424	60S ribosomal protein L31	13	-0.243093	0.0612677	-0.0714865	0.587282
LOC100740425	100740425	heat shock factor-binding protein 1	25	0.0199162	0.879944	-0.0526858	0.689307
LOC100740426	100740426	prolyl 3-hydroxylase 1-like	22	-0.0592214	0.653091	-0.0157576	0.904881
LOC100740427	100740427	protein cornichon	25	-0.197067	0.131246	-0.0260633	0.843302
LOC100740428	100740428	probable beta-hexosaminidase fdl	9	-0.318096	0.0132554	-0.0763942	0.561815
LOC100740429	100740429	ubiquitin-conjugating enzyme E2-17 kDa	24	0.203706	0.118494	-0.0526798	0.689341
LOC100740430	100740430	fatty acyl-CoA reductase 1	10	-0.349698	0.00616594	0.0443957	0.736253
LOC100740431	100740431	WD repeat-containing protein 37, transcript variant X6	7	0.15675	0.231677	-0.145236	0.268202
LOC100740433	100740433	putative uncharacterized protein DDB_G0287457	25	-0.118878	0.365643	-0.0788998	0.549017
LOC100740435	100740435	B-cell receptor-associated protein 31	21	-0.0169612	0.897653	-0.00623242	0.962305
LOC100740436	100740436	pyrroline-5-carboxylate reductase 2-like	24	0.0861759	0.512665	0.0506374	0.700807
LOC100740437	100740437	protein cramped	7	0.301129	0.0193863	0.0552278	0.675133
LOC100740439	100740439	oxygen-dependent coproporphyrinogen-III oxidase	7	0.17293	0.186398	-0.00774129	0.953188
LOC100740440	100740440	actin cytoskeleton-regulatory complex protein PAN1	26	-0.148537	0.25736	0.018726	0.88707
LOC100740441	100740441	26S proteasome non-ATPase regulatory subunit 11	20	0.322376	0.0120033	0.108424	0.40959
LOC100740443	100740443	casein kinase I isoform gamma-3	26	0.27422	0.0339856	0.247054	0.0570366
LOC100740446	100740446	IQ motif-containing protein H-like	12	0.201387	0.122837	-0.0280318	0.831633
LOC100740447	100740447	WD repeat domain phosphoinositide-interacting protein 3	20	0.0589606	0.654522	0.149231	0.255116
LOC100740448	100740448	extracellular serine/threonine protein kinase FAM20C	22	-0.100109	0.446631	0.0291914	0.824776
LOC100740450	100740450	NADH dehydrogenase [ubiquinone] flavoprotein 2, mitochondrial	7	0.0977477	0.457478	-0.161032	0.219015
LOC100740451	100740451	gem-associated protein 5, transcript variant X3	7	-0.0391894	0.766246	-0.0466684	0.723279
LOC100740452	100740452	60S ribosomal protein L7a	13	-0.32248	0.0119742	-0.113918	0.386123
LOC100740453	100740453	5-methylcytosine rRNA methyltransferase NSUN4	7	0.304008	0.0182018	0.0206298	0.875676
LOC100740454	100740454	uncharacterized LOC100740454	13	-0.0521488	0.692315	-0.0305217	0.816926
LOC100740455	100740455	alpha-aminoadipic semialdehyde synthase, mitochondrial	18	-0.0953842	0.468479	-0.0554893	0.673681
LOC100740456	100740456	sonic hedgehog protein A	24	0.00479874	0.970972	-0.0742678	0.572785
LOC100740457	100740457	uncharacterized LOC100740457, transcript variant X3	3	0.112954	0.39018	-0.290869	0.0241546
LOC100740459	100740459	kxDL motif-containing protein CG10681	23	0.00260352	0.984249	-0.0897506	0.495265
LOC100740461	100740461	probable tRNA N6-adenosine threonylcarbamoyltransferase	25	-0.0480737	0.715294	-0.168436	0.198279
LOC100740462	100740462	protein Star-like	10	-0.297062	0.0211705	-0.0454438	0.73026
LOC100740463	100740463	uncharacterized LOC100740463	23	-0.00303123	0.981662	0.133302	0.30993
LOC100740464	100740464	uncharacterized LOC100740464	1	-0.281706	0.0292166	-0.333679	0.00917593
LOC100740466	100740466	putative uncharacterized protein DDB_G0274405	1	-0.0888476	0.499631	-0.196416	0.132549
LOC100740468	100740468	shematrin-like protein 1	25	0.26524	0.0405438	0.000398069	0.997592
LOC100740470	100740470	ankyrin-3-like	7	0.239211	0.0656553	0.121006	0.357061
LOC100740471	100740471	uncharacterized LOC1007404710	10	-0.311133	0.0155327	-0.028889	0.826563
LOC100740473	100740473	cyclin-T-like	26	-0.112923	0.390311	0.0197335	0.881037
LOC100740474	100740474	ADP-ribosylation factor-like protein 2	25	0.0548837	0.677045	-0.156042	0.23382
LOC100740475	100740475	dnaJ homolog subfamily C member 24-like	3	0.0895971	0.496005	-0.133833	0.307987
LOC100740476	100740476	gamma-aminobutyric acid receptor subunit beta-like, transcript variant X3	10	-0.113691	0.387076	0.0996681	0.448646
LOC100740477	100740477	uncharacterized protein C9orf85 homolog	7	0.342161	0.00745277	-0.303945	0.018227
LOC100740478	100740478	WAS/WASL-interacting protein family member 1-like	19	0.267107	0.0391004	-0.0248762	0.850354
LOC100740480	100740480	DNA helicase MCM8	7	-0.184062	0.159188	-0.337705	0.00831902
LOC100740481	100740481	60S ribosomal protein L23	13	-0.238773	0.0661668	-0.0849032	0.518934
LOC100740482	100740482	NA	24	-0.130592	0.319954	-0.35789	0.00499223
LOC100740483	100740483	adenylate cyclase type 2	17	-0.141929	0.279368	0.310466	0.0157673
LOC100740484	100740484	PBAN-type neuropeptides-like, transcript variant X3	20	-0.041101	0.755191	0.0100752	0.939099
LOC100740485	100740485	alpha-1,3/1,6-mannosyltransferase ALG2	21	0.276059	0.0327576	0.07129	0.588312
LOC100740486	100740486	guanine nucleotide exchange factor DBS-like	26	-0.0890055	0.498866	0.0936807	0.476495
LOC100740487	100740487	DNA polymerase iota, transcript variant X3	1	-0.20982	0.107608	0.0862078	0.512509
LOC100740488	100740488	protein vein-like	1	-0.119054	0.364925	0.00641167	0.961222
LOC100740490	100740490	intraflagellar transport protein 22 homolog	10	0.102172	0.437273	-0.0260031	0.843659
LOC100740491	100740491	D-arabinitol dehydrogenase 1-like	18	0.157101	0.230622	-0.126815	0.334269
LOC100740492	100740492	M-phase inducer phosphatase 1-like	12	0.327054	0.010753	0.00891845	0.94608
LOC100740493	100740493	Fanconi anemia group I protein	7	0.325439	0.0111712	0.0171676	0.896415
LOC100740495	100740495	NF-X1-type zinc finger protein NFXL1	19	-0.00183973	0.988869	-0.0699912	0.595144
LOC100740496	100740496	elongator complex protein 5	25	-0.172985	0.186256	-0.197305	0.130771
LOC100740498	100740498	mitochondrial import inner membrane translocase subunit Tim9	23	-0.1059	0.420643	-0.0521119	0.692522
LOC100740500	100740500	tyrosine-protein kinase Fps85D	26	-0.0581108	0.659192	-0.061629	0.639942
LOC100740501	100740501	slit homolog 3 protein	26	-0.0257583	0.845113	0.342834	0.00732901
LOC100740502	100740502	homeobox protein AKR-like	1	-0.0504232	0.702014	-0.1921	0.141444
LOC100740503	100740503	tRNA (adenine(58)-N(1))-methyltransferase non-catalytic subunit TRM6	7	0.152648	0.244274	-0.253349	0.0508025
LOC100740504	100740504	probable dolichyl pyrophosphate Glc1Man9GlcNAc2 alpha-1,3-glucosyltransferase	21	-0.0917126	0.485847	-0.0220754	0.867041
LOC100740505	100740505	UDP-glucuronosyltransferase 2B7-like	4	0.0593551	0.652358	0.378273	0.00288206
LOC100740506	100740506	superkiller viralicidic activity 2-like 2	1	-0.168564	0.197934	-0.335817	0.00871167
LOC100740507	100740507	rap1 GTPase-activating protein 1	22	-0.1936	0.138305	0.202768	0.120235
LOC100740509	100740509	protein Skeletor, isoforms B/C	22	-0.376184	0.00305393	-0.241657	0.0628628
LOC100740510	100740510	nose resistant to fluoxetine protein 6	9	-0.182763	0.162204	-0.0756663	0.565559
LOC100740511	100740511	LMBR1 domain-containing protein 2 homolog	21	-0.187808	0.150726	-0.0462393	0.725722
LOC100740512	100740512	tetraspanin-1-like	10	-0.226303	0.0820884	-0.0267826	0.839034
LOC100740513	100740513	eukaryotic translation initiation factor 2-alpha kinase	22	-0.150819	0.250038	0.0390048	0.767316
LOC100740514	100740514	eukaryotic translation initiation factor 3 subunit A	9	-0.182638	0.162495	0.0158686	0.904214
LOC100740516	100740516	dedicator of cytokinesis protein 9	1	-0.320131	0.0126468	-0.0454294	0.730342
LOC100740517	100740517	protein FAM214A	26	0.222349	0.0877249	0.284115	0.0278064
LOC100740519	100740519	pleiotropic regulator 1	13	-0.135782	0.300931	-0.0571747	0.664352
LOC100740521	100740521	protein prune homolog	7	0.256702	0.0477159	-0.332646	0.00940775
LOC100740522	100740522	Krueppel homolog 1-like	10	-0.253967	0.0502219	0.0328022	0.80351
LOC100740523	100740523	neurotrimin	18	0.0392048	0.766157	0.0111854	0.932403
LOC100740524	100740524	kelch-like ECH-associated protein 1	9	-0.0743789	0.57221	0.148248	0.258297
LOC100740525	100740525	protein unzipped, transcript variant X4	10	-0.216978	0.0958626	0.0530965	0.68701
LOC100740526	100740526	eukaryotic translation initiation factor 3 subunit I	13	-0.219989	0.0912312	-0.313302	0.0147897
LOC100740528	100740528	peroxidasin homolog	10	-0.272628	0.0350792	0.123527	0.347057
LOC100740529	100740529	transmembrane protein 258	21	0.179513	0.169929	0.398489	0.00161339
LOC100740530	100740530	NA	23	-0.169892	0.194372	-0.289786	0.0247114
LOC100740531	100740531	uncharacterized LOC100740531	24	-0.0459095	0.727603	0.166876	0.202527
LOC100740532	100740532	U5 small nuclear ribonucleoprotein 40 kDa protein	7	0.136782	0.297351	-0.0645753	0.624001
LOC100740533	100740533	eukaryotic peptide chain release factor subunit 1	26	0.00133735	0.991909	0.178796	0.17167
LOC100740534	100740534	CAAX prenyl protease 1 homolog	25	0.155827	0.23447	0.117182	0.372568
LOC100740535	100740535	uncharacterized LOC100740535	22	0.0621191	0.637279	0.237605	0.0675432
LOC100740536	100740536	proliferating cell nuclear antigen	7	0.166426	0.203766	-0.0574471	0.662849
LOC100740537	100740537	protein pelota	7	0.478883	0.000108554	-0.132799	0.311774
LOC100740538	100740538	histone deacetylase 4	26	-0.0590193	0.6542	-0.332685	0.00939873
LOC100740539	100740539	RING finger protein 11	1	-0.10286	0.434174	-0.051086	0.698283
LOC100740540	100740540	uncharacterized LOC100740540	7	0.190717	0.144388	-0.0877485	0.504972
LOC100740541	100740541	uncharacterized LOC100740541	10	-0.384213	0.00243944	-0.0689876	0.600446
LOC100740543	100740543	phosphatidylinositol-glycan biosynthesis class F protein	21	-0.0600685	0.648453	-0.00576209	0.965148
LOC100740545	100740545	carbohydrate sulfotransferase 4-like	26	-0.100471	0.444981	0.0936556	0.476614
LOC100740546	100740546	neural-cadherin-like	9	-0.28425	0.0277293	0.0612496	0.642007
LOC100740547	100740547	uncharacterized LOC100740547	23	0.175869	0.178908	-0.00200148	0.987891
LOC100740548	100740548	ras-like GTP-binding protein Rho1, transcript variant X4	13	-0.176588	0.177112	-0.268817	0.0378158
LOC100740549	100740549	protein fuzzy homolog	7	0.148933	0.256079	0.0998994	0.447588
LOC100740550	100740550	mediator of RNA polymerase II transcription subunit 12-like	24	0.209512	0.108137	-0.0449068	0.733328
LOC100740552	100740552	tRNA pseudouridine(38/39) synthase	25	0.0528504	0.688386	-0.311795	0.0153026
LOC100740554	100740554	putative uncharacterized protein DDB_G0271606	22	0.10281	0.434401	0.20012	0.125259
LOC100740555	100740555	NK-tumor recognition protein, transcript variant X3	5	-0.197268	0.130845	-0.211531	0.104704
LOC100740556	100740556	MICOS complex subunit MIC19	24	0.162065	0.216035	-0.118122	0.368718
LOC100740557	100740557	von Hippel-Lindau disease tumor suppressor	24	-0.0949953	0.470303	-0.0214927	0.870519
LOC100740558	100740558	isocitrate dehydrogenase [NAD] subunit gamma, mitochondrial	24	0.0162216	0.902094	0.022428	0.864937
LOC100740559	100740559	trans-1,2-dihydrobenzene-1,2-diol dehydrogenase-like	7	0.0768675	0.559387	0.0463551	0.725062
LOC100740561	100740561	protein krasavietz	7	0.351367	0.00590893	-0.0776413	0.555428
LOC100740562	100740562	transmembrane protein 17-like	7	0.33319	0.00928491	0.0958505	0.466298
LOC100740563	100740563	LIM domain-containing protein jub	26	0.270605	0.0365107	0.0550125	0.676329
LOC100740564	100740564	MAP7 domain-containing protein 1-like, transcript variant X9	19	-0.0145799	0.911961	0.0811352	0.537718
LOC100740568	100740568	sterol O-acyltransferase 1	10	-0.0263431	0.841641	0.0856419	0.515291
LOC100740569	100740569	signal recognition particle subunit SRP68	13	-0.11133	0.397077	-0.256278	0.0480972
LOC100740570	100740570	chromatin assembly factor 1 subunit A-B	1	-0.0289778	0.826038	-0.240819	0.0638078
LOC100740571	100740571	HIRA-interacting protein 3	9	-0.0960603	0.465318	0.118742	0.366195
LOC100740572	100740572	serum response factor homolog	26	0.331472	0.00967736	-0.0412995	0.754046
LOC100740573	100740573	UDP-glucose 6-dehydrogenase	22	0.00325829	0.980288	0.231874	0.0746373
LOC100740575	100740575	xaa-Pro dipeptidase	22	-0.0230028	0.861509	-0.118479	0.367263
LOC100740576	100740576	sugar transporter SWEET1	23	-0.215841	0.0976574	0.0279758	0.831965
LOC100740578	100740578	general transcription factor IIF subunit 1	7	0.44819	0.000329246	-0.0374149	0.776551
LOC100740579	100740579	signal recognition particle subunit SRP72	22	-0.0515896	0.695453	0.0486583	0.711982
LOC100740580	100740580	probable histone-binding protein Caf1	19	0.0460471	0.726818	0.293352	0.0229182
LOC100740581	100740581	protein FAM192A	7	0.325966	0.0110332	-0.000440424	0.997335
LOC100740582	100740582	vacuolar protein sorting-associated protein 28 homolog	10	-0.210904	0.105762	0.0416679	0.751922
LOC100740583	100740583	TM2 domain-containing protein CG10795	20	0.194406	0.136639	-0.0660459	0.616107
LOC100740584	100740584	protein LSM14 homolog A	12	0.129102	0.325555	0.203746	0.118421
LOC100740586	100740586	hrp65 protein-like, transcript variant X3	1	-0.040813	0.756854	-0.2634	0.0420088
LOC100740588	100740588	uncharacterized family 31 glucosidase KIAA1161	9	-0.31027	0.0158369	0.114723	0.382752
LOC100740589	100740589	FH1/FH2 domain-containing protein 3	6	-0.221277	0.0893043	0.0124312	0.924895
LOC100740590	100740590	uncharacterized LOC100740590	18	0.188603	0.148972	0.0154132	0.906951
LOC100740592	100740592	uncharacterized LOC100740592	3	-0.107873	0.411986	-0.180256	0.168141
LOC100740593	100740593	uncharacterized LOC100740593	7	0.119773	0.362019	-0.0135182	0.918349
LOC100740594	100740594	cuticle protein 19.8-like	3	0.028996	0.825931	-0.114764	0.382581
LOC100740595	100740595	MAP/microtubule affinity-regulating kinase 3-like	26	0.0968002	0.461872	-0.604695	3.1078e-07
LOC100740596	100740596	39S ribosomal protein L9, mitochondrial	7	-0.01322	0.920144	-0.173632	0.184589
LOC100740597	100740597	collagen alpha-1(I) chain-like	26	0.278353	0.0312784	0.295229	0.0220193
LOC100740598	100740598	ATP-binding cassette sub-family F member 3	26	0.016323	0.901485	0.0615978	0.640112
LOC100740602	100740602	protein lin-52 homolog, transcript variant X4	7	0.110694	0.399795	-0.114322	0.384431
LOC100740603	100740603	syntaxin-7	21	0.236829	0.0684708	0.160198	0.221442
LOC100740604	100740604	heart- and neural crest derivatives-expressed protein 1-like	19	0.0140469	0.915167	0.216972	0.0958712
LOC100740605	100740605	protein inscuteable homolog	1	-0.0635921	0.629302	0.1027	0.434895
LOC100740606	100740606	CCHC-type zinc finger protein CG3800	1	-0.285561	0.0269882	-0.0920795	0.484096
LOC100740607	100740607	E3 SUMO-protein ligase PIAS2, transcript variant X4	23	-0.0823803	0.531474	-0.00938447	0.943267
LOC100740608	100740608	dopamine N-acetyltransferase-like, transcript variant X3	7	0.329247	0.0102068	0.0345069	0.793519
LOC100740609	100740609	furin-like protease 1, isoform 1-CRR, transcript variant X3	1	-0.192788	0.139998	0.242228	0.0622242
LOC100740610	100740610	sex-determining protein fem-1-like	12	0.254156	0.0500454	-0.198336	0.128732
LOC100740611	100740611	protein D2-like	7	0.0583259	0.658009	-0.0339547	0.796752
LOC100740612	100740612	pupal cuticle protein C1B	3	0.135195	0.303046	-0.0900277	0.493929
LOC100740614	100740614	pre-mRNA-processing factor 6	19	-0.102384	0.436315	0.336941	0.00847609
LOC100740615	100740615	nuclear receptor-binding protein homolog	24	-0.184426	0.15835	-0.0122026	0.926272
LOC100740616	100740616	Fanconi anemia group J protein homolog	25	-0.0449198	0.733254	-0.0703385	0.593314
LOC100740617	100740617	uncharacterized LOC100740617, transcript variant X3	26	-0.0393275	0.765446	0.175729	0.17926
LOC100740619	100740619	clotting factor B	20	-0.00477437	0.971119	-0.359778	0.00475141
LOC100740620	100740620	solute carrier family 22 member 21-like	10	-0.317613	0.0134037	0.0604353	0.646448
LOC100740621	100740621	translation initiation factor eIF-2B subunit gamma, transcript variant X3	7	0.141223	0.281791	-0.0498271	0.705375
LOC100740622	100740622	myotubularin-related protein 10-B	9	-0.240313	0.0643849	-0.0976632	0.457869
LOC100740624	100740624	uncharacterized LOC100740624	25	0.128708	0.327047	-0.36332	0.00432724
LOC100740625	100740625	sushi, von Willebrand factor type A, EGF and pentraxin domain-containing protein 1-like	22	-0.121554	0.354872	-0.371803	0.00344412
LOC100740627	100740627	histone-lysine N-methyltransferase EHMT2, transcript variant X4	19	-0.00734922	0.955557	-0.052378	0.691031
LOC100740628	100740628	proteasome-associated protein ECM29 homolog	8	0.350909	0.00597851	-0.0285531	0.828549
LOC100740630	100740630	cytochrome c oxidase assembly factor 5	7	-0.186886	0.152778	-0.206635	0.113178
LOC100740631	100740631	actin-interacting protein 1	11	0.313683	0.0146626	0.103392	0.431788
LOC100740632	100740632	uncharacterized LOC100740632	24	0.069027	0.600238	0.0438612	0.739315
LOC100740633	100740633	uncharacterized LOC100740633, transcript variant X3	20	0.0557409	0.672286	-0.152745	0.243971
LOC100740634	100740634	homeobox protein 2-like, transcript variant X3	23	-0.134632	0.305082	-0.372405	0.00338805
LOC100740635	100740635	apoptosis 2 inhibitor-like	23	0.00894533	0.945918	-0.141211	0.281833
LOC100740636	100740636	ubiquitin carboxyl-terminal hydrolase calypso	26	-0.08889	0.499426	0.211903	0.10408
LOC100740637	100740637	pyruvate dehydrogenase (acetyl-transferring) kinase, mitochondrial, transcript variant X3	9	-0.19198	0.141698	0.065717	0.617869
LOC100740639	100740639	uncharacterized LOC100740639	5	-0.377355	0.00295653	0.166605	0.203273
LOC100740641	100740641	type I inositol 3,4-bisphosphate 4-phosphatase, transcript variant X3	26	-0.0353475	0.788603	-0.178033	0.173536
LOC100740642	100740642	eukaryotic translation initiation factor 2-alpha kinase 1-like, transcript variant X3	25	0.0206675	0.875451	0.0362528	0.783319
LOC100740643	100740643	protein RUFY3	10	-0.107141	0.415187	0.232513	0.0738178
LOC100740645	100740645	sorting nexin-12	7	0.337547	0.00835127	0.101754	0.439159
LOC100740646	100740646	MOG interacting and ectopic P-granules protein 1, transcript variant X3	26	-0.146668	0.263462	0.293157	0.0230132
LOC100740647	100740647	dipeptidyl aminopeptidase-like protein 6	6	-0.0762511	0.56255	0.0227437	0.863054
LOC100740648	100740648	uncharacterized LOC100740648	1	-0.0689615	0.600584	-0.226761	0.081454
LOC100740649	100740649	kinesin-related protein 4-like	13	-0.225872	0.0826881	-0.0273978	0.835388
LOC100740650	100740650	NA	23	-0.0552156	0.675201	-0.378239	0.00288479
LOC100740651	100740651	GAS2-like protein 1	1	-0.316426	0.0137735	0.121959	0.353259
LOC100740652	100740652	uncharacterized LOC100740652	1	-0.114839	0.382268	-0.282065	0.0290024
LOC100740653	100740653	protein MCM10 homolog	7	0.290761	0.0242099	-0.149677	0.253684
LOC100740654	100740654	proteasome assembly chaperone 2	20	0.14606	0.265466	-0.032568	0.804886
LOC100740655	100740655	BMP-binding endothelial regulator protein-like	9	0.015056	0.909098	0.220608	0.0903007
LOC100740656	100740656	eukaryotic translation initiation factor 4E-1A-like	7	0.380807	0.00268523	-0.0122342	0.926082
LOC100740657	100740657	uncharacterized LOC100740657	10	-0.19451	0.136424	-0.0259915	0.843728
LOC100740658	100740658	FAD synthase-like	23	-0.198421	0.128565	-0.251077	0.052985
LOC100740659	100740659	leucine-rich repeats and immunoglobulin-like domains protein 3	26	-0.033948	0.796791	0.411123	0.00110187
LOC100740660	100740660	large proline-rich protein BAG6	26	0.0782433	0.552357	0.0565477	0.667817
LOC100740661	100740661	cyclin-dependent kinase inhibitor 2-like	10	-0.10838	0.409779	0.347811	0.0064684
LOC100740663	100740663	derlin-2	22	0.168928	0.196952	0.116022	0.377354
LOC100740664	100740664	tyrosine aminotransferase	13	-0.0889522	0.499124	0.140355	0.284791
LOC100740665	100740665	dual specificity protein phosphatase CDC14B-like, transcript variant X6	1	-0.105928	0.420516	0.0924153	0.482497
LOC100740666	100740666	protein SON	25	0.154926	0.237223	0.0401962	0.760418
LOC100740667	100740667	tRNA (cytosine(34)-C(5))-methyltransferase	13	-0.157716	0.228776	-0.360367	0.00467849
LOC100740669	100740669	vanin-like protein 1	1	-0.185645	0.155571	-0.100347	0.445545
LOC100740670	100740670	1,5-anhydro-D-fructose reductase	7	0.189011	0.148081	-0.026811	0.838865
LOC100740672	100740672	putative RNA exonuclease NEF-sp, transcript variant X3	7	0.209951	0.107384	-0.133508	0.309173
LOC100740673	100740673	KAT8 regulatory NSL complex subunit 2, transcript variant X3	8	0.360296	0.00468723	0.046094	0.726551
LOC100740674	100740674	uncharacterized LOC100740674	23	0.0851967	0.517485	-0.337087	0.00844589
LOC100740675	100740675	vacuolar protein sorting-associated protein 4B	8	0.323845	0.0115978	-0.0247458	0.85113
LOC100740676	100740676	NADH dehydrogenase [ubiquinone] 1 alpha subcomplex subunit 13	23	-0.0318201	0.809281	-0.155685	0.234904
LOC100740677	100740677	heparan-alpha-glucosaminide N-acetyltransferase-like	24	0.159803	0.2226	0.218767	0.0930888
LOC100740678	100740678	lachesin-like	26	0.00524278	0.968287	-0.103608	0.430824
LOC100740679	100740679	mitochondrial import inner membrane translocase subunit Tim22	7	0.236101	0.06935	-0.0219358	0.867874
LOC100740680	100740680	ubiquitin carboxyl-terminal hydrolase 16, transcript variant X3	7	0.251824	0.0522588	0.0541429	0.681169
LOC100740682	100740682	insulin-degrading enzyme-like	23	-0.160334	0.221046	0.121525	0.354984
LOC100740683	100740683	probable cytochrome P450 6a14	10	-0.185165	0.156661	0.0233833	0.859241
LOC100740684	100740684	uncharacterized LOC100740684	10	-0.349196	0.00624514	0.209018	0.10899
LOC100740685	100740685	nucleolar protein 6	7	0.502763	4.24482e-05	0.0472954	0.719713
LOC100740686	100740686	uncharacterized LOC100740686	1	-0.218249	0.0938848	-0.0491903	0.708972
LOC100740688	100740688	protein MMS22-like	7	0.046042	0.726847	-0.178345	0.172772
LOC100740689	100740689	uncharacterized LOC100740689	10	-0.199318	0.126811	0.176081	0.178377
LOC100740691	100740691	coiled-coil domain-containing protein 124	25	0.0502863	0.702785	-0.210186	0.106981
LOC100740692	100740692	structural maintenance of chromosomes protein 2	13	0.0146856	0.911325	-0.114692	0.382882
LOC100740693	100740693	TGF-beta receptor type-1	24	0.0262376	0.842267	-0.310302	0.0158256
LOC100740694	100740694	adenylate kinase	23	0.101992	0.438084	-0.0654403	0.619352
LOC100740695	100740695	ATPase family AAA domain-containing protein 1-B	20	-0.0100317	0.939361	-0.0380975	0.772582
LOC100740696	100740696	bolA-like protein 3, transcript variant X4	7	0.162906	0.213629	-0.207712	0.111272
LOC100740697	100740697	actin, muscle	11	0.181658	0.164801	0.258952	0.045732
LOC100740698	100740698	inactive peptidyl-prolyl cis-trans isomerase FKBP6	25	0.268813	0.037819	-0.15812	0.227572
LOC100740699	100740699	tyrosine-protein phosphatase non-receptor type 5-like	10	-0.283487	0.0281686	0.0256376	0.845829
LOC100740701	100740701	melanoma-associated antigen G1-like	7	0.373134	0.00332117	-0.153562	0.241426
LOC100740702	100740702	40S ribosomal protein S7	13	-0.286001	0.0267431	-0.167786	0.200041
LOC100740703	100740703	ubiquitin-conjugating enzyme E2 C	3	0.166421	0.20378	-0.0372584	0.777461
LOC100740704	100740704	heterogeneous nuclear ribonucleoprotein K	9	-0.337966	0.00826593	-0.170213	0.193519
LOC100740705	100740705	kelch-like protein 10	19	0.162957	0.213485	0.00826431	0.95003
LOC100740706	100740706	E3 ubiquitin-protein ligase RNF34	13	-0.0244376	0.852964	-0.0109672	0.933719
LOC100740708	100740708	facilitated trehalose transporter Tret1	8	0.00397758	0.975938	-0.0435854	0.740897
LOC100740709	100740709	ATP-binding cassette sub-family D member 1	1	-0.179713	0.169448	-0.0131337	0.920664
LOC100740711	100740711	nucleoside diphosphate kinase homolog 5-like	22	-0.194055	0.137361	0.0967376	0.462163
LOC100740714	100740714	60 kDa SS-A/Ro ribonucleoprotein-like	24	-0.00239151	0.985531	0.219775	0.0915538
LOC100740716	100740716	glucose-fructose oxidoreductase domain-containing protein 1	25	-0.0926394	0.481431	0.265956	0.0399855
LOC100740717	100740717	NA	7	0.0562835	0.669279	-0.0160539	0.903101
LOC100740718	100740718	NADH-ubiquinone oxidoreductase 49 kDa subunit	24	0.184801	0.157492	0.16055	0.220416
LOC100740719	100740719	39S ribosomal protein L41, mitochondrial	3	-0.0618865	0.638543	-0.0767733	0.55987
LOC100740721	100740721	chromodomain-helicase-DNA-binding protein Mi-2 homolog, transcript variant X5	19	0.040402	0.759228	0.330626	0.00987574
LOC100740726	100740726	uncharacterized protein CG1161	20	-0.00497908	0.969882	-0.135169	0.30314
LOC100740727	100740727	nose resistant to fluoxetine protein 6-like	18	0.285673	0.0269255	-0.224115	0.0851704
LOC100740728	100740728	MIT domain-containing protein 1-like	7	0.142598	0.277084	-0.0872595	0.507358
LOC100740729	100740729	protein bicaudal D	26	-0.0110329	0.933323	0.139724	0.286984
LOC100740730	100740730	acetylcholine receptor subunit beta-like 2	10	-0.222106	0.0880799	0.204319	0.117367
LOC100740731	100740731	arginase, hepatic	7	0.289142	0.0250476	-0.0537086	0.683591
LOC100740732	100740732	putative protein tag-52	7	0.0717026	0.58615	-0.317991	0.0132876
LOC100740733	100740733	glucose transporter type 14	10	-0.334608	0.00897156	0.146689	0.263393
LOC100740734	100740734	alpha-1,6-mannosyl-glycoprotein 2-beta-N-acetylglucosaminyltransferase, transcript variant X6	9	-0.202546	0.120652	-0.150521	0.250984
LOC100740735	100740735	uncharacterized LOC100740735	5	0.0364912	0.781929	0.0967297	0.462199
LOC100740736	100740736	uncharacterized LOC100740736	1	0.111897	0.394661	-0.138376	0.291705
LOC100740737	100740737	ATP-dependent helicase brm-like, transcript variant X6	26	-0.0374246	0.776494	0.212454	0.103163
LOC100740738	100740738	uncharacterized LOC100740738	22	-0.0100116	0.939482	0.187082	0.152338
LOC100740739	100740739	RANBP2-like and GRIP domain-containing protein 5/6	26	-0.0362634	0.783257	-0.127776	0.330591
LOC100740740	100740740	SAFB-like transcription modulator	1	-0.180755	0.166946	-0.0071004	0.95706
LOC100740741	100740741	zinc finger C4H2 domain-containing protein	24	0.070407	0.592953	-0.0456697	0.728971
LOC100740742	100740742	60S ribosomal protein L37	13	-0.126248	0.336454	-0.14923	0.25512
LOC100740743	100740743	UPF0609 protein C4orf27 homolog	3	0.0670248	0.610876	-0.212351	0.103334
LOC100740744	100740744	2-hydroxyacylsphingosine 1-beta-galactosyltransferase-like	10	0.0921393	0.483811	0.199455	0.126545
LOC100740745	100740745	glutamic acid-rich protein-like	25	-0.000699058	0.99577	-0.179032	0.171097
LOC100740746	100740746	mesencephalic astrocyte-derived neurotrophic factor homolog	21	0.205468	0.115274	0.197311	0.13076
LOC100740748	100740748	protein penguin	25	0.101603	0.43984	-0.210875	0.105811
LOC100740749	100740749	uncharacterized LOC100740749	7	0.124178	0.344501	0.0969308	0.461265
LOC100740750	100740750	neurogenic protein mastermind	19	0.0760454	0.563607	0.12779	0.330537
LOC100740751	100740751	lysM and putative peptidoglycan-binding domain-containing protein 3	7	0.0904547	0.491874	-0.0118239	0.928555
LOC100740752	100740752	histone chaperone asf1	7	0.420737	0.000816073	-0.0287608	0.827321
LOC100740754	100740754	sodium-independent sulfate anion transporter-like	10	-0.265224	0.0405565	0.104701	0.425951
LOC100740755	100740755	proteasome subunit alpha type-2	20	0.136074	0.299882	-0.301322	0.0193046
LOC100740756	100740756	mothers against decapentaplegic homolog 3	24	-0.122262	0.352054	0.0879517	0.503983
LOC100740758	100740758	protein CDV3 homolog	26	0.0358841	0.78547	-0.089634	0.495828
LOC100740760	100740760	centromere-associated protein E, transcript variant X4	21	0.00972032	0.94124	0.053949	0.68225
LOC100740762	100740762	protein scabrous-like	1	-0.147426	0.260974	-0.0611304	0.642657
LOC100740763	100740763	uridine 5'-monophosphate synthase	24	-0.260878	0.0440879	0.0329929	0.802391
LOC100740764	100740764	rab3 GTPase-activating protein catalytic subunit	26	0.21006	0.107197	0.00570511	0.965492
LOC100740765	100740765	soluble guanylate cyclase 89Da-like	13	-0.267275	0.0389731	-0.271666	0.0357537
LOC100740766	100740766	uncharacterized LOC100740766	25	-0.0750661	0.568655	-0.226737	0.0814873
LOC100740767	100740767	neprilysin-1	25	0.0359879	0.784864	-0.175934	0.178746
LOC100740771	100740771	protein takeout-like	4	0.000399564	0.997582	0.305915	0.0174516
LOC100740772	100740772	FAS-associated factor 2	22	-0.212151	0.103668	-0.0260982	0.843095
LOC100740773	100740773	mucin-5AC	23	-0.166443	0.203719	-0.0986686	0.453231
LOC100740774	100740774	translocon-associated protein subunit delta	21	0.0687481	0.601715	0.103043	0.433355
LOC100740775	100740775	protein eyes shut homolog	10	-0.0500689	0.704011	0.138924	0.289779
LOC100740777	100740777	transmembrane protein 11 homolog, mitochondrial	3	0.146784	0.26308	-0.0267271	0.839363
LOC100740779	100740779	trehalase-like, transcript variant X6	24	0.162558	0.214624	0.139001	0.28951
LOC100740780	100740780	protein groucho-1-like	26	0.0359866	0.784872	0.225772	0.0828278
LOC100740781	100740781	D-beta-hydroxybutyrate dehydrogenase, mitochondrial	7	0.304634	0.0179525	-0.066936	0.61135
LOC100740783	100740783	beta-1,4-glucuronyltransferase 1	9	-0.250622	0.0534312	-0.0893964	0.496975
LOC100740784	100740784	collagen alpha-1(IV) chain	24	-0.189464	0.147092	0.111852	0.394851
LOC100740785	100740785	protein-cysteine N-palmitoyltransferase porcupine	25	0.0131199	0.920747	-0.0584478	0.657339
LOC100740786	100740786	apoptosis 2 inhibitor-like	22	-0.256327	0.048053	0.137139	0.296081
LOC100740787	100740787	uncharacterized LOC100740787	23	0.173412	0.185155	-0.119407	0.363498
LOC100740788	100740788	uncharacterized LOC100740788, transcript variant X4	24	-0.0476736	0.717564	0.017635	0.893611
LOC100740790	100740790	jerky protein homolog-like, transcript variant X5	25	-0.121715	0.354229	0.390763	0.00202251
LOC100740792	100740792	protein TSSC4	25	-0.00272514	0.983513	-0.284691	0.0274781
LOC100740793	100740793	zinc transporter foi-like, transcript variant X3	23	0.0836304	0.525242	-0.00944864	0.94288
LOC100740794	100740794	beclin-1-like protein	3	0.180947	0.166488	-0.177544	0.17474
LOC100740795	100740795	DEP domain-containing protein 5	24	0.228035	0.0797118	-0.217831	0.0945317
LOC100740796	100740796	pyruvate dehydrogenase [acetyl-transferring]-phosphatase 1, mitochondrial	3	-0.127859	0.330276	-0.358268	0.00494317
LOC100740797	100740797	diacylglycerol kinase epsilon	24	-0.133568	0.308954	-0.258317	0.0462847
LOC100740798	100740798	dnaJ homolog subfamily B member 12	20	-0.0943519	0.473328	-0.0614798	0.640754
LOC100740800	100740800	chromobox protein homolog 1-like	25	0.230696	0.0761662	-0.0936972	0.476417
LOC100740801	100740801	probable small nuclear ribonucleoprotein Sm D1	7	0.286159	0.0266556	-0.134019	0.307311
LOC100740803	100740803	WD40 repeat-containing protein SMU1	13	-0.0986759	0.453198	-0.0952782	0.468976
LOC100740804	100740804	probable cytochrome P450 6a14	17	0.00877424	0.946951	0.107527	0.413495
LOC100740805	100740805	protein abrupt	1	-0.161047	0.218971	-0.0626519	0.634389
LOC100740806	100740806	pyrroline-5-carboxylate reductase 2-like	24	0.0892246	0.497806	-0.0108267	0.934566
LOC100740807	100740807	dual serine/threonine and tyrosine protein kinase, transcript variant X3	26	-0.0681342	0.604971	0.120854	0.35767
LOC100740808	100740808	protein phosphatase 1 regulatory subunit 3C-B	24	-0.184128	0.159037	-0.275206	0.0333223
LOC100740809	100740809	DNA primase small subunit	25	0.348992	0.00627756	-0.14799	0.259136
LOC100740810	100740810	E3 ubiquitin-protein ligase SMURF1	26	0.145525	0.267242	0.118827	0.36585
LOC100740812	100740812	ADP-ribose pyrophosphatase, mitochondrial	3	-0.0711707	0.588938	-0.206154	0.114039
LOC100740814	100740814	G patch domain-containing protein 11	25	0.0529936	0.687585	-0.225428	0.0833103
LOC100740815	100740815	cullin-4A	7	0.284929	0.0273432	0.0583809	0.657707
LOC100740816	100740816	stress-activated protein kinase JNK	24	0.0453456	0.730821	0.105233	0.42359
LOC100740817	100740817	26S proteasome complex subunit DSS1	7	0.388088	0.00218444	-0.285754	0.0268803
LOC100740818	100740818	5'-AMP-activated protein kinase subunit beta-1	7	0.174386	0.182659	-0.255037	0.0492289
LOC100740819	100740819	myelin regulatory factor-like protein	9	-0.363269	0.00433304	-0.027909	0.83236
LOC100740822	100740822	suppressor protein SRP40-like	1	-0.303325	0.018477	-0.168671	0.197645
LOC100740824	100740824	neuroligin-4, X-linked-like	10	-0.1673	0.201366	-0.0316658	0.810189
LOC100740825	100740825	15-hydroxyprostaglandin dehydrogenase [NAD(+)]-like	16	0.0658055	0.617394	0.149585	0.25398
LOC100740826	100740826	39S ribosomal protein L17, mitochondrial	25	-0.0169963	0.897443	-0.263855	0.0416431
LOC100740827	100740827	actin-binding LIM protein 2, transcript variant X6	26	0.0782477	0.552334	0.269835	0.0370679
LOC100740829	100740829	cytochrome c	24	0.116045	0.377257	-0.0332146	0.80109
LOC100740830	100740830	sorting nexin-27	9	-0.164214	0.209926	0.21322	0.101898
LOC100740831	100740831	uncharacterized LOC100740831	7	0.269573	0.0372594	-0.0367325	0.780523
LOC100740832	100740832	uncharacterized LOC100740832	2	0.234899	0.0708229	0.386962	0.00225595
LOC100740833	100740833	dual specificity mitogen-activated protein kinase kinase hemipterous-like	26	-0.00342354	0.979289	0.437259	0.000476944
LOC100740835	100740835	uncharacterized LOC100740835	7	0.157341	0.229901	0.342649	0.00736285
LOC100740836	100740836	general transcription factor IIF subunit 2	25	0.194105	0.137259	-0.315353	0.0141157
LOC100740837	100740837	mitochondrial import receptor subunit TOM40 homolog 1	13	-0.141102	0.282208	-0.0368487	0.779846
LOC100740838	100740838	zinc finger and BTB domain-containing protein 24	7	0.115403	0.379921	-0.0976791	0.457796
LOC100740839	100740839	scavenger receptor class B member 1	17	-0.124844	0.341897	0.0088436	0.946532
LOC100740840	100740840	sorting nexin-17	5	-0.251548	0.0525264	-0.0672515	0.609667
LOC100740841	100740841	pro-resilin-like	10	0.175487	0.17987	-0.190002	0.145926
LOC100740842	100740842	nardilysin-like	12	0.0738393	0.575008	-0.114977	0.381695
LOC100740844	100740844	attractin-like protein 1	26	0.181436	0.165327	0.0906791	0.490796
LOC100740846	100740846	mitochondrial ribonuclease P protein 3	7	0.115091	0.381221	-0.11662	0.374881
LOC100740847	100740847	flotillin-1	10	-0.231259	0.0754322	-0.115726	0.378579
LOC100740848	100740848	anaphase-promoting complex subunit 4	7	0.192008	0.141639	-0.107192	0.414964
LOC100740849	100740849	receptor-type tyrosine-protein phosphatase kappa, transcript variant X3	1	-0.229544	0.0776856	-0.111958	0.394403
LOC100740851	100740851	uncharacterized protein CG43867	26	-0.0664358	0.614021	0.0450651	0.732424
LOC100740853	100740853	cyclin-G-associated kinase	24	0.120666	0.358422	0.208287	0.110262
LOC100740854	100740854	uncharacterized LOC100740854	7	0.217647	0.0948171	0.162341	0.215244
LOC100740855	100740855	uncharacterized LOC100740855	22	0.339608	0.00793896	0.270402	0.0366571
LOC100740857	100740857	uncharacterized LOC100740857, transcript variant X5	9	-0.188057	0.150174	0.0446573	0.734756
LOC100740858	100740858	uncharacterized LOC100740858	16	0.0956329	0.467315	0.000117925	0.999287
LOC100740859	100740859	dynamin-binding protein-like	24	0.133981	0.307448	0.122219	0.352224
LOC100740860	100740860	aryl hydrocarbon receptor nuclear translocator homolog, transcript variant X6	26	-0.123592	0.346799	0.100188	0.446269
LOC100740861	100740861	histone-lysine N-methyltransferase setd3	19	-0.129604	0.323662	-0.0942976	0.473584
LOC100740862	100740862	histone demethylase UTY	1	-0.285085	0.0272551	-0.354796	0.0054102
LOC100740864	100740864	major facilitator superfamily domain-containing protein 8	24	-0.373748	0.00326579	-0.0155198	0.90631
LOC100740865	100740865	uncharacterized LOC100740865	7	0.245688	0.0584682	-0.0997918	0.44808
LOC100740866	100740866	alpha-1,3-mannosyl-glycoprotein 2-beta-N-acetylglucosaminyltransferase	22	-0.109792	0.403669	0.104433	0.42714
LOC100740867	100740867	potassium channel subfamily T member 2, transcript variant X5	10	-0.220343	0.0906972	0.0866099	0.510536
LOC100740870	100740870	cilia- and flagella-associated protein 61-like	26	0.0300559	0.819672	-0.172729	0.186917
LOC100740871	100740871	protein transport protein Sec24C	22	-0.0833853	0.526461	0.0240433	0.85531
LOC100740872	100740872	uncharacterized LOC100740872	26	0.210478	0.106485	0.248693	0.0553566
LOC100740873	100740873	fat-like cadherin-related tumor suppressor homolog, transcript variant X4	24	0.0960607	0.465316	-0.0453585	0.730747
LOC100740874	100740874	uncharacterized protein C15orf41 homolog	7	0.318636	0.0130914	-0.135277	0.302749
LOC100740875	100740875	Golgi reassembly-stacking protein 2	22	-0.0495912	0.706707	-0.323295	0.0117482
LOC100740876	100740876	protein KRI1 homolog	25	0.100404	0.445288	-0.282592	0.0286908
LOC100740877	100740877	mitotic spindle assembly checkpoint protein MAD1	1	0.133385	0.309625	-0.151477	0.247954
LOC100740878	100740878	IWS1-like protein	19	0.210299	0.106788	0.272293	0.0353128
LOC100740879	100740879	chitinase domain-containing protein 1	21	-0.174183	0.183178	-0.164499	0.209124
LOC100740880	100740880	putative gamma-glutamylcyclotransferase CG2811	23	0.148847	0.256357	-0.0563885	0.668698
LOC100740882	100740882	UPF0047 protein C4A8.02c	8	0.149697	0.25362	0.145396	0.26767
LOC100740883	100740883	probable cytochrome P450 28d1	10	-0.26571	0.0401768	0.0687943	0.60147
LOC100740884	100740884	myoneurin-like	1	-0.174629	0.182043	-0.340096	0.00784384
LOC100740885	100740885	cytosolic Fe-S cluster assembly factor NUBP2 homolog	20	0.0447016	0.734502	0.137049	0.296402
LOC100740886	100740886	transport and Golgi organization protein 6 homolog	7	0.339366	0.0079864	0.108033	0.41129
LOC100740887	100740887	trypsin 3A1-like	22	0.168503	0.198099	0.184337	0.158555
LOC100740888	100740888	actin-related protein 2/3 complex subunit 5	25	0.219583	0.0918445	-0.114982	0.381673
LOC100740891	100740891	putative mediator of RNA polymerase II transcription subunit 26, transcript variant X6	10	-0.0638899	0.627694	0.141261	0.281662
LOC100740892	100740892	probable medium-chain specific acyl-CoA dehydrogenase, mitochondrial	25	-0.00790421	0.952204	-0.109046	0.406892
LOC100740893	100740893	uncharacterized LOC100740893	7	-0.246746	0.0573569	-0.397667	0.00165306
LOC100740894	100740894	uncharacterized LOC100740894	7	0.285413	0.0270707	-0.0443262	0.736651
LOC100740895	100740895	transcription elongation regulator 1	1	-0.0395653	0.764069	0.0257098	0.845401
LOC100740896	100740896	uncharacterized LOC100740896	24	0.139499	0.287766	0.136144	0.299632
LOC100740897	100740897	uncharacterized LOC100740897	18	-0.0519	0.693711	-0.212027	0.103874
LOC100740898	100740898	zinc finger protein 271, transcript variant X7	10	-0.0844787	0.521034	0.126541	0.335325
LOC100740899	100740899	dehydrogenase/reductase SDR family protein 7-like	20	-0.158897	0.225267	0.0326579	0.804358
LOC100740900	100740900	protein white	22	-0.0512867	0.697155	0.231393	0.0752586
LOC100740902	100740902	protein groucho-1-like	1	-0.189341	0.14736	0.0918235	0.485317
LOC100740903	100740903	vascular endothelial growth factor A	10	-0.284787	0.0274236	0.0301602	0.819057
LOC100740905	100740905	collagen alpha-1(IV) chain	24	-0.211366	0.104982	0.12754	0.331491
LOC100740906	100740906	apoptosis 1 inhibitor-like	9	0.101606	0.439829	0.0917762	0.485543
LOC100740907	100740907	SET and MYND domain-containing protein 4-like	7	0.232298	0.0740933	-0.0842751	0.522042
LOC100740908	100740908	centrosomal protein of 104 kDa	10	-0.253097	0.0510409	0.041014	0.755693
LOC100740909	100740909	uncharacterized LOC100740909	24	-0.22599	0.0825234	-0.187725	0.15091
LOC100740910	100740910	uncharacterized LOC100740910	23	-0.245594	0.0585674	-0.163251	0.212647
LOC100740911	100740911	E3 ubiquitin-protein ligase Rnf220-like	26	0.115006	0.381574	-0.257459	0.0470407
LOC100740913	100740913	N-alpha-acetyltransferase 11	7	0.151165	0.248941	-0.169307	0.195936
LOC100740914	100740914	40S ribosomal protein S9	13	-0.159517	0.223439	-0.0991312	0.451106
LOC100740915	100740915	uridine diphosphate glucose pyrophosphatase-like	23	0.0751876	0.568028	-0.00311411	0.98116
LOC100740916	100740916	coiled-coil domain-containing protein 47, transcript variant X3	26	-0.284727	0.0274574	0.1763	0.177829
LOC100740917	100740917	kinesin-like protein KIF18A	25	0.0574579	0.662789	0.0216833	0.869382
LOC100740918	100740918	facilitated trehalose transporter Tret1-like	1	0.0042923	0.974034	0.0696726	0.596825
LOC100740919	100740919	39S ribosomal protein L22, mitochondrial	25	0.0848573	0.519161	-0.207876	0.110983
LOC100740920	100740920	NA	4	0.14686	0.262831	0.268969	0.0377034
LOC100740921	100740921	probable malonyl-CoA-acyl carrier protein transacylase, mitochondrial	7	0.109488	0.404981	-0.0749837	0.569081
LOC100740923	100740923	golgin subfamily A member 7	26	-0.0585636	0.656702	-0.131747	0.315656
LOC100740927	100740927	4-hydroxybenzoate polyprenyltransferase, mitochondrial	3	0.250603	0.0534497	-0.211781	0.104286
LOC100740929	100740929	THO complex subunit 1	20	0.189686	0.146611	-0.156877	0.231294
LOC100740930	100740930	uncharacterized LOC100740930	25	0.0825846	0.530454	-0.138782	0.290277
LOC100740931	100740931	peroxisomal biogenesis factor 3	7	0.159829	0.222524	-0.150941	0.249649
LOC100740932	100740932	pre-mRNA-processing factor 40 homolog A	25	0.100046	0.446921	-0.246389	0.0577297
LOC100740933	100740933	pyridoxal phosphate phosphatase PHOSPHO2-like	24	0.343101	0.00728047	0.00459333	0.972214
LOC100740934	100740934	mitochondrial intermediate peptidase	7	0.243853	0.0604368	-0.0102282	0.938176
LOC100740935	100740935	sperm flagellar protein 2-like	24	0.0236112	0.857883	-0.143492	0.274052
LOC100740936	100740936	actin, clone 205-like	11	-0.108984	0.407159	0.206589	0.11326
LOC100740937	100740937	F-box only protein 22-like	25	-0.105663	0.421688	-0.113611	0.387415
LOC100740938	100740938	actin-binding Rho-activating protein-like	6	-0.341421	0.00759086	-0.0857918	0.514553
LOC100740939	100740939	protein D2-like	24	0.246256	0.0578691	0.179717	0.169438
LOC100740940	100740940	uncharacterized protein KIAA1143 homolog	13	-0.159564	0.2233	-0.166544	0.203441
LOC100740941	100740941	carbonic anhydrase 6-like	10	-0.126303	0.336244	0.0438045	0.73964
LOC100740942	100740942	RB1-inducible coiled-coil protein 1	26	-0.00965378	0.941642	0.255775	0.0485532
LOC100740943	100740943	putative inorganic phosphate cotransporter	24	0.152423	0.244976	0.080998	0.538408
LOC100740944	100740944	nucleolar protein 9	1	0.0327182	0.804004	0.019758	0.880891
LOC100740946	100740946	15-hydroxyprostaglandin dehydrogenase [NAD(+)]-like	10	-0.251958	0.0521295	0.0834271	0.526253
LOC100740947	100740947	serine--tRNA ligase, cytoplasmic	21	-0.0145371	0.912218	-0.0534152	0.685229
LOC100740949	100740949	homeobox protein Nkx-2.3	17	-0.167472	0.200898	0.0387296	0.768913
LOC100740950	100740950	macrophage erythroblast attacher	7	0.30919	0.0162248	-0.0422719	0.748444
LOC100740951	100740951	meiotic nuclear division protein 1 homolog	3	0.31729	0.0135033	-0.300325	0.0197282
LOC100740952	100740952	uncharacterized LOC100740952	20	0.085422	0.516374	-0.117335	0.371942
LOC100740953	100740953	T-box transcription factor TBX10	8	0.4474	0.000338324	0.152086	0.246036
LOC100740954	100740954	ATP-binding cassette sub-family F member 1	7	0.44399	0.000380185	0.246979	0.057114
LOC100740955	100740955	N(G),N(G)-dimethylarginine dimethylaminohydrolase 1	23	-0.0316272	0.810416	0.432223	0.000563414
LOC100740956	100740956	mannose-6-phosphate isomerase, transcript variant X3	22	-0.0990717	0.451379	0.223826	0.0855839
LOC100740957	100740957	28S ribosomal protein S28, mitochondrial	7	0.242444	0.0619838	-0.197458	0.130467
LOC100740958	100740958	rhythmically expressed gene 5 protein	26	0.25488	0.0493733	0.209213	0.108653
LOC100740959	100740959	cell differentiation protein RCD1 homolog	7	0.364959	0.00414248	0.146863	0.262822
LOC100740960	100740960	uncharacterized LOC100740960	24	0.0856425	0.515288	0.232186	0.0742357
LOC100740961	100740961	serine/threonine-protein kinase 3	7	0.00287289	0.982619	0.129268	0.324928
LOC100740962	100740962	ubiquitin-conjugating enzyme E2 T-like	25	-0.0258019	0.844854	-0.131217	0.317624
LOC100740963	100740963	constitutive coactivator of PPAR-gamma-like protein 1 homolog	1	-0.090173	0.493229	-0.176833	0.1765
LOC100740964	100740964	F-box/LRR-repeat protein 2	24	-0.106653	0.417328	-0.224274	0.084944
LOC100740965	100740965	NA	10	-0.27328	0.0346274	0.12798	0.329815
LOC100740966	100740966	coatomer subunit alpha-like	24	0.0341082	0.795852	0.229359	0.0779315
LOC100740967	100740967	uncharacterized LOC100740967	1	-0.115001	0.381595	0.228562	0.0789992
LOC100740968	100740968	T-complex protein 1 subunit beta	26	0.194739	0.135954	0.247152	0.0569349
LOC100740969	100740969	spermatogenesis-defective protein 39 homolog	25	0.042607	0.746516	-0.209339	0.108436
LOC100740970	100740970	uncharacterized LOC100740970	25	-0.133815	0.308054	-0.291358	0.0239069
LOC100740971	100740971	uncharacterized LOC100740971	1	-0.113028	0.389869	0.2662	0.0397961
LOC100740972	100740972	uncharacterized LOC100740972	10	0.0118024	0.928684	0.27591	0.0328559
LOC100740973	100740973	corK-3-binding protein-like	9	-0.153842	0.240559	0.251141	0.0529226
LOC100740974	100740974	ubiquitin-like modifier-activating enzyme atg7	9	-0.331141	0.0097545	-0.176831	0.176507
LOC100740975	100740975	methylosome protein 50-like, transcript variant X3	25	0.0821173	0.532791	-0.250341	0.053708
LOC100740976	100740976	glutamate receptor U1-like	4	0.17601	0.178554	0.162365	0.215174
LOC100740977	100740977	protein-L-isoaspartate O-methyltransferase domain-containing protein 1-like	24	0.0879039	0.504215	-0.0508935	0.699365
LOC100740978	100740978	quinone oxidoreductase, transcript variant X3	10	-0.176499	0.177333	-0.223281	0.0863696
LOC100740980	100740980	zinc finger and BTB domain-containing protein 17-like	9	-0.141732	0.280042	0.310083	0.0159034
LOC100740981	100740981	RNA pseudouridylate synthase domain-containing protein 1-like	25	-0.0101266	0.938789	-0.179357	0.170309
LOC100740982	100740982	mucin-5AC	22	0.122228	0.352189	0.110344	0.401297
LOC100740983	100740983	uncharacterized LOC100740983	25	-0.167431	0.20101	-0.282459	0.0287696
LOC100740984	100740984	transmembrane emp24 domain-containing protein bai	21	0.117757	0.37021	0.0589965	0.654325
LOC100740985	100740985	peritrophin-1-like	17	-0.192171	0.141294	0.0570872	0.664835
LOC100740987	100740987	phosphoinositide 3-kinase regulatory subunit 4	26	-0.0038734	0.976568	0.10816	0.410736
LOC100740988	100740988	lethal(2)neighbour of Tid protein	3	0.0186907	0.887282	0.366151	0.00401249
LOC100740990	100740990	steroid receptor RNA activator 1-like	7	0.036177	0.783761	-0.26433	0.0412634
LOC100740991	100740991	uncharacterized LOC100740991	1	-0.163006	0.213345	-0.0138146	0.916565
LOC100740992	100740992	CCR4-NOT transcription complex subunit 7	23	0.00723289	0.95626	0.20626	0.113849
LOC100740993	100740993	40S ribosomal protein S11	13	-0.154723	0.237846	-0.0620041	0.637904
LOC100740994	100740994	hyccin, transcript variant X3	7	0.0543981	0.679747	-0.106712	0.417065
LOC100740995	100740995	protein phosphatase 1D	26	0.0781768	0.552695	0.250064	0.0539827
LOC100740996	100740996	DNA/RNA-binding protein KIN17	7	0.36286	0.0043803	0.0985529	0.453763
LOC100740997	100740997	retinol dehydrogenase 14	4	0.0848947	0.518976	0.313666	0.0146681
LOC100740998	100740998	beta-1,4-N-acetylgalactosaminyltransferase bre-4	7	0.402835	0.00141738	-0.151283	0.248567
LOC100740999	100740999	estradiol 17-beta-dehydrogenase 11	10	-0.147674	0.260164	0.069557	0.597435
LOC100741000	100741000	lipoma HMGIC fusion partner-like 2 protein	22	0.123192	0.348374	0.462374	0.000199746
LOC100741001	100741001	putative zinc metalloproteinase YIL108W	10	0.101667	0.439555	0.344798	0.00697814
LOC100741003	100741003	lachesin-like	10	-0.273674	0.0343569	0.0804793	0.541021
LOC100741004	100741004	DNA-directed RNA polymerase, mitochondrial	7	0.0624778	0.635333	-0.0495457	0.706964
LOC100741006	100741006	putative E3 ubiquitin-protein ligase UBR7, transcript variant X4	1	-0.304429	0.0180338	-0.27054	0.0365572
LOC100741008	100741008	programmed cell death protein 10	3	-0.141657	0.280301	-0.0282012	0.830631
LOC100741010	100741010	carbonic anhydrase 2	4	0.138742	0.290418	0.2104	0.106616
LOC100741011	100741011	cell division cycle and apoptosis regulator protein 1-like	1	-0.0312992	0.812346	0.0648245	0.62266
LOC100741012	100741012	nuclear hormone receptor FTZ-F1	26	-0.0370627	0.7786	0.15332	0.242179
LOC100741013	100741013	zinc finger protein with KRAB and SCAN domains 5-like	7	0.123145	0.348562	-0.309506	0.0161103
LOC100741014	100741014	translation factor GUF1 homolog, mitochondrial	25	-0.175842	0.178978	-0.127855	0.330291
LOC100741015	100741015	protein FAM195A-like	22	-0.0812571	0.537105	0.28736	0.0259981
LOC100741016	100741016	ral GTPase-activating protein subunit alpha-1, transcript variant X4	1	-0.361257	0.00457	0.0463202	0.725261
LOC100741017	100741017	transcription factor GAGA, transcript variant X3	24	0.0905774	0.491285	0.407936	0.00121483
LOC100741018	100741018	palmitoyltransferase ZDHHC9	26	-0.393106	0.00188961	-0.0551529	0.675549
LOC100741019	100741019	carbohydrate-responsive element-binding protein, transcript variant X3	1	0.0380271	0.772991	-0.228974	0.078446
LOC100741020	100741020	voltage-dependent calcium channel subunit alpha-2/delta-3	10	-0.252015	0.0520753	0.049736	0.705889
LOC100741021	100741021	histone lysine demethylase PHF8-like, transcript variant X3	19	0.0234426	0.858888	0.425784	0.000694581
LOC100741022	100741022	tyrosine-protein phosphatase non-receptor type 9	24	0.26386	0.041639	0.159143	0.22454
LOC100741024	100741024	uncharacterized LOC100741024	18	-0.110744	0.399581	0.00970866	0.941311
LOC100741025	100741025	26S proteasome non-ATPase regulatory subunit 5	13	-0.0354215	0.788171	-0.150902	0.249774
LOC100741027	100741027	ras-related protein Rab-14	13	-0.0828532	0.529113	-0.124031	0.345077
LOC100741028	100741028	putative inhibitor of apoptosis, transcript variant X3	7	0.0918424	0.485227	-0.174509	0.182347
LOC100741029	100741029	28S ribosomal protein S36, mitochondrial	24	0.149188	0.255255	0.0637168	0.628629
LOC100741030	100741030	probable dolichol-phosphate mannosyltransferase	21	0.16385	0.210951	-0.0176747	0.893372
LOC100741031	100741031	zinc finger protein 148	1	-0.0352838	0.788976	-0.193934	0.137612
LOC100741032	100741032	putative fatty acyl-CoA reductase CG5065, transcript variant X3	17	-0.0547453	0.677815	0.0244812	0.852704
LOC100741033	100741033	zinc finger protein 37 homolog	24	0.183307	0.160935	0.243662	0.0606448
LOC100741034	100741034	signal recognition particle 9 kDa protein	21	-0.136255	0.299233	-0.0826583	0.530085
LOC100741035	100741035	craniofacial development protein 1	1	-0.124221	0.344332	0.206536	0.113355
LOC100741036	100741036	luc7-like protein 3	26	-0.0361698	0.783803	0.000802983	0.995142
LOC100741037	100741037	homeobox protein homothorax	26	-0.191914	0.141837	-0.084665	0.520112
LOC100741038	100741038	rac GTPase-activating protein 1	26	0.0660356	0.616162	-0.0607971	0.644474
LOC100741039	100741039	28S ribosomal protein S35, mitochondrial	25	0.219847	0.0914459	-0.346822	0.00663202
LOC100741040	100741040	cystathionine beta-synthase	7	-0.202216	0.121271	0.0768185	0.559638
LOC100741041	100741041	probable peroxisomal acyl-coenzyme A oxidase 1	16	-0.014946	0.909759	-0.064902	0.622243
LOC100741042	100741042	hormone receptor 4-like	20	-0.0460754	0.726656	-0.11679	0.374182
LOC100741046	100741046	uncharacterized protein C9orf78	7	0.336936	0.00847717	-0.273286	0.0346234
LOC100741047	100741047	hydroxymethylglutaryl-CoA lyase, mitochondrial	13	-0.216514	0.096592	-0.17198	0.188865
LOC100741048	100741048	UMP-CMP kinase	7	0.302019	0.0190132	0.172601	0.187248
LOC100741050	100741050	protein FAM49B	10	-0.383269	0.00250549	0.0854793	0.516092
LOC100741051	100741051	bestrophin-4-like	23	-0.0251167	0.848925	-0.242716	0.0616832
LOC100741052	100741052	UPF0235 protein C15orf40 homolog	7	0.298109	0.0206985	-0.257032	0.0474203
LOC100741053	100741053	transmembrane protein 177	7	0.169594	0.195168	-0.0357913	0.786012
LOC100741054	100741054	ankyrin repeat, SAM and basic leucine zipper domain-containing protein 1-like	3	0.240966	0.0636416	-0.201894	0.121876
LOC100741055	100741055	NGFI-A-binding protein homolog	20	0.271894	0.0355927	-0.159807	0.222588
LOC100741056	100741056	late secretory pathway protein AVL9 homolog	24	0.19862	0.128175	0.049153	0.709183
LOC100741057	100741057	sphingosine-1-phosphate phosphatase 1-like	5	-0.292749	0.0232138	0.148813	0.256465
LOC100741058	100741058	odorant receptor 49b-like	7	0.177797	0.174117	-0.0800482	0.543198
LOC100741059	100741059	peptidyl-prolyl cis-trans isomerase FKBP8	20	0.0705937	0.59197	-0.0785803	0.550641
LOC100741060	100741060	phosphatidylserine synthase 1	12	0.0563137	0.669112	-0.22688	0.0812902
LOC100741061	100741061	junctophilin-1-like	1	-0.132718	0.312072	-0.0115713	0.930077
LOC100741062	100741062	protein FAM89B-like	19	0.0130937	0.920905	0.0762825	0.562389
LOC100741063	100741063	uncharacterized LOC100741063	10	0.267457	0.0388349	-0.114706	0.382824
LOC100741064	100741064	15-hydroxyprostaglandin dehydrogenase [NAD(+)]-like	15	-0.0286785	0.827807	0.109383	0.405436
LOC100741065	100741065	DNA (cytosine-5)-methyltransferase PliMCI-like	26	-0.0386343	0.769465	0.256161	0.0482029
LOC100741066	100741066	angiogenic factor with G patch and FHA domains 1	7	0.102934	0.433844	-0.557549	3.6996e-06
LOC100741067	100741067	vitellogenin receptor	17	-0.0373954	0.776664	-0.0999109	0.447536
LOC100741068	100741068	homeobox protein Nkx-2.5	3	-0.262227	0.042966	0.0368056	0.780097
LOC100741069	100741069	inositol polyphosphate multikinase, transcript variant X3	24	0.146828	0.262934	0.0260113	0.84361
LOC100741071	100741071	serine/threonine-protein phosphatase alpha-2 isoform	23	0.197725	0.129938	0.095852	0.46629
LOC100741073	100741073	60S ribosomal protein L30	13	-0.19255	0.140496	-0.084593	0.520468
LOC100741074	100741074	39S ribosomal protein L14, mitochondrial	7	0.0536645	0.683837	-0.243692	0.0606123
LOC100741075	100741075	eukaryotic translation initiation factor 4E type 3-like	25	0.0660845	0.6159	-0.0511393	0.697983
LOC100741076	100741076	nuclear pore complex protein DDB_G0274915-like	1	-0.22333	0.0862987	-0.135344	0.302508
LOC100741077	100741077	sodium-independent sulfate anion transporter	8	0.349029	0.00627165	0.230472	0.0764594
LOC100741078	100741078	transcriptional coactivator YAP1	1	-0.269446	0.0373524	0.0415486	0.75261
LOC100741079	100741079	dynein assembly factor 5, axonemal	24	0.153016	0.243125	0.00548117	0.966846
LOC100741080	100741080	abhydrolase domain-containing protein 4	7	0.316613	0.0137148	-0.226701	0.0815366
LOC100741081	100741081	prefoldin subunit 1	25	0.00786845	0.95242	-0.154504	0.238516
LOC100741085	100741085	prominin-like protein, transcript variant X5	24	0.163404	0.212213	0.108525	0.409149
LOC100741086	100741086	NADH-cytochrome b5 reductase 3	23	0.0152446	0.907964	0.165197	0.207171
LOC100741087	100741087	microtubule-associated protein RP/EB family member 1, transcript variant X3	12	0.0561223	0.670171	0.154484	0.238578
LOC100741089	100741089	NA	7	0.284358	0.0276676	-0.286734	0.0263388
LOC100741091	100741091	NA	10	-0.0893034	0.497425	-0.269018	0.0376675
LOC100741092	100741092	E3 ubiquitin-protein ligase RNF123-like, transcript variant X3	8	0.0702712	0.593668	0.255191	0.0490872
LOC100741093	100741093	2-phosphoxylose phosphatase 1	10	0.176679	0.176885	0.183702	0.160019
LOC100741095	100741095	carboxypeptidase Q-like	10	-0.0206959	0.875281	-0.043769	0.739843
LOC100741096	100741096	lethal(3)malignant brain tumor-like protein 3	26	-0.0501129	0.703763	0.250973	0.0530866
LOC100741097	100741097	huntingtin-interacting protein 1-like, transcript variant X3	19	0.079509	0.545926	0.0149331	0.909837
LOC100741098	100741098	uncharacterized LOC100741098	23	-0.0806565	0.540128	0.135353	0.302477
LOC100741099	100741099	BCL-6 corepressor-like protein 1	24	0.0704836	0.592549	-0.0331011	0.801756
LOC100741100	100741100	DNA repair protein XRCC3	3	-0.0951072	0.469778	-0.0977573	0.457434
LOC100741102	100741102	spindle and kinetochore-associated protein 1-like	25	0.0342262	0.795161	-0.327037	0.0107575
LOC100741103	100741103	NADH dehydrogenase [ubiquinone] 1 alpha subcomplex subunit 8	23	0.0308515	0.814982	-0.0212346	0.872061
LOC100741105	100741105	hippocalcin-like protein 4	1	-0.402269	0.00144166	-0.121802	0.353883
LOC100741106	100741106	DNA repair endonuclease XPF	25	0.269672	0.037187	-0.0756417	0.565686
LOC100741107	100741107	dihydroorotate dehydrogenase (quinone), mitochondrial	7	0.0494044	0.707762	-0.123918	0.345519
LOC100741108	100741108	steroid receptor RNA activator 1-like	3	0.077965	0.553775	-0.14216	0.27858
LOC100741109	100741109	kynurenine 3-monooxygenase	12	-0.0935355	0.477182	-0.0267103	0.839463
LOC100741110	100741110	amphoterin-induced protein 1-like	26	0.103412	0.4317	0.0660285	0.6162
LOC100741111	100741111	uncharacterized LOC100741111	24	-0.0787123	0.54997	0.0262394	0.842257
LOC100741112	100741112	galactokinase-like	23	0.137318	0.295445	-0.0698451	0.595914
LOC100741113	100741113	protein maelstrom	20	0.118298	0.368	-0.0249749	0.849768
LOC100741114	100741114	protein FAM188B2	10	-0.103676	0.430519	-0.0238358	0.856546
LOC100741115	100741115	NA	25	0.175269	0.180419	-0.404466	0.00134953
LOC100741117	100741117	RNA-binding protein 5-like	9	-0.165003	0.207713	-0.404038	0.00136708
LOC100741118	100741118	cGMP-specific 3',5'-cyclic phosphodiesterase-like	10	-0.27361	0.0344009	0.122537	0.350964
LOC100741119	100741119	integrin beta-nu	18	0.0638986	0.627648	-0.0678783	0.606331
LOC100741120	100741120	uncharacterized LOC100741120, transcript variant X5	26	-0.0783367	0.551881	0.0443659	0.736423
LOC100741121	100741121	cytochrome P450 18a1	23	0.110043	0.402589	-0.0414622	0.753108
LOC100741123	100741123	cytochrome b561 domain-containing protein 2-like	16	-0.118188	0.36845	-0.0035107	0.978761
LOC100741124	100741124	serine-protein kinase ATM	7	0.157698	0.228831	0.0290563	0.825574
LOC100741125	100741125	uncharacterized LOC100741125	1	-0.274194	0.0340033	-0.0313611	0.811982
LOC100741126	100741126	uncharacterized LOC100741126	1	0.047169	0.720431	0.128538	0.32769
LOC100741128	100741128	pre-mRNA-splicing factor SYF1	1	0.104773	0.425628	0.0205178	0.876346
LOC100741129	100741129	calcium-transporting ATPase sarcoplasmic/endoplasmic reticulum type, transcript variant X3	24	0.274441	0.0338357	0.350087	0.0061052
LOC100741131	100741131	coiled-coil domain-containing protein 12	7	0.160358	0.220977	-0.241832	0.0626658
LOC100741132	100741132	uncharacterized LOC100741132	13	0.180435	0.167711	-0.0204167	0.87695
LOC100741133	100741133	peptidyl-prolyl cis-trans isomerase-like, transcript variant X3	22	-0.0739839	0.574257	0.0822675	0.532039
LOC100741134	100741134	serine/threonine-protein phosphatase 4 regulatory subunit 1-like	1	-0.367357	0.00388473	-0.460796	0.000211393
LOC100741135	100741135	uncharacterized LOC100741135	10	-0.320747	0.0124674	0.112604	0.39166
LOC100741136	100741136	uncharacterized LOC100741136	23	-0.21276	0.102656	-0.0205099	0.876393
LOC100741137	100741137	unconventional myosin-XIX-like	7	0.097849	0.45701	-0.358655	0.0048935
LOC100741138	100741138	glutamate receptor ionotropic, NMDA 2B	16	-0.0761528	0.563056	-0.0411777	0.754749
LOC100741140	100741140	protein odr-4 homolog	24	0.31375	0.0146403	0.0898703	0.494687
LOC100741141	100741141	RPA-interacting protein	7	0.236623	0.0687189	-0.140361	0.28477
LOC100741142	100741142	serine/threonine-protein kinase pakB	26	-0.0823281	0.531736	-0.0554311	0.674004
LOC100741143	100741143	NADPH-dependent diflavin oxidoreductase 1	23	-0.201822	0.122012	-0.359369	0.00480268
LOC100741144	100741144	receptor expression-enhancing protein 3-B-like, transcript variant X4	26	0.0619441	0.63823	0.0490344	0.709853
LOC100741145	100741145	RNA-binding protein MEX3B	20	-0.0811055	0.537867	-0.108848	0.407748
LOC100741146	100741146	estradiol 17-beta-dehydrogenase 8	20	-0.00993811	0.939926	0.0344455	0.793878
LOC100741147	100741147	fukutin-related protein	7	0.262555	0.0426966	0.086076	0.513156
LOC100741149	100741149	ankyrin repeat domain-containing protein 39	23	0.0591629	0.653412	-0.110299	0.401491
LOC100741150	100741150	acetyl-CoA acetyltransferase, mitochondrial	7	0.0337482	0.797961	0.0585613	0.656715
LOC100741151	100741151	mesoderm induction early response protein 1, transcript variant X4	26	0.0260476	0.843395	0.163564	0.211761
LOC100741152	100741152	protein dpy-30 homolog	23	0.194439	0.136572	-0.194901	0.135623
LOC100741153	100741153	ATP synthase subunit delta, mitochondrial	23	-0.0027278	0.983497	-0.0988733	0.45229
LOC100741154	100741154	sodium/potassium/calcium exchanger 4-like	22	-0.0770445	0.55848	0.444795	0.000369906
LOC100741155	100741155	metabotropic glutamate receptor 8-like	10	-0.304403	0.018044	-0.016906	0.897985
LOC100741157	100741157	ubiquitin carboxyl-terminal hydrolase 36	25	-0.00437824	0.973515	-0.24495	0.059253
LOC100741158	100741158	uncharacterized LOC100741158	24	0.0750758	0.568605	-0.0450331	0.732607
LOC100741159	100741159	exosome complex component RRP46	7	0.247721	0.0563477	-0.206184	0.113984
LOC100741160	100741160	DNA-directed RNA polymerases I, II, and III subunit RPABC4	25	0.266207	0.0397908	-0.258502	0.0461229
LOC100741161	100741161	beta-parvin	23	0.407115	0.00124555	0.0126633	0.923497
LOC100741162	100741162	trafficking protein particle complex subunit 6B	3	-0.0420643	0.749639	-0.345998	0.00677108
LOC100741163	100741163	60S ribosomal protein L19	13	-0.254307	0.0499039	-0.178788	0.17169
LOC100741164	100741164	serine/threonine-protein phosphatase 6 catalytic subunit	7	0.208408	0.110052	0.114273	0.384634
LOC100741167	100741167	voltage-dependent L-type calcium channel subunit beta-2, transcript variant X4	8	0.317874	0.0133234	0.0455893	0.729429
LOC100741168	100741168	MDS1 and EVI1 complex locus protein EVI1-like	7	0.052004	0.693127	-0.0176819	0.89333
LOC100741169	100741169	small subunit processome component 20 homolog	25	-0.081155	0.537618	0.206159	0.11403
LOC100741170	100741170	probable proline--tRNA ligase, mitochondrial	7	0.100999	0.442581	0.0224624	0.864732
LOC100741174	100741174	uncharacterized LOC100741174	7	0.179549	0.169843	-0.131433	0.316823
LOC100741175	100741175	conserved oligomeric Golgi complex subunit 5	21	0.119968	0.361231	-0.244999	0.0592006
LOC100741176	100741176	ribosome biogenesis protein BOP1 homolog	12	0.0836522	0.525134	0.0640028	0.627085
LOC100741177	100741177	DNA topoisomerase 2, transcript variant X4	24	-0.0812245	0.537269	-0.0272644	0.836178
LOC100741179	100741179	synaptic vesicular amine transporter, transcript variant X3	10	-0.318478	0.0131393	0.0977405	0.457512
LOC100741180	100741180	uncharacterized protein DDB_G0292186	26	0.222804	0.0870604	0.345161	0.00691488
LOC100741181	100741181	zinc finger protein 341-like	12	0.125929	0.337687	-0.0293807	0.823658
LOC100741182	100741182	cytochrome b5, transcript variant X3	24	-0.223124	0.0865971	0.173046	0.186097
LOC100741183	100741183	menin	19	-0.208238	0.110349	0.25206	0.0520315
LOC100741184	100741184	uncharacterized LOC100741184	3	0.191373	0.142986	-0.239617	0.0651848
LOC100741185	100741185	galactosylgalactosylxylosylprotein 3-beta-glucuronosyltransferase I, transcript variant X5	10	-0.302949	0.0186299	0.00291927	0.982339
LOC100741186	100741186	transmembrane and coiled-coil domain-containing protein 1	21	0.0361306	0.784032	0.007174	0.956615
LOC100741187	100741187	glutathione synthetase-like	7	-0.0186156	0.887732	-0.151059	0.249275
LOC100741188	100741188	muscle segmentation homeobox-like	16	-0.091808	0.485391	-0.0914915	0.486904
LOC100741189	100741189	general transcription factor IIH subunit 5	7	0.329369	0.0101771	-0.0171299	0.896641
LOC100741190	100741190	caspase-8	7	0.125422	0.33965	-0.283553	0.0281304
LOC100741191	100741191	homeobox protein vnd-like	22	-0.0585341	0.656864	0.0647264	0.623188
LOC100741192	100741192	ran-specific GTPase-activating protein-like	21	0.16419	0.209993	0.0196243	0.881691
LOC100741193	100741193	zinc finger CCCH-type with G patch domain-containing protein	7	0.361172	0.0045803	-0.15073	0.250319
LOC100741194	100741194	O-glucosyltransferase rumi homolog	21	-0.00465686	0.97183	-0.13385	0.307925
LOC100741195	100741195	ATP-binding cassette sub-family G member 1-like	24	0.226055	0.0824332	-0.0560594	0.67052
LOC100741196	100741196	ATPase family AAA domain-containing protein 3	12	0.103997	0.429083	0.174272	0.18295
LOC100741199	100741199	coiled-coil domain-containing protein 40	7	-0.0880117	0.503691	-0.236366	0.069029
LOC100741200	100741200	retinoblastoma-like protein 1, transcript variant X3	1	-0.0382888	0.771471	-0.224653	0.0844046
LOC100741201	100741201	endoplasmin	2	0.174432	0.182542	0.402741	0.0014214
LOC100741204	100741204	transmembrane protein 145-like	7	0.312062	0.0152106	-0.120074	0.360803
LOC100741205	100741205	fatty-acid amide hydrolase 2	9	-0.379531	0.00278281	-0.0765818	0.560852
LOC100741207	100741207	large neutral amino acids transporter small subunit 2	16	-0.0264653	0.840916	-0.191987	0.141683
LOC100741208	100741208	tripartite motif-containing protein 2-like, transcript variant X3	22	-0.0862447	0.512327	0.10385	0.429742
LOC100741209	100741209	pre-mRNA 3'-end-processing factor FIP1	1	0.0700419	0.594876	-0.15448	0.238592
LOC100741210	100741210	SET and MYND domain-containing protein 4-like	23	-0.130816	0.319121	-0.0897476	0.495279
LOC100741211	100741211	transcription cofactor vestigial-like protein 4	24	-0.0487949	0.711209	0.135638	0.301451
LOC100741212	100741212	NA	25	0.19248	0.140645	-0.057246	0.663959
LOC100741216	100741216	antichymotrypsin-2-like	18	0.0398614	0.762355	0.0379476	0.773453
LOC100741217	100741217	ras-related protein Rab-2	7	0.202204	0.121292	0.0194462	0.882757
LOC100741218	100741218	mitochondrial amidoxime-reducing component 1-like	22	-0.141186	0.281918	0.100452	0.445067
LOC100741219	100741219	methyltransferase-like protein 4	25	-0.150072	0.252417	-0.502457	4.29795e-05
LOC100741220	100741220	uncharacterized LOC100741220	10	-0.254045	0.0501482	0.0809296	0.538753
LOC100741221	100741221	proclotting enzyme	25	0.101825	0.438839	0.0136065	0.917818
LOC100741223	100741223	CXXC-type zinc finger protein 1-like	24	-0.152758	0.243929	-0.0830092	0.528335
LOC100741224	100741224	uncharacterized LOC100741224	10	-0.131652	0.316009	0.0996498	0.448729
LOC100741228	100741228	2-acylglycerol O-acyltransferase 1-like	4	0.1476	0.260407	0.176849	0.176462
LOC100741229	100741229	heat shock protein 75 kDa, mitochondrial	7	0.182285	0.163324	-0.0353678	0.788485
LOC100741230	100741230	uroporphyrinogen-III synthase	25	0.406986	0.00125044	-0.155281	0.236135
LOC100741231	100741231	putative uncharacterized protein DDB_G0272516	2	0.13134	0.317166	0.383852	0.00246451
LOC100741234	100741234	glucose dehydrogenase [FAD, quinone]-like	24	0.110323	0.401387	0.0936619	0.476584
LOC100741235	100741235	tyrosine-protein kinase Btk29A-like	24	-0.00530673	0.967901	-0.0493561	0.708035
LOC100741236	100741236	PC4 and SFRS1-interacting protein	1	-0.0642195	0.625917	0.00166519	0.989925
LOC100741238	100741238	dihydrolipoyllysine-residue acetyltransferase component of pyruvate dehydrogenase complex, mitochondrial	24	0.0538065	0.683045	0.0969552	0.461151
LOC100741239	100741239	prolyl 3-hydroxylase OGFOD1	13	-0.157822	0.228462	-0.0404073	0.759197
LOC100741240	100741240	serine/threonine-protein kinase fused	25	-0.0859149	0.513948	-0.302645	0.0187545
LOC100741243	100741243	inositol-3-phosphate synthase 1-B	10	0.0349175	0.791116	0.20647	0.113473
LOC100741244	100741244	LIM/homeobox protein Lhx5	10	-0.224809	0.0841839	0.204012	0.11793
LOC100741245	100741245	triple functional domain protein	26	-0.00586771	0.96451	-0.0510206	0.698651
LOC100741246	100741246	mediator of RNA polymerase II transcription subunit 1	26	0.037291	0.777271	-0.101195	0.441689
LOC100741247	100741247	V-type proton ATPase 116 kDa subunit a isoform 1	22	-0.0578978	0.660365	0.118903	0.36554
LOC100741248	100741248	F-box only protein 42	7	0.0331709	0.801347	-0.0730071	0.579336
LOC100741249	100741249	sodium- and chloride-dependent GABA transporter 1-like	10	-0.114572	0.383383	-0.0965334	0.463112
LOC100741250	100741250	uncharacterized LOC100741250	18	-0.0498366	0.705321	-0.0426148	0.746471
LOC100741252	100741252	uncharacterized LOC100741252	13	-0.369696	0.00364706	-0.39796	0.00163884
LOC100741253	100741253	uncharacterized LOC100741253	10	-0.144128	0.27191	0.230825	0.0759979
LOC100741254	100741254	glycine cleavage system H protein, mitochondrial	7	0.348829	0.0063036	-0.0276001	0.834189
LOC100741255	100741255	interference hedgehog-like	26	-0.143968	0.272447	0.244193	0.0600676
LOC100741256	100741256	transducin beta-like protein 2	19	0.00109912	0.99335	0.0528668	0.688294
LOC100741257	100741257	kelch-like protein 17	15	0.179529	0.169892	-0.219824	0.0914796
LOC100741258	100741258	protein PFF0380w-like	24	0.0907373	0.490517	-0.0915107	0.486812
LOC100741259	100741259	DNA replication licensing factor Mcm5	7	0.39779	0.00164707	-0.0871959	0.507669
LOC100741260	100741260	target of rapamycin complex subunit lst8	8	0.120086	0.360756	0.0754914	0.56646
LOC100741261	100741261	superoxide dismutase [Cu-Zn]	24	0.12517	0.34063	-0.150945	0.249637
LOC100741262	100741262	uncharacterized LOC100741262	5	-0.217533	0.0949957	0.0496838	0.706184
LOC100741263	100741263	raf homolog serine/threonine-protein kinase phl	1	-0.0388809	0.768035	0.0564902	0.668135
LOC100741264	100741264	4-coumarate--CoA ligase 1-like	18	0.0941118	0.47446	-0.303441	0.0184299
LOC100741265	100741265	dynein heavy chain, cytoplasmic	19	-0.0195599	0.882077	0.176525	0.177268
LOC100741266	100741266	serine/threonine-protein kinase MARK2-like2	22	-0.0326061	0.804662	0.200893	0.123777
LOC100741267	100741267	transmembrane and TPR repeat-containing protein CG4341-like	13	-0.0600323	0.648651	0.0304438	0.817385
LOC100741268	100741268	probable serine/threonine-protein kinase DDB_G0282963	26	-0.0793895	0.546532	-0.135581	0.301656
LOC100741269	100741269	biotin--protein ligase	23	0.0224021	0.865091	0.143381	0.274429
LOC100741270	100741270	thyroid receptor-interacting protein 11-like	22	-0.16335	0.212367	-0.369936	0.00362342
LOC100741271	100741271	transcription factor 21	17	-0.0703731	0.593131	0.217267	0.0954104
LOC100741272	100741272	DNA-directed RNA polymerase III subunit RPC5	23	0.0163446	0.901355	-0.0716989	0.586169
LOC100741274	100741274	F-box only protein 43-like	25	-0.00245668	0.985137	-0.0301085	0.819362
LOC100741275	100741275	leucine-rich repeat-containing protein 59	21	0.027149	0.836862	-0.111291	0.397243
LOC100741276	100741276	GRAM domain-containing protein 1B	12	0.270858	0.0363294	-0.0984531	0.454223
LOC100741277	100741277	translation initiation factor eIF-2B subunit delta	7	-0.0015699	0.990502	-0.127082	0.333246
LOC100741278	100741278	dynamin	24	0.114019	0.385698	0.109523	0.404829
LOC100741281	100741281	polyubiquitin-B	19	-0.19404	0.137393	0.359669	0.0047651
LOC100741282	100741282	sodium-dependent phosphate transport protein 1, chloroplastic-like	22	-0.145092	0.268684	0.122387	0.351557
LOC100741283	100741283	probable cytochrome P450 305a1	10	0.100463	0.445018	0.143294	0.274724
LOC100741284	100741284	coiled-coil domain-containing protein 186	25	0.0596024	0.651003	-0.260436	0.0444608
LOC100741285	100741285	phenoloxidase 2	23	0.0242217	0.854249	0.175711	0.179306
LOC100741287	100741287	uncharacterized LOC100741287	24	-0.123181	0.348417	0.264323	0.041269
LOC100741288	100741288	UPF0364 protein C6orf211 homolog	7	-0.0268978	0.838351	0.0437642	0.739871
LOC100741290	100741290	transcriptional adapter 1-like	7	0.316029	0.0138994	-0.0526691	0.6894
LOC100741291	100741291	uncharacterized LOC100741291	12	0.207684	0.11132	-0.236484	0.0688866
LOC100741292	100741292	nucleoside diphosphate kinase 6-like	7	0.118555	0.366953	-0.134589	0.305237
LOC100741293	100741293	putative sodium-coupled neutral amino acid transporter 7	23	0.14779	0.259785	-0.00225467	0.986359
LOC100741294	100741294	dachshund homolog 1, transcript variant X3	10	-0.232268	0.074131	0.0332237	0.801037
LOC100741295	100741295	protein RMD5 homolog A	25	0.0184416	0.888775	-0.0020531	0.987578
LOC100741296	100741296	peptidyl-prolyl cis-trans isomerase 5	21	0.129626	0.323581	0.0484365	0.713238
LOC100741297	100741297	probable RNA polymerase II nuclear localization protein SLC7A6OS	25	0.246424	0.057693	-0.212789	0.102608
LOC100741299	100741299	sensory neuron membrane protein 1, transcript variant X3	4	0.249731	0.0543136	0.104693	0.425984
LOC100741300	100741300	signal-induced proliferation-associated 1-like protein 2	9	-0.232903	0.0733218	0.0934887	0.477403
LOC100741302	100741302	fasciclin-2	10	-0.354522	0.00544859	0.0695322	0.597566
LOC100741303	100741303	uncharacterized protein DDB_G0284459	26	0.045356	0.730761	0.135547	0.301777
LOC100741304	100741304	far upstream element-binding protein 3	19	-0.0115601	0.930144	0.345135	0.00691948
LOC100741306	100741306	homer protein homolog 2	10	-0.217026	0.0957874	0.42812	0.000644097
LOC100741307	100741307	division abnormally delayed protein	24	-0.215474	0.098243	0.0634658	0.629984
LOC100741309	100741309	sodium channel protein Nach-like	15	0.388595	0.00215289	0.0223078	0.865654
LOC100741310	100741310	uncharacterized LOC100741310, transcript variant X4	10	-0.336102	0.0086514	0.00293128	0.982266
LOC100741311	100741311	endoplasmic reticulum resident protein 29	21	0.151891	0.246647	0.28276	0.0285927
LOC100741312	100741312	box C/D snoRNA protein 1	25	-0.234339	0.0715164	-0.196426	0.132531
LOC100741313	100741313	matrix metalloproteinase-14, transcript variant X3	24	0.218423	0.0936174	0.406805	0.00125735
LOC100741314	100741314	ATP-binding cassette sub-family G member 4-like	18	0.0789136	0.548947	-0.0895535	0.496216
LOC100741315	100741315	S-phase kinase-associated protein 2	26	0.270286	0.0367412	-0.0471901	0.720311
LOC100741317	100741317	exostosin-1	10	-0.458867	0.000226475	0.0150664	0.909035
LOC100741318	100741318	N-terminal Xaa-Pro-Lys N-methyltransferase 1	7	0.32665	0.0108565	-0.21677	0.0961894
LOC100741319	100741319	calcyphosin-like protein	13	-0.136258	0.299223	0.0234655	0.858751
LOC100741320	100741320	thioredoxin domain-containing protein 5	22	-0.0416421	0.752071	0.18461	0.15793
LOC100741322	100741322	LIM/homeobox protein Lhx9-like	26	-0.067793	0.606784	0.405355	0.0013138
LOC100741323	100741323	uncharacterized LOC100741323	1	0.151195	0.248844	0.0872592	0.507359
LOC100741325	100741325	mortality factor 4-like protein 1	1	-0.426138	0.00068671	-0.0579497	0.660079
LOC100741326	100741326	ubiquitin-conjugating enzyme E2Q-like protein 1	10	-0.133722	0.308392	0.0362224	0.783496
LOC100741327	100741327	geranylgeranyl pyrophosphate synthase	20	-0.0709245	0.590231	0.168867	0.197117
LOC100741328	100741328	DNA polymerase epsilon catalytic subunit A	13	-0.0855621	0.515684	-0.219159	0.0924902
LOC100741330	100741330	sorting nexin-13-like	9	-0.254526	0.0497012	-0.131168	0.317809
LOC100741332	100741332	transportin-3	26	0.184855	0.157368	0.250829	0.0532273
LOC100741333	100741333	uncharacterized LOC100741333	1	0.00668564	0.959566	-0.046595	0.723696
LOC100741335	100741335	fringe glycosyltransferase	24	-0.122374	0.351611	-0.000479166	0.997101
LOC100741336	100741336	tyrosine-protein kinase Abl	26	-0.0606501	0.645276	0.0991176	0.451168
LOC100741337	100741337	dentin matrix acidic phosphoprotein 1	24	-0.350055	0.00611023	-0.00952922	0.942393
LOC100741338	100741338	4-nitrophenylphosphatase	7	0.29928	0.0201808	-0.179235	0.170602
LOC100741339	100741339	adenylate cyclase type 8, transcript variant X5	9	-0.0989939	0.451736	-0.276535	0.0324462
LOC100741340	100741340	aftiphilin	26	0.0342148	0.795228	-0.0827921	0.529417
LOC100741341	100741341	plasma membrane calcium-transporting ATPase 3, transcript variant X8	26	-0.0369054	0.779516	0.099771	0.448175
LOC100741342	100741342	probable serine hydrolase, transcript variant X3	24	0.191997	0.141661	0.0768212	0.559624
LOC100741343	100741343	Usher syndrome type-1G protein homolog	24	0.285324	0.0271208	-0.0296603	0.822007
LOC100741344	100741344	uncharacterized LOC100741344	10	-0.307638	0.0167966	-0.110432	0.400919
LOC100741345	100741345	26S proteasome non-ATPase regulatory subunit 2-like	24	-0.0759351	0.564175	0.0805744	0.540542
LOC100741348	100741348	bumetanide-sensitive sodium-(potassium)-chloride cotransporter	10	0.00255837	0.984522	0.101872	0.438626
LOC100741349	100741349	prolyl 4-hydroxylase subunit alpha-1-like	16	-0.150092	0.252354	0.187641	0.151096
LOC100741350	100741350	uncharacterized LOC100741350	24	0.0863205	0.511955	0.266019	0.0399362
LOC100741351	100741351	deoxycytidylate deaminase	7	0.221422	0.0890896	-0.181831	0.164392
LOC100741352	100741352	tyrosine-protein phosphatase non-receptor type 14	24	0.176453	0.177448	0.165626	0.205977
LOC100741353	100741353	transmembrane protein 209	7	0.256581	0.0478241	-0.0451776	0.73178
LOC100741354	100741354	cyclic AMP-responsive element-binding protein 10	26	0.0354199	0.78818	0.186931	0.152676
LOC100741355	100741355	disintegrin and metalloproteinase domain-containing protein 12, transcript variant X3	6	-0.365944	0.00403483	-0.000214695	0.998701
LOC100741356	100741356	nicotinamidase-like	26	-0.0722425	0.583325	-0.0612832	0.641825
LOC100741357	100741357	pyridoxal kinase	25	0.0595656	0.651205	-0.137257	0.295662
LOC100741358	100741358	tenascin-like	25	0.248028	0.0560335	-0.144356	0.271145
LOC100741361	100741361	protein bride of sevenless	24	-0.064268	0.625656	-0.251061	0.0530003
LOC100741362	100741362	SH3 domain-binding protein 5 homolog	25	0.172066	0.188642	-0.165622	0.205989
LOC100741363	100741363	serine/threonine-protein kinase 25, transcript variant X4	26	-0.0532722	0.686027	0.0390229	0.767212
LOC100741364	100741364	U11/U12 small nuclear ribonucleoprotein 48 kDa protein-like	21	-0.0810744	0.538024	-0.377332	0.00295838
LOC100741366	100741366	transmembrane protein 45B-like	13	-0.135583	0.301648	0.3095	0.0161126
LOC100741368	100741368	Down syndrome cell adhesion molecule-like protein Dscam2	10	-0.414271	0.000999654	-0.108149	0.410784
LOC100741369	100741369	locomotion-related protein Hikaru genki	10	-0.222967	0.0868239	0.0350086	0.790584
LOC100741370	100741370	zinc finger homeobox protein 3	10	-0.34284	0.00732786	0.170096	0.19383
LOC100741372	100741372	dnaJ homolog dnj-5	1	-0.249903	0.0541422	-0.366143	0.00401333
LOC100741373	100741373	laccase-4-like	17	-0.0817059	0.534852	0.214628	0.0996027
LOC100741374	100741374	cytochrome c oxidase subunit 6A1, mitochondrial-like	23	0.0415605	0.752541	-0.0381103	0.772508
LOC100741376	100741376	proto-oncogene tyrosine-protein kinase receptor Ret	10	-0.223816	0.0855987	0.162298	0.215366
LOC100741377	100741377	uncharacterized LOC100741377	5	-0.32407	0.0115367	-0.0130965	0.920888
LOC100741378	100741378	Wilms tumor protein homolog	26	0.148933	0.256078	0.124896	0.341696
LOC100741379	100741379	forkhead box protein N3-like, transcript variant X3	9	-0.230283	0.0767073	-0.361391	0.00455392
LOC100741381	100741381	probable small nuclear ribonucleoprotein E	7	0.249311	0.0547342	-0.0575666	0.66219
LOC100741383	100741383	C-1-tetrahydrofolate synthase, cytoplasmic	18	0.0152528	0.907915	-0.146253	0.26483
LOC100741384	100741384	ADP-ribosylation factor-binding protein GGA3	7	0.11155	0.396136	-0.146957	0.262513
LOC100741385	100741385	uncharacterized LOC100741385	7	0.0983308	0.454787	-0.222478	0.0875358
LOC100741386	100741386	3-ketodihydrosphingosine reductase	22	-0.125144	0.340732	-0.00614786	0.962816
LOC100741387	100741387	myotubularin-related protein 2	1	-0.262723	0.0425588	-0.365946	0.00403465
LOC100741389	100741389	uncharacterized LOC100741389, transcript variant X3	26	-0.258007	0.0465569	0.140024	0.28594
LOC100741390	100741390	pyroglutamyl-peptidase 1	7	0.200938	0.123691	-0.219794	0.0915256
LOC100741391	100741391	UDP-glucuronosyltransferase 2B15-like	26	-0.0424979	0.747143	0.247017	0.057075
LOC100741392	100741392	uncharacterized LOC100741392	7	0.304752	0.0179059	-0.0746967	0.570565
LOC100741393	100741393	hemK methyltransferase family member 1	7	0.0222336	0.866097	-0.183069	0.16149
LOC100741395	100741395	puromycin-sensitive aminopeptidase	22	-0.240101	0.0646276	0.0266613	0.839753
LOC100741396	100741396	vacuolar protein sorting-associated protein 18 homolog, transcript variant X3	7	0.253445	0.0507118	0.160517	0.220513
LOC100741397	100741397	two pore potassium channel protein sup-9	24	-0.0312444	0.812668	-0.18051	0.167532
LOC100741398	100741398	threonylcarbamoyladenosine tRNA methylthiotransferase	26	0.254992	0.0492701	0.1741	0.183389
LOC100741399	100741399	transcription factor 25	20	0.286952	0.0262196	-0.0838939	0.523933
LOC100741400	100741400	integrator complex subunit 2	7	0.13453	0.305451	-0.0415411	0.752653
LOC100741401	100741401	retinal homeobox protein Rx2	10	-0.245901	0.0582427	-0.151699	0.247252
LOC100741402	100741402	polycomb protein Asx	19	0.161331	0.218149	0.216859	0.0960493
LOC100741403	100741403	putative pre-mRNA-splicing factor ATP-dependent RNA helicase DHX16	19	-0.00743471	0.95504	0.253467	0.0506909
LOC100741405	100741405	protein Wnt-7b-like	7	0.00333014	0.979853	-0.24432	0.0599302
LOC100741406	100741406	serine/threonine-protein phosphatase 2A 56 kDa regulatory subunit epsilon isoform-like	26	-0.226805	0.0813943	0.18816	0.149948
LOC100741407	100741407	probable cytochrome P450 303a1	18	0.28973	0.0247406	0.0950564	0.470016
LOC100741408	100741408	metaxin-1	25	0.0279903	0.831879	-0.145155	0.268474
LOC100741411	100741411	odorant receptor 9a-like, transcript variant X4	13	-0.203237	0.119362	-0.257656	0.0468663
LOC100741413	100741413	protein AATF	25	0.123355	0.347731	-0.0194686	0.882623
LOC100741414	100741414	replication factor C subunit 2	25	0.336936	0.00847704	-0.300508	0.0196502
LOC100741415	100741415	SLIT-ROBO Rho GTPase-activating protein 1-like, transcript variant X4	26	-0.20153	0.122566	0.112284	0.393019
LOC100741416	100741416	1-phosphatidylinositol 4,5-bisphosphate phosphodiesterase classes I and II, transcript variant X4	1	-0.21028	0.106822	-0.158986	0.225005
LOC100741417	100741417	V-type proton ATPase subunit e-like	21	-0.133092	0.310698	-0.0945258	0.472509
LOC100741418	100741418	RB-associated KRAB zinc finger protein-like, transcript variant X4	25	0.0209527	0.873746	-0.269877	0.0370373
LOC100741421	100741421	probable ATP-dependent RNA helicase DDX28	7	-0.165844	0.205373	-0.277206	0.0320106
LOC100741422	100741422	protein hairy	26	-0.087815	0.504648	-0.0610029	0.643351
LOC100741423	100741423	regulator of G-protein signaling 17	10	-0.244347	0.0599015	-0.0173514	0.895312
LOC100741426	100741426	pyridine nucleotide-disulfide oxidoreductase domain-containing protein 1	7	0.142386	0.277807	-0.350994	0.0059655
LOC100741427	100741427	GMP reductase 1-like	23	-0.0602091	0.647684	0.153167	0.242655
LOC100741428	100741428	probable serine/threonine-protein kinase yakA	26	-0.0623357	0.636103	0.262477	0.04276
LOC100741429	100741429	DNA replication licensing factor Mcm7	7	0.354152	0.00550082	-0.297725	0.0208704
LOC100741430	100741430	zinc finger protein 277	7	0.248284	0.055772	-0.444989	0.000367467
LOC100741431	100741431	chromatin modification-related protein eaf-1	18	0.143578	0.273762	-0.317762	0.0133575
LOC100741432	100741432	otopetrin-2-like	10	-0.281767	0.0291798	-0.00565933	0.965769
LOC100741433	100741433	uncharacterized LOC100741433	10	-0.218839	0.0929779	-0.0660721	0.615967
LOC100741434	100741434	vesicle-trafficking protein SEC22b-B	21	0.104107	0.428595	0.0103372	0.937518
LOC100741435	100741435	uncharacterized LOC100741435	8	0.242927	0.06145	-0.112793	0.390861
LOC100741436	100741436	ankyrin repeat domain-containing protein 40-like	23	0.0871237	0.508022	-0.0816737	0.535013
LOC100741437	100741437	peroxisomal biogenesis factor 19	25	-0.0563591	0.66886	-0.366988	0.00392349
LOC100741438	100741438	MAP kinase-interacting serine/threonine-protein kinase 1	9	-0.17679	0.176609	0.169013	0.196726
LOC100741439	100741439	vascular endothelial growth factor receptor 1	9	-0.381071	0.00266538	0.0220072	0.867448
LOC100741440	100741440	AP-2 complex subunit sigma	7	0.0081575	0.950675	0.0175459	0.894145
LOC100741441	100741441	uncharacterized LOC100741441	12	0.231454	0.0751798	-0.0579789	0.659918
LOC100741442	100741442	eukaryotic translation initiation factor 2D	3	-0.215164	0.0987392	-0.286836	0.0262833
LOC100741443	100741443	probable cytochrome P450 28d1	10	-0.302822	0.0186818	0.351995	0.00581471
LOC100741445	100741445	protein king tubby	1	-0.0844013	0.521417	-0.012072	0.927059
LOC100741446	100741446	uncharacterized LOC100741446	7	0.167393	0.201113	-0.139073	0.289257
LOC100741447	100741447	uncharacterized LOC100741447, transcript variant X3	1	-0.340562	0.00775416	-0.16469	0.208588
LOC100741448	100741448	TATA box-binding protein-like protein 1	23	0.125554	0.339139	0.308899	0.0163307
LOC100741450	100741450	ATP synthase-coupling factor 6, mitochondrial	23	0.114413	0.384048	-0.0929328	0.480038
LOC100741451	100741451	coiled-coil domain-containing protein 93	26	0.100336	0.445595	-0.317166	0.0135417
LOC100741452	100741452	trans-Golgi network integral membrane protein 1-like	7	0.106261	0.419051	0.320951	0.0124085
LOC100741453	100741453	targeting protein for Xklp2	15	0.122609	0.35068	0.0458167	0.728132
LOC100741454	100741454	replication factor C subunit 1	1	-0.197734	0.129919	-0.133262	0.310073
LOC100741455	100741455	WASH complex subunit CCDC53	7	0.199637	0.126193	-0.114529	0.383565
LOC100741456	100741456	leucine-rich repeat-containing protein 15-like	10	-0.102837	0.434276	0.298629	0.020467
LOC100741457	100741457	kynurenine/alpha-aminoadipate aminotransferase, mitochondrial-like	6	-0.235906	0.0695873	0.148675	0.256913
LOC100741458	100741458	voltage-dependent T-type calcium channel subunit alpha-1G-like	10	-0.0544703	0.679345	-0.00177821	0.989242
LOC100741459	100741459	leucine-rich repeat-containing protein C10orf11-like	23	0.125965	0.337548	-0.106256	0.419072
LOC100741460	100741460	protein kinase C-binding protein NELL1-like	10	-0.112681	0.391334	0.0900737	0.493708
LOC100741462	100741462	xanthine dehydrogenase/oxidase-like	10	-0.0968168	0.461794	0.194692	0.13605
LOC100741463	100741463	contactin-2	10	-0.270799	0.0363712	0.106234	0.419167
LOC100741464	100741464	UPF0472 protein C16orf72 homolog	24	-0.089137	0.498229	-0.00145144	0.991218
LOC100741465	100741465	uncharacterized LOC100741465	9	-0.105175	0.423848	-0.0356838	0.786639
LOC100741467	100741467	ubiquitin thioesterase trabid, transcript variant X3	24	0.0597379	0.650262	-0.0314383	0.811527
LOC100741469	100741469	ubiquitin-like protein 7	2	0.283203	0.0283335	0.40125	0.00148624
LOC100741470	100741470	manganese-transporting ATPase 13A1	21	0.0134159	0.918965	0.202612	0.120527
LOC100741471	100741471	solute carrier family 46 member 3	1	-0.103668	0.430554	-0.0385314	0.770062
LOC100741472	100741472	transcription factor SOX-6, transcript variant X9	26	-0.072815	0.580337	-0.15812	0.227572
LOC100741473	100741473	solute carrier family 12 member 4	10	-0.26318	0.0421874	0.0797232	0.544842
LOC100741474	100741474	uncharacterized LOC100741474	1	-0.138575	0.291004	-0.353652	0.00557223
LOC100741475	100741475	vacuolar fusion protein CCZ1 homolog	7	0.299035	0.0202885	-0.00217781	0.986824
LOC100741476	100741476	DNA-directed RNA polymerase III subunit RPC2	19	0.281853	0.0291289	0.220893	0.0898747
LOC100741477	100741477	protein lethal(2)essential for life-like	10	-0.108211	0.410517	0.160904	0.219387
LOC100741479	100741479	mediator of RNA polymerase II transcription subunit 7	25	0.124472	0.343349	0.113548	0.387676
LOC100741480	100741480	lysyl oxidase homolog 2	24	0.254868	0.0493841	0.139376	0.288195
LOC100741481	100741481	selenide, water dikinase	9	-0.0938055	0.475906	0.0821323	0.532715
LOC100741482	100741482	uncharacterized LOC100741482	4	-0.00355087	0.978518	-0.0401504	0.760683
LOC100741484	100741484	uncharacterized LOC100741484	1	-0.242787	0.0616047	0.205033	0.116062
LOC100741485	100741485	bifunctional 3'-phosphoadenosine 5'-phosphosulfate synthase, transcript variant X3	9	-0.296587	0.021388	-0.256193	0.0481742
LOC100741486	100741486	protein Cep78 homolog	2	0.239977	0.0647702	0.222838	0.0870116
LOC100741487	100741487	39S ribosomal protein L38, mitochondrial	7	0.1863	0.154092	-0.18268	0.162397
LOC100741489	100741489	histone H3.3	5	-0.211541	0.104687	0.4783	0.000110977
LOC100741490	100741490	lachesin-like	10	-0.0602198	0.647626	-0.0116092	0.929848
LOC100741491	100741491	KDEL motif-containing protein 1-like	23	0.154162	0.23957	-0.108984	0.407162
LOC100741492	100741492	leucine-rich repeat-containing protein let-4, transcript variant X4	10	-0.274326	0.0339136	0.0213076	0.871625
LOC100741493	100741493	splicing regulatory glutamine/lysine-rich protein 1-like	10	-0.344447	0.0070398	0.00254109	0.984626
LOC100741494	100741494	UPF0454 protein C12orf49 homolog	3	-0.013446	0.918784	-0.576941	1.3996e-06
LOC100741495	100741495	serine/threonine-protein kinase Doa	1	0.126147	0.336844	0.245834	0.0583141
LOC100741496	100741496	dynein regulatory complex protein 1	1	-0.0933631	0.477998	-0.417848	0.000893967
LOC100741497	100741497	probable ribonuclease ZC3H12C	19	0.197167	0.131046	0.234671	0.0711049
LOC100741501	100741501	choline transporter-like protein 1	9	-0.1053	0.423294	0.187161	0.152162
LOC100741503	100741503	RRP15-like protein	25	-0.0213062	0.871634	-0.163979	0.210586
LOC100741504	100741504	zinc transporter ZIP13 homolog, transcript variant X3	9	-0.125765	0.338323	0.18404	0.159239
LOC100741505	100741505	uncharacterized LOC100741505	2	0.011499	0.930512	0.424129	0.000732483
LOC100741506	100741506	neurotrimin-like	10	-0.215021	0.0989702	-0.00474424	0.971302
LOC100741507	100741507	probable ATP-dependent RNA helicase CG8611	26	-0.514043	2.65718e-05	-0.160256	0.221272
LOC100741509	100741509	endoplasmic reticulum-Golgi intermediate compartment protein 2	21	0.00426689	0.974188	-0.0700837	0.594656
LOC100741510	100741510	uncharacterized LOC100741510	16	-0.284592	0.0275345	0.0936721	0.476536
LOC100741511	100741511	E3 ubiquitin-protein ligase HECTD1, transcript variant X5	26	-0.109726	0.403957	0.241432	0.0631154
LOC100741512	100741512	HD domain-containing protein 2	23	0.325213	0.0112308	-0.0182329	0.890026
LOC100741514	100741514	protein kibra	26	0.0450957	0.732249	0.134621	0.305122
LOC100741515	100741515	protein FAM76A	24	-0.151734	0.247144	-0.13112	0.317986
LOC100741516	100741516	DNA-binding protein inhibitor ID-2	9	-0.214194	0.100306	-0.131246	0.317516
LOC100741517	100741517	cytochrome P450 6a2-like	4	-0.0148284	0.910466	0.160776	0.219758
LOC100741518	100741518	actin-related protein 3	21	-0.184951	0.157148	-0.0961062	0.465104
LOC100741519	100741519	gamma-tubulin complex component 3 homolog	13	-0.161681	0.21714	-0.184089	0.159125
LOC100741521	100741521	protein spire	10	-0.169713	0.19485	0.0929415	0.479996
LOC100741522	100741522	GDP-D-glucose phosphorylase 1	3	0.00151239	0.99085	-0.129605	0.323659
LOC100741523	100741523	leucine-rich repeat-containing protein 40-like	10	-0.293599	0.0227984	-0.0644844	0.62449
LOC100741526	100741526	scaffold protein salvador	1	-0.0796059	0.545435	-0.222684	0.0872356
LOC100741527	100741527	retinoid-inducible serine carboxypeptidase-like	24	0.0606031	0.645532	0.104271	0.427862
LOC100741530	100741530	transmembrane protein 39A, transcript variant X3	21	-0.013536	0.918242	0.231856	0.0746603
LOC100741533	100741533	RAB6A-GEF complex partner protein 2	3	0.111243	0.397448	-0.179457	0.170065
LOC100741534	100741534	uncharacterized protein DDB_G0280315-like	7	0.143292	0.27473	-0.308515	0.0164715
LOC100741535	100741535	protein cornichon homolog 4	7	0.387217	0.00223956	0.0400301	0.761379
LOC100741536	100741536	uncharacterized LOC100741536	13	-0.132449	0.313063	-0.188023	0.150249
LOC100741537	100741537	CCR4-NOT transcription complex subunit 10	7	0.349245	0.00623735	-0.0334743	0.799567
LOC100741538	100741538	zinc finger protein ush	16	-0.219864	0.0914195	-0.00517957	0.968669
LOC100741539	100741539	G-protein coupled receptor moody	9	-0.255983	0.0483647	0.0106135	0.935852
LOC100741540	100741540	coiled-coil domain-containing protein 170	1	-0.111413	0.396723	-0.300209	0.0197784
LOC100741541	100741541	signal recognition particle receptor subunit beta	21	0.190848	0.144106	0.107976	0.411539
LOC100741542	100741542	serine/threonine-protein kinase VRK1-like	25	0.320253	0.0126112	-0.184918	0.157225
LOC100741543	100741543	fibroin heavy chain-like	16	-0.0350073	0.790592	0.419566	0.000846874
LOC100741544	100741544	ribonuclease UK114-like	18	0.0290554	0.82558	0.0155009	0.906423
LOC100741545	100741545	kinesin-like protein KIF14	25	0.236793	0.0685141	0.060692	0.645047
LOC100741546	100741546	growth arrest and DNA damage-inducible proteins-interacting protein 1	3	0.0693399	0.598582	-0.107131	0.415228
LOC100741547	100741547	peptidyl-prolyl cis-trans isomerase FKBP4	2	0.358875	0.0048653	0.535022	1.0625e-05
LOC100741548	100741548	26S proteasome non-ATPase regulatory subunit 6	20	0.384528	0.00241776	0.0795837	0.545548
LOC100741549	100741549	bystin	12	0.141338	0.281397	-0.0891512	0.498161
LOC100741550	100741550	probable serine/threonine-protein kinase dyrk2, transcript variant X3	23	-0.0516449	0.695142	0.186372	0.153929
LOC100741551	100741551	probable tRNA(His) guanylyltransferase	8	0.265891	0.0400359	0.151041	0.249333
LOC100741552	100741552	immunoglobulin superfamily DCC subclass member 4-like	10	-0.100343	0.445563	0.44385	0.000382002
LOC100741553	100741553	uncharacterized LOC100741553, transcript variant X4	26	-0.0749589	0.569209	-0.0911049	0.488754
LOC100741555	100741555	ATP-binding cassette sub-family G member 4	16	-0.11976	0.362071	0.0956165	0.467392
LOC100741556	100741556	nitric oxide-associated protein 1	23	0.163101	0.213073	-0.0308253	0.815137
LOC100741557	100741557	post-GPI attachment to proteins factor 2-like, transcript variant X4	7	0.14453	0.270562	0.00875475	0.947068
LOC100741558	100741558	uncharacterized LOC100741558	13	0.117239	0.372336	-0.166148	0.204533
LOC100741559	100741559	uncharacterized LOC100741559	7	0.176189	0.178106	-0.254685	0.0495535
LOC100741560	100741560	ubiquitin carboxyl-terminal hydrolase 24-like	26	0.131345	0.317149	0.0676428	0.607584
LOC100741561	100741561	rho guanine nucleotide exchange factor 3-like	7	0.106035	0.420046	-0.0729465	0.579652
LOC100741562	100741562	UPF0430 protein CG31712-like	1	-0.145168	0.26843	0.206972	0.11258
LOC100741565	100741565	transmembrane protein 62-like	7	0.112362	0.392688	0.237317	0.0678862
LOC100741566	100741566	calcium-dependent protein kinase isoform 11-like	1	-0.0394623	0.764665	0.0810437	0.538178
LOC100741567	100741567	transcription factor E2F2	26	-0.198028	0.129338	-0.222383	0.0876752
LOC100741568	100741568	protein phosphatase 1 regulatory subunit 7	7	0.157288	0.230061	-0.188214	0.149828
LOC100741569	100741569	tyrosine kinase receptor Cad96Ca-like	24	-0.204705	0.116659	0.351715	0.00585647
LOC100741570	100741570	poly(U)-specific endoribonuclease homolog	16	-0.104362	0.427459	0.0975464	0.45841
LOC100741571	100741571	uncharacterized LOC100741571	10	-0.0535605	0.684418	0.051614	0.695316
LOC100741572	100741572	leucine-rich repeat flightless-interacting protein 2	22	0.0161301	0.902644	0.102059	0.43778
LOC100741573	100741573	angiotensin-converting enzyme-like	10	-0.234388	0.0714557	0.273844	0.0342413
LOC100741574	100741574	60S ribosomal protein L44	13	-0.0477619	0.717063	-0.15266	0.244234
LOC100741575	100741575	glutamate decarboxylase 1	16	0.0165169	0.90032	0.420949	0.000810603
LOC100741577	100741577	spermatogenesis-associated protein 20	1	-0.287314	0.026023	-0.0284161	0.829359
LOC100741578	100741578	WD repeat-containing protein 18	7	0.101368	0.440908	0.00827748	0.94995
LOC100741579	100741579	tudor domain-containing protein 7-like	26	0.0830734	0.528015	0.257812	0.0467281
LOC100741580	100741580	SWI5-dependent HO expression protein 3-like	25	-0.0774719	0.556293	0.0208447	0.874392
LOC100741581	100741581	exosome complex component RRP40	23	0.193693	0.138111	-0.099385	0.449942
LOC100741582	100741582	regulation of nuclear pre-mRNA domain-containing protein 1B	25	-0.0776356	0.555457	-0.0409356	0.756146
LOC100741583	100741583	tRNA-dihydrouridine(20) synthase [NAD(P)+]-like	7	0.104025	0.428959	-0.153051	0.243015
LOC100741584	100741584	chromatin complexes subunit BAP18	7	0.379135	0.00281376	-0.173222	0.185644
LOC100741587	100741587	uncharacterized LOC100741587	26	0.0695969	0.597224	0.269053	0.0376415
LOC100741588	100741588	sodium-coupled monocarboxylate transporter 1-like	10	-0.128212	0.32893	-0.0310929	0.813561
LOC100741589	100741589	angiotensin-converting enzyme-like	24	-0.126673	0.334819	0.146519	0.263952
LOC100741591	100741591	bromodomain-containing protein 7, transcript variant X3	1	-0.174717	0.181817	-0.133035	0.310908
LOC100741592	100741592	A-agglutinin anchorage subunit	26	0.352581	0.00572793	0.058223	0.658575
LOC100741593	100741593	probable 28S rRNA (cytosine(4447)-C(5))-methyltransferase	25	0.224307	0.0848973	-0.108215	0.410499
LOC100741594	100741594	isovaleryl-CoA dehydrogenase, mitochondrial	24	0.382781	0.00254026	0.190819	0.144169
LOC100741595	100741595	protein lethal(2)essential for life-like	20	0.0610974	0.642837	0.386763	0.00226884
LOC100741596	100741596	gamma-aminobutyric acid type B receptor subunit 2	10	-0.186799	0.152972	0.0790255	0.548378
LOC100741597	100741597	DNA-3-methyladenine glycosylase-like	21	0.240528	0.0641397	-0.0536066	0.68416
LOC100741598	100741598	apoptosis inhibitor 5	12	0.0603299	0.647024	0.0295035	0.822933
LOC100741599	100741599	ribonucleoside-diphosphate reductase subunit M2 B	7	0.197441	0.130501	0.0494007	0.707783
LOC100741600	100741600	G protein-coupled receptor kinase 5	9	-0.175056	0.180959	-0.0627741	0.633727
LOC100741601	100741601	uncharacterized LOC100741601, transcript variant X3	10	-0.261002	0.0439839	-0.0177386	0.892989
LOC100741602	100741602	transitional endoplasmic reticulum ATPase TER94	26	0.116621	0.374876	0.394156	0.0018326
LOC100741604	100741604	probable cysteine desulfurase, mitochondrial	12	0.116203	0.376604	-0.130654	0.319722
LOC100741605	100741605	NA	7	0.261484	0.0435813	-0.171776	0.189399
LOC100741606	100741606	high affinity cAMP-specific and IBMX-insensitive 3',5'-cyclic phosphodiesterase 8B	24	-0.265422	0.0404009	-0.0513151	0.696995
LOC100741607	100741607	uncharacterized LOC100741607	24	-0.00420154	0.974583	-0.224996	0.0839187
LOC100741608	100741608	tRNA (cytosine(38)-C(5))-methyltransferase	25	-0.0516739	0.69498	-0.289486	0.0248679
LOC100741609	100741609	serine/threonine-protein kinase PLK1-like	24	0.0155198	0.90631	0.140653	0.283759
LOC100741610	100741610	uncharacterized LOC100741610	22	-0.155943	0.23412	-0.319344	0.0128793
LOC100741611	100741611	basic salivary proline-rich protein 2	26	0.228835	0.0786316	-0.104342	0.427547
LOC100741612	100741612	protein lin-54 homolog	24	0.0813209	0.536785	-0.0616937	0.639591
LOC100741613	100741613	breast cancer anti-estrogen resistance protein 3	10	-0.283632	0.0280848	0.276701	0.0323376
LOC100741614	100741614	beta-3 adrenergic receptor-like	10	-0.0274909	0.834836	-0.00278528	0.983149
LOC100741615	100741615	uncharacterized LOC100741615	7	0.14816	0.258581	-0.118837	0.36581
LOC100741616	100741616	actin-related protein 5	25	-0.0260931	0.843125	-0.363112	0.00435117
LOC100741617	100741617	uncharacterized LOC100741617	26	-0.113572	0.387579	0.411599	0.00108583
LOC100741618	100741618	elastin	1	-0.126607	0.335072	-0.447431	0.000337972
LOC100741619	100741619	zinc finger FYVE domain-containing protein 1-like, transcript variant X3	9	-0.327122	0.0107358	-0.00374639	0.977336
LOC100741620	100741620	NTF2-related export protein	25	0.105273	0.42341	-0.0280432	0.831565
LOC100741621	100741621	uncharacterized LOC100741621	13	-0.000952934	0.994234	-0.181334	0.165569
LOC100741622	100741622	knirps-related protein-like	17	-0.0923868	0.482633	0.0855555	0.515716
LOC100741623	100741623	FERM domain-containing protein 5, transcript variant X3	24	-0.123384	0.347616	-0.146282	0.264736
LOC100741624	100741624	lysophospholipase-like protein 1	7	0.302248	0.0189183	-0.283316	0.0282679
LOC100741625	100741625	nucleotide exchange factor SIL1	19	0.155238	0.236267	0.206558	0.113316
LOC100741626	100741626	uncharacterized LOC100741626	9	-0.162928	0.213567	0.230167	0.0768609
LOC100741627	100741627	unconventional myosin-IXb-like	2	0.0918067	0.485397	0.499389	4.86766e-05
LOC100741628	100741628	mitochondrial amidoxime-reducing component 1	18	-0.093306	0.478268	-0.0328184	0.803415
LOC100741629	100741629	protein FAM102B	26	-0.167978	0.199521	0.103482	0.431386
LOC100741630	100741630	A disintegrin and metalloproteinase with thrombospondin motifs 7-like	23	0.418193	0.000884302	0.129667	0.323426
LOC100741631	100741631	uncharacterized protein C05D11.1-like	5	-0.238404	0.0665994	0.318335	0.0131827
LOC100741632	100741632	dynamin-1-like protein	19	0.204262	0.117472	0.0260763	0.843225
LOC100741633	100741633	protein diaphanous	24	0.122595	0.350732	-0.0657724	0.617572
LOC100741634	100741634	phosphatidylinositide phosphatase SAC1	10	-0.245279	0.0589026	-0.134354	0.30609
LOC100741636	100741636	uncharacterized LOC100741636, transcript variant X3	26	-0.356186	0.00521878	0.282087	0.0289898
LOC100741637	100741637	protein FAM114A2	20	0.119218	0.364263	0.0326185	0.804589
LOC100741638	100741638	PR domain zinc finger protein 1	10	-0.169149	0.196359	0.163934	0.210714
LOC100741639	100741639	PI-PLC X domain-containing protein 3	7	0.298683	0.0204432	0.105619	0.421883
LOC100741640	100741640	glycosyltransferase 25 family member	25	-0.0712419	0.588565	0.342606	0.00737071
LOC100741641	100741641	ubiquitin-40S ribosomal protein S27a	13	-0.151996	0.246317	-0.0342425	0.795066
LOC100741642	100741642	ankyrin repeat domain-containing protein 6	14	0.136638	0.297864	0.0101679	0.938539
LOC100741644	100741644	cardioacceleratory peptide receptor	4	0.0169671	0.897618	0.318617	0.0130973
LOC100741647	100741647	probable maleylacetoacetate isomerase 2	16	-0.117435	0.371532	-0.189933	0.146076
LOC100741648	100741648	forkhead box protein I1	17	-0.0997333	0.448347	0.234529	0.0712801
LOC100741649	100741649	serine protease snake-like	22	-0.173903	0.183894	0.152862	0.243605
LOC100741651	100741651	membrane-bound transcription factor site-2 protease	23	-0.258392	0.0462192	-0.120466	0.359224
LOC100741654	100741654	DNA repair protein XRCC4-like	7	0.123664	0.346518	-0.257769	0.046766
LOC100741655	100741655	wiskott-Aldrich syndrome protein family member 3	1	-0.33021	0.00997467	-0.0180161	0.891325
LOC100741656	100741656	fasciclin-1, transcript variant X4	26	-0.0667728	0.612221	0.297473	0.0209844
LOC100741657	100741657	intraflagellar transport protein 57 homolog	25	0.0249777	0.849751	-0.381567	0.00262857
LOC100741658	100741658	PRELI domain-containing protein 1, mitochondrial	23	-0.167458	0.200936	0.0978166	0.45716
LOC100741659	100741659	guanine nucleotide exchange factor subunit Rich	26	-0.0543133	0.68022	0.0808962	0.538921
LOC100741660	100741660	40S ribosomal protein S6-like	13	-0.19845	0.128508	-0.230851	0.075964
LOC100741662	100741662	phosphotriesterase-related protein	16	-0.302651	0.0187521	-0.0619604	0.638141
LOC100741663	100741663	melittin-like	7	0.144862	0.269452	-0.119735	0.362172
LOC100741664	100741664	UNC93-like protein	24	-0.0152598	0.907873	0.0719914	0.584638
LOC100741665	100741665	39S ribosomal protein L54, mitochondrial	7	0.115779	0.378361	-0.0586201	0.656391
LOC100741667	100741667	uncharacterized LOC100741667	5	-0.218448	0.0935781	0.0932703	0.478437
LOC100741668	100741668	low-density lipoprotein receptor-related protein 2	9	-0.12393	0.345473	0.223577	0.0859427
LOC100741669	100741669	protein KRTCAP2 homolog	21	0.13504	0.303606	-0.137589	0.294482
LOC100741672	100741672	ribonuclease H2 subunit B	1	-0.261707	0.0433953	-0.246686	0.0574192
LOC100741673	100741673	torso-like protein	24	0.176699	0.176834	0.195507	0.134387
LOC100741674	100741674	protein expanded-like	26	-0.255968	0.0483778	0.0108087	0.934674
LOC100741675	100741675	uncharacterized LOC100741675	22	-0.173559	0.184776	0.219002	0.0927288
LOC100741677	100741677	60S ribosomal protein L9	13	-0.275381	0.0332057	-0.051249	0.697366
LOC100741678	100741678	choline/ethanolamine kinase	26	-0.357031	0.00510538	0.296357	0.0214936
LOC100741679	100741679	exosome complex component MTR3	3	-0.0181254	0.89067	-0.167706	0.200259
LOC100741680	100741680	uncharacterized LOC100741680	24	0.0940042	0.474967	0.0248183	0.850699
LOC100741681	100741681	DNA-binding protein Ets97D	8	0.305753	0.0175141	0.0699419	0.595403
LOC100741682	100741682	cat eye syndrome critical region protein 5 homolog	7	0.203527	0.118824	-0.0239119	0.856093
LOC100741683	100741683	kinesin-like protein KIFC1	25	-0.0790713	0.548146	-0.143936	0.272555
LOC100741684	100741684	storkhead-box protein 2	26	0.0129503	0.921768	0.297762	0.0208539
LOC100741685	100741685	uncharacterized LOC100741685	7	0.182972	0.161716	-0.00535156	0.96763
LOC100741686	100741686	uncharacterized LOC100741686	12	0.291099	0.0240379	-0.0799841	0.543522
LOC100741687	100741687	U11/U12 small nuclear ribonucleoprotein 35 kDa protein-like	1	-0.0963425	0.464002	-0.0498962	0.704985
LOC100741688	100741688	serine/threonine-protein phosphatase 2A catalytic subunit alpha isoform	5	-0.139436	0.287986	-0.0447449	0.734255
LOC100741689	100741689	NA	7	0.234086	0.0718325	-0.0994584	0.449606
LOC100741691	100741691	uncharacterized LOC100741691	25	0.272963	0.0348467	-0.134741	0.304687
LOC100741692	100741692	ATP-dependent RNA helicase DHX8	19	-0.12318	0.348421	0.0791979	0.547503
LOC100741693	100741693	uncharacterized LOC100741693	25	-0.163078	0.213141	-0.231251	0.0754423
LOC100741694	100741694	venom serine protease Bi-VSP-like	13	-0.0934054	0.477798	-0.402754	0.00142085
LOC100741695	100741695	semaphorin-5A	16	-0.00641169	0.961222	0.0365173	0.781777
LOC100741696	100741696	uncharacterized LOC100741696	23	0.0432651	0.742735	-0.0464226	0.724678
LOC100741697	100741697	homeobox protein Nkx-6.2-like	10	-0.0125364	0.924261	0.128838	0.326556
LOC100741698	100741698	protein HEXIM1	25	0.279548	0.0305301	-0.450664	0.000302231
LOC100741699	100741699	serine/arginine repetitive matrix protein 2	1	-0.302622	0.018764	0.0119408	0.92785
LOC100741700	100741700	uncharacterized LOC100741700	1	-0.227028	0.0810866	-0.225651	0.0829972
LOC100741701	100741701	replication factor C subunit 5	7	0.18746	0.151496	-0.307559	0.0168261
LOC100741702	100741702	octopamine receptor beta-3R-like	17	-0.0831206	0.52778	-0.0167915	0.898672
LOC100741704	100741704	protein FAM177A1	1	-0.201758	0.122134	-0.189126	0.147828
LOC100741705	100741705	phosphoinositide 3-kinase adapter protein 1	8	0.255249	0.0490336	0.144761	0.269789
LOC100741706	100741706	uncharacterized LOC100741706, transcript variant X6	26	0.19911	0.127215	0.326874	0.010799
LOC100741708	100741708	uncharacterized LOC100741708	23	0.0984693	0.454149	-0.0886778	0.500454
LOC100741709	100741709	activator of basal transcription 1-like	7	0.275109	0.0333875	-0.30273	0.0187194
LOC100741710	100741710	uncharacterized LOC100741710	7	0.336356	0.00859801	0.00621277	0.962424
LOC100741711	100741711	PDZ and LIM domain protein 3, transcript variant X3	24	0.263927	0.0415847	0.124485	0.3433
LOC100741712	100741712	protein lethal(2)essential for life-like	2	0.112365	0.392672	0.656145	1.2618e-08
LOC100741713	100741713	aldehyde dehydrogenase, mitochondrial	12	-0.0222377	0.866072	0.164754	0.208409
LOC100741714	100741714	cyclin-dependent kinase 14, transcript variant X4	22	-0.0852765	0.517091	-0.1479	0.259427
LOC100741715	100741715	metaxin-2-like	23	0.114733	0.382713	0.242419	0.0620118
LOC100741717	100741717	electron transfer flavoprotein subunit alpha, mitochondrial	7	0.153905	0.240365	0.0506736	0.700603
LOC100741718	100741718	DDB1- and CUL4-associated factor 7	25	0.0282297	0.830462	0.103413	0.431696
LOC100741719	100741719	large neutral amino acids transporter small subunit 1, transcript variant X3	10	-0.263882	0.041621	0.263356	0.0420448
LOC100741720	100741720	uncharacterized LOC100741720	7	0.328367	0.0104229	-0.117505	0.371243
LOC100741721	100741721	WD repeat domain phosphoinositide-interacting protein 2	26	0.196294	0.132796	0.20183	0.121997
LOC100741723	100741723	ras-related protein Rab-6.2	25	0.0801679	0.542593	-0.20977	0.107695
LOC100741724	100741724	nuclear nucleic acid-binding protein C1D-like	7	0.176227	0.178012	-0.216172	0.097132
LOC100741726	100741726	Golgi to ER traffic protein 4 homolog	7	0.178197	0.173133	-0.165713	0.205736
LOC100741727	100741727	transcription factor MafG	7	0.491633	6.63256e-05	-0.00976388	0.940977
LOC100741728	100741728	fibrillin-2-like	23	0.125957	0.337579	0.133674	0.308566
LOC100741729	100741729	protein asteroid-like	25	-0.205312	0.115556	-0.0602358	0.647538
LOC100741730	100741730	beta-lactamase-like protein 2	7	0.447722	0.000334595	-0.12722	0.332717
LOC100741731	100741731	gamma-glutamyltranspeptidase 1-like	10	-0.245241	0.0589425	0.169075	0.196557
LOC100741732	100741732	tubulin alpha-1 chain-like	10	-0.0382491	0.771702	-0.108327	0.410011
LOC100741733	100741733	uncharacterized LOC100741733	17	-0.32524	0.0112238	0.00163817	0.990089
LOC100741734	100741734	uncharacterized LOC100741734	8	0.186487	0.153672	0.194169	0.137127
LOC100741735	100741735	pyruvate dehydrogenase phosphatase regulatory subunit, mitochondrial	7	0.357743	0.00501142	0.049046	0.709788
LOC100741736	100741736	amyloid protein-binding protein 2	10	0.193207	0.139123	0.26088	0.044086
LOC100741737	100741737	myeloma-overexpressed gene 2 protein homolog	23	-0.045735	0.728598	-0.211527	0.104712
LOC100741739	100741739	zygotic gap protein knirps-like	4	0.0737295	0.575578	0.401355	0.0014816
LOC100741740	100741740	DNA ligase 1-like	25	0.145705	0.266643	-0.0872548	0.507381
LOC100741741	100741741	potassium voltage-gated channel protein Shab-like	24	0.0185263	0.888267	0.0252815	0.847945
LOC100741742	100741742	septin-7, transcript variant X8	26	-0.194634	0.136171	-0.0923671	0.482726
LOC100741743	100741743	uncharacterized F-box/LRR-repeat protein C02F5.7, transcript variant X4	1	0.0234944	0.858579	0.0236154	0.857859
LOC100741744	100741744	proclotting enzyme-like	2	0.0881312	0.503109	0.475228	0.00012458
LOC100741745	100741745	potassium voltage-gated channel subfamily KQT member 1, transcript variant X3	10	-0.163413	0.212189	-0.170971	0.191513
LOC100741746	100741746	vesicle-associated membrane protein 7	25	0.0219951	0.86752	-0.132382	0.313309
LOC100741747	100741747	protein PF14_0175-like, transcript variant X6	7	0.205112	0.11592	-0.0508114	0.699828
LOC100741748	100741748	rab GTPase-activating protein 1-like	26	0.020936	0.873846	-0.0894198	0.496862
LOC100741749	100741749	uncharacterized LOC100741749	23	0.0718968	0.585133	-0.0460367	0.726877
LOC100741750	100741750	luc7-like protein 3	23	0.174649	0.181991	-0.191217	0.143318
LOC100741751	100741751	carnitine O-palmitoyltransferase 2, mitochondrial	7	0.316024	0.0139007	0.0656462	0.618248
LOC100741752	100741752	UDP-glucuronosyltransferase 1-8-like	15	0.103095	0.433121	-0.102126	0.43748
LOC100741753	100741753	malate dehydrogenase, cytoplasmic	10	-0.231354	0.075309	0.047846	0.716586
LOC100741754	100741754	V-type proton ATPase catalytic subunit A	22	-0.258776	0.0458843	-0.0412272	0.754463
LOC100741755	100741755	protein scalloped	7	0.121835	0.353749	0.10813	0.410867
LOC100741756	100741756	nucleoporin p58/p45	19	0.11696	0.373482	-0.0723188	0.582926
LOC100741757	100741757	four and a half LIM domains protein 2, transcript variant X7	6	-0.144262	0.271459	0.0908764	0.489849
LOC100741759	100741759	SNAPIN protein homolog	7	-0.0207637	0.874875	-0.385995	0.00231905
LOC100741760	100741760	oligosaccharyltransferase complex subunit OSTC	21	0.114838	0.382272	-0.00306132	0.98148
LOC100741761	100741761	uncharacterized LOC100741761	10	-0.201027	0.12352	-0.146235	0.264889
LOC100741762	100741762	RRP12-like protein	1	-0.0575712	0.662165	-0.0789597	0.548712
LOC100741763	100741763	guanine nucleotide-binding protein-like 3 homolog	25	-0.199588	0.126286	-0.234471	0.0713529
LOC100741765	100741765	mannose-P-dolichol utilization defect 1 protein homolog	23	0.0508602	0.699553	0.207935	0.11088
LOC100741767	100741767	GDP-mannose 4,6 dehydratase	25	-0.0406403	0.757851	-0.40639	0.00127327
LOC100741768	100741768	nucleolar complex protein 3 homolog	7	-0.00085232	0.994843	-0.114945	0.381826
LOC100741769	100741769	enhancer of split mgamma protein-like	15	0.0534522	0.685022	0.0952448	0.469132
LOC100741770	100741770	laccase-4-like	22	-0.136495	0.298376	-0.257277	0.047202
LOC100741771	100741771	protein archease-like	7	0.276133	0.0327093	-0.0169557	0.897686
LOC100741773	100741773	lipid storage droplets surface-binding protein 2-like, transcript variant X3	25	-0.127501	0.331643	-0.232876	0.0733563
LOC100741774	100741774	achaete-scute complex protein T8	22	-0.161984	0.216267	-0.0978499	0.457006
LOC100741775	100741775	vacuolar protein sorting-associated protein 29	20	0.136656	0.297802	-0.247776	0.0562917
LOC100741776	100741776	origin recognition complex subunit 3	21	0.117334	0.371946	-0.118713	0.366314
LOC100741777	100741777	protein croquemort-like	5	-0.337697	0.00832066	-0.112092	0.393833
LOC100741778	100741778	uncharacterized LOC100741778	24	0.0253254	0.847684	0.378211	0.00288703
LOC100741779	100741779	la-related protein 6	20	0.345233	0.00690237	-0.0975151	0.458555
LOC100741780	100741780	Krueppel-like factor 10	26	-0.089217	0.497843	-0.59296	5.97411e-07
LOC100741781	100741781	uncharacterized LOC100741781	26	-0.228597	0.0789521	-0.102442	0.436053
LOC100741782	100741782	cell division cycle protein 27 homolog	19	0.227343	0.0806541	0.00628396	0.961994
LOC100741783	100741783	polyadenylate-binding protein 1	13	-0.103926	0.429402	-0.168733	0.197477
LOC100741785	100741785	uncharacterized LOC100741785	25	0.00405925	0.975444	-0.211048	0.105519
LOC100741787	100741787	protein catecholamines up	21	0.00263107	0.984082	0.116868	0.373861
LOC100741788	100741788	merlin	8	0.164888	0.208035	0.0231995	0.860336
LOC100741789	100741789	intraflagellar transport protein 81 homolog	2	0.23632	0.0690855	0.224684	0.0843605
LOC100741790	100741790	synaptosomal-associated protein 29	7	0.328327	0.010433	-0.180263	0.168123
LOC100741792	100741792	PRA1 family protein 3	7	0.36755	0.0038646	-0.0394344	0.764827
LOC100741793	100741793	annexin B9-like	20	0.263491	0.0419356	0.00382442	0.976864
LOC100741794	100741794	coiled-coil domain-containing protein 43, transcript variant X3	25	0.1056	0.421964	-0.080306	0.541896
LOC100741795	100741795	maltase A2-like, transcript variant X8	1	-0.474663	0.00012724	0.0826927	0.529914
LOC100741796	100741796	short-chain specific acyl-CoA dehydrogenase, mitochondrial	7	0.304396	0.018047	-0.0521645	0.692227
LOC100741797	100741797	kinesin-like protein KIF13B	26	-0.210786	0.105962	0.084254	0.522147
LOC100741798	100741798	inner nuclear membrane protein Man1	26	-0.250848	0.0532094	0.138	0.293028
LOC100741799	100741799	uncharacterized LOC100741799	22	-0.165507	0.206308	-0.00164436	0.990051
LOC100741800	100741800	uncharacterized LOC100741800	6	-0.228341	0.0792976	-0.216412	0.0967536
LOC100741801	100741801	uncharacterized LOC100741801	7	0.285328	0.0271187	-0.150938	0.24966
LOC100741802	100741802	uncharacterized LOC100741802, transcript variant X3	10	-0.0287662	0.827289	0.0731628	0.578525
LOC100741803	100741803	uncharacterized LOC100741803	10	-0.227432	0.0805331	-0.452055	0.000287949
LOC100741804	100741804	type II inositol 1,4,5-trisphosphate 5-phosphatase	23	-0.107647	0.412975	-0.171938	0.188974
LOC100741805	100741805	organic cation transporter protein	18	-0.122998	0.349138	0.016585	0.899911
LOC100741806	100741806	uncharacterized LOC100741806	11	0.103561	0.431031	0.152753	0.243946
LOC100741807	100741807	eye-specific diacylglycerol kinase	1	-0.390197	0.00205587	-0.261232	0.0437915
LOC100741808	100741808	graves disease carrier protein-like	7	-0.0221248	0.866746	0.119174	0.364439
LOC100741809	100741809	protein C12orf4 homolog, transcript variant X3	10	-0.344013	0.00711656	-0.320958	0.0124065
LOC100741810	100741810	ninjurin-1	1	-0.14558	0.267058	0.336499	0.0085681
LOC100741811	100741811	gonadotropin-releasing hormone receptor	18	0.211236	0.1052	0.0598571	0.649609
LOC100741812	100741812	basement membrane-specific heparan sulfate proteoglycan core protein-like	24	0.132519	0.312805	-0.429107	0.000623776
LOC100741813	100741813	parkin coregulated gene protein homolog	7	0.420801	0.00081441	0.346693	0.00665358
LOC100741814	100741814	equilibrative nucleoside transporter 3	5	0.0144292	0.912867	0.00203156	0.987709
LOC100741815	100741815	COP9 signalosome complex subunit 4	7	0.341985	0.00748545	-0.0106344	0.935726
LOC100741816	100741816	proclotting enzyme-like	10	-0.0543619	0.679949	0.17574	0.179232
LOC100741817	100741817	peptidyl-alpha-hydroxyglycine alpha-amidating lyase 1-like	22	-0.24755	0.0565242	0.0881057	0.503233
LOC100741818	100741818	uncharacterized LOC100741818	7	0.0287654	0.827294	-0.268806	0.0378239
LOC100741819	100741819	alpha-ketoglutarate-dependent dioxygenase alkB homolog 6	7	0.183886	0.159593	-0.204752	0.116574
LOC100741820	100741820	peroxisomal membrane protein 2	23	-0.0183972	0.889041	-0.178445	0.172527
LOC100741821	100741821	nucleolar protein 58-like	21	-0.151047	0.249314	-0.0363019	0.783033
LOC100741822	100741822	DNA excision repair protein haywire	7	0.314249	0.014475	-0.106471	0.418126
LOC100741825	100741825	probable U2 small nuclear ribonucleoprotein A'	7	0.361203	0.00457652	-0.0487937	0.711215
LOC100741826	100741826	putative helicase mov-10-B.1	25	0.121417	0.355415	0.0271628	0.83678
LOC100741827	100741827	diuretic hormone class 2	10	-0.29196	0.0236045	0.0893015	0.497434
LOC100741828	100741828	transferrin receptor protein 1	13	-0.176108	0.178311	-0.164273	0.209759
LOC100741829	100741829	pancreatic triacylglycerol lipase-like	16	-0.162435	0.214974	0.141575	0.280582
LOC100741830	100741830	cyclin-dependent kinase 9	7	0.220617	0.0902878	0.206997	0.112534
LOC100741831	100741831	mucin-17-like	1	-0.0845557	0.520653	-0.227114	0.0809681
LOC100741832	100741832	WD repeat-containing protein 24	24	-0.115497	0.37953	-0.142235	0.278322
LOC100741833	100741833	lisH domain and HEAT repeat-containing protein KIAA1468 homolog	26	-0.0865628	0.510767	0.111741	0.395325
LOC100741835	100741835	uncharacterized LOC100741835	3	-0.0527868	0.688742	-0.182775	0.162175
LOC100741836	100741836	1-phosphatidylinositol 3-phosphate 5-kinase	26	-0.0734102	0.577238	-0.0185974	0.887841
LOC100741837	100741837	arginine kinase	24	0.154174	0.239533	0.385365	0.00236099
LOC100741838	100741838	ski oncogene	26	-0.15309	0.242893	-0.00593299	0.964115
LOC100741840	100741840	neutral and basic amino acid transport protein rBAT	22	-0.271249	0.0360494	0.212914	0.102402
LOC100741841	100741841	COP9 signalosome complex subunit 8	7	0.281406	0.0293963	-0.172551	0.187379
LOC100741842	100741842	U3 small nucleolar RNA-associated protein 14 homolog A	25	0.159759	0.222728	-0.228687	0.0788307
LOC100741843	100741843	odorant receptor 13a-like	1	-0.277329	0.0319315	-0.079313	0.54692
LOC100741844	100741844	serine hydroxymethyltransferase, cytosolic	18	0.165632	0.205961	-0.0948798	0.470845
LOC100741845	100741845	protein CLEC16A	13	-0.230184	0.0768379	-0.224535	0.0845715
LOC100741846	100741846	netrin-1-like	26	0.204483	0.117066	0.356222	0.00521386
LOC100741847	100741847	transcription initiation factor TFIID subunit 7	12	0.339801	0.00790128	0.125839	0.338035
LOC100741848	100741848	nuclear factor of activated T-cells 5, transcript variant X3	26	-0.0215413	0.87023	0.248301	0.0557552
LOC100741849	100741849	uncharacterized LOC100741849	7	0.104558	0.426584	-0.0810881	0.537955
LOC100741850	100741850	zinc finger protein 717-like	26	0.188377	0.149469	-0.156818	0.231473
LOC100741851	100741851	protein SPT2 homolog	25	0.142021	0.279054	-0.0823382	0.531685
LOC100741854	100741854	transcription factor Dp-1	1	-0.116229	0.376497	-0.126207	0.336614
LOC100741855	100741855	FERM, RhoGEF and pleckstrin domain-containing protein 1	26	0.22287	0.0869644	-0.0732302	0.578174
LOC100741856	100741856	nuclear hormone receptor family member nhr-25-like	17	-0.102346	0.436487	0.0466163	0.723575
LOC100741857	100741857	elongation of very long chain fatty acids protein 6-like	17	0.0568803	0.665978	-0.0340049	0.796457
LOC100741858	100741858	uncharacterized LOC100741858	7	0.222195	0.0879502	0.246357	0.0577638
LOC100741859	100741859	uncharacterized LOC100741859	22	0.0532831	0.685967	0.342368	0.00741455
LOC100741860	100741860	trypsin-1-like	16	-0.176833	0.1765	0.155304	0.236064
LOC100741861	100741861	arrestin domain-containing protein 1	9	-0.290278	0.0244572	0.0198523	0.880327
LOC100741862	100741862	uncharacterized LOC100741862, transcript variant X3	1	-0.316602	0.0137181	-0.0985775	0.45365
LOC100741863	100741863	FMRFamide receptor	26	0.291694	0.0237381	0.217778	0.0946138
LOC100741864	100741864	dolichyl-diphosphooligosaccharide--protein glycosyltransferase subunit 2	22	-0.0962832	0.464278	-0.0798674	0.544112
LOC100741865	100741865	branched-chain-amino-acid aminotransferase, cytosolic	18	0.0230383	0.861297	-0.106553	0.417767
LOC100741868	100741868	V-type proton ATPase 21 kDa proteolipid subunit-like	22	-0.191439	0.142846	-0.0695047	0.597711
LOC100741869	100741869	26S protease regulatory subunit 10B	20	0.369	0.00371642	-0.0891776	0.498033
LOC100741870	100741870	splicing factor 3A subunit 1	9	-0.102686	0.434957	-0.181767	0.164543
LOC100741871	100741871	upstream stimulatory factor 2-like	24	-0.366834	0.00393968	-0.187907	0.150506
LOC100741872	100741872	arginine--tRNA ligase, cytoplasmic	21	-0.202371	0.120979	-0.129814	0.32287
LOC100741873	100741873	calpain-D-like	26	-0.0892021	0.497915	-0.531766	1.22984e-05
LOC100741875	100741875	uncharacterized LOC100741875	1	-0.224931	0.0840103	0.0423002	0.748281
LOC100741876	100741876	filamin-A	9	-0.105016	0.424553	0.0725215	0.581868
LOC100741877	100741877	eukaryotic translation initiation factor 2 subunit 2	20	0.133263	0.31007	0.00705669	0.957324
LOC100741878	100741878	MATH and LRR domain-containing protein PFE0570w-like, transcript variant X3	25	0.175481	0.179885	-0.169031	0.196676
LOC100741879	100741879	uncharacterized LOC100741879	17	-0.118495	0.367198	0.117776	0.370135
LOC100741880	100741880	uncharacterized LOC100741880	10	0.110451	0.400837	-0.143374	0.274451
LOC100741882	100741882	serine/arginine repetitive matrix protein 2, transcript variant X3	1	-0.0688263	0.6013	-0.161789	0.216829
LOC100741884	100741884	proteasome subunit beta type-1	20	0.254473	0.0497497	-0.164276	0.209751
LOC100741885	100741885	tetraspanin-33-like	24	0.230251	0.0767503	0.129623	0.32359
LOC100741886	100741886	serine/threonine-protein phosphatase 6 regulatory ankyrin repeat subunit A-like	26	0.132848	0.311593	0.307596	0.0168122
LOC100741887	100741887	circadian clock-controlled protein-like	17	-0.270712	0.0364341	0.0046582	0.971822
LOC100741889	100741889	lipid storage droplets surface-binding protein 2-like	20	0.0495922	0.706701	-0.0309348	0.814491
LOC100741890	100741890	KIF1-binding protein homolog	12	0.142573	0.277169	-0.114986	0.381658
LOC100741891	100741891	bcl-2-related ovarian killer protein-like, transcript variant X3	22	-0.0245504	0.852292	0.402756	0.00142077
LOC100741893	100741893	intraflagellar transport protein 74 homolog	7	0.35632	0.00520067	-0.0914724	0.486995
LOC100741894	100741894	protein CASC3	24	0.284424	0.0276299	0.14007	0.285778
LOC100741895	100741895	transferrin	10	-0.115759	0.378442	0.319112	0.0129486
LOC100741896	100741896	protein shisa-5-like	21	0.0195164	0.882337	0.377731	0.00292582
LOC100741897	100741897	trifunctional enzyme subunit alpha, mitochondrial	7	0.257922	0.0466312	0.11085	0.399129
LOC100741898	100741898	alpha-N-acetylglucosaminidase	22	0.0469624	0.721606	0.194974	0.135474
LOC100741899	100741899	uncharacterized LOC100741899	7	0.142099	0.278789	0.195079	0.135259
LOC100741900	100741900	uncharacterized LOC100741900, transcript variant X4	9	-0.232256	0.0741462	-0.0269713	0.837915
LOC100741901	100741901	V-type proton ATPase subunit C	21	-0.00635684	0.961553	0.051559	0.695625
LOC100741902	100741902	alpha-1,2-mannosyltransferase ALG9	21	0.104886	0.425129	0.0603085	0.647141
LOC100741903	100741903	transmembrane protein C9orf91 homolog	21	-0.158683	0.225901	0.162657	0.214338
LOC100741904	100741904	DNA damage-binding protein 1	7	0.311687	0.0153399	0.140433	0.28452
LOC100741905	100741905	uncharacterized LOC100741905	24	0.328304	0.0104387	0.154516	0.238482
LOC100741906	100741906	lysoplasmalogenase-like protein TMEM86A	9	-0.304562	0.017981	0.0779091	0.55406
LOC100741907	100741907	farnesol dehydrogenase-like	17	-0.138403	0.29161	0.131214	0.317637
LOC100741908	100741908	A-kinase anchor protein 9-like	25	0.0289201	0.826379	0.101985	0.438116
LOC100741909	100741909	UBX domain-containing protein 7	1	-0.25306	0.051076	-0.150186	0.252053
LOC100741910	100741910	mpv17-like protein	24	0.06324	0.631205	-0.152296	0.245374
LOC100741911	100741911	neither inactivation nor afterpotential protein G	1	0.0138468	0.916371	-0.319702	0.012773
LOC100741912	100741912	interferon-inducible double-stranded RNA-dependent protein kinase activator A-like	7	0.36982	0.00363487	-0.0572461	0.663958
LOC100741913	100741913	phosphatidylinositol transfer protein alpha isoform	23	0.175131	0.180768	-0.148464	0.257594
LOC100741914	100741914	ATP-dependent RNA helicase DDX51	3	0.0525882	0.689854	-0.145592	0.267019
LOC100741915	100741915	activin receptor type-2B	26	-0.137932	0.293269	-0.0433263	0.742383
LOC100741916	100741916	mitochondrial-processing peptidase subunit beta-like	7	0.0784176	0.551469	-0.14075	0.283423
LOC100741917	100741917	triosephosphate isomerase	24	0.0889848	0.498967	0.0211562	0.87253
LOC100741918	100741918	2-oxoglutarate dehydrogenase, mitochondrial, transcript variant X6	1	-0.167071	0.201994	0.0561465	0.670038
LOC100741919	100741919	ribonuclease Z, mitochondrial	7	0.12132	0.355805	0.0287351	0.827473
LOC100741920	100741920	RNA exonuclease 4, transcript variant X4	25	-0.127576	0.331356	-0.00235048	0.985779
LOC100741924	100741924	uncharacterized LOC100741924, transcript variant X3	26	-0.188226	0.149802	-0.136504	0.298344
LOC100741925	100741925	V-type proton ATPase 116 kDa subunit a isoform 1	10	-0.304454	0.0180237	0.0698736	0.595764
LOC100741926	100741926	carbohydrate sulfotransferase 11-like	11	-0.0596163	0.650927	-0.120094	0.360723
LOC100741927	100741927	39S ribosomal protein L15, mitochondrial	7	0.212823	0.102553	-0.0295533	0.822639
LOC100741928	100741928	peroxisomal membrane protein 11B	13	-0.225834	0.0827411	0.0593617	0.652322
LOC100741929	100741929	protein spaetzle-like	7	0.25468	0.0495585	0.228258	0.0794088
LOC100741930	100741930	protein sax-3	25	-0.181688	0.16473	-0.0400412	0.761314
LOC100741931	100741931	probable glutamine--tRNA ligase	7	0.0481088	0.715095	-0.0751053	0.568453
LOC100741932	100741932	embryonic polarity protein dorsal-like, transcript variant X5	26	-0.0487138	0.711667	0.129675	0.323396
LOC100741933	100741933	voltage-dependent anion-selective channel-like	23	0.012724	0.923131	0.0338888	0.797137
LOC100741934	100741934	DE-cadherin	9	-0.116238	0.376459	0.245991	0.0581479
LOC100741936	100741936	nuclear pore complex protein Nup153, transcript variant X5	1	-0.19767	0.130046	0.0751459	0.568243
LOC100741937	100741937	nucleolar protein 8	1	-0.193522	0.138467	-0.23578	0.0697412
LOC100741938	100741938	cysteine and histidine-rich protein 1 homolog	2	-0.119008	0.365115	0.543061	7.35534e-06
LOC100741939	100741939	POU domain, class 6, transcription factor 1	10	-0.0913784	0.487445	-0.0171208	0.896696
LOC100741940	100741940	uncharacterized LOC100741940	25	-0.0244528	0.852873	-0.142576	0.277161
LOC100741941	100741941	RNA-binding protein 40	25	0.258394	0.0462173	-0.16113	0.218732
LOC100741942	100741942	ras-related protein Rab-28-like	12	0.206942	0.112632	0.174198	0.183139
LOC100741945	100741945	tetraspanin-3-like	23	0.362586	0.00441223	0.0986593	0.453274
LOC100741946	100741946	glycogen debranching enzyme, transcript variant X6	24	0.0668096	0.612024	0.0757427	0.565166
LOC100741947	100741947	40S ribosomal protein S5	13	-0.289316	0.0249567	-0.129384	0.32449
LOC100741949	100741949	esterase FE4-like	1	-0.123477	0.347251	0.0577603	0.661123
LOC100741950	100741950	UPF0428 protein CXorf56 homolog	25	0.237017	0.0682458	-0.0273614	0.835603
LOC100741951	100741951	uncharacterized LOC100741951	21	0.0316794	0.810109	0.478082	0.000111897
LOC100741953	100741953	1-acylglycerophosphocholine O-acyltransferase 1	8	0.464377	0.000185809	0.0577298	0.661291
LOC100741954	100741954	uncharacterized LOC100741954	2	0.115767	0.378408	0.478482	0.000110215
LOC100741955	100741955	uncharacterized LOC100741955	21	-0.0780306	0.553441	-0.00750548	0.954613
LOC100741956	100741956	UBA-like domain-containing protein 2	26	0.00966025	0.941603	-0.0446023	0.73507
LOC100741957	100741957	phospholipid scramblase family member 5-like	24	-0.152566	0.244531	0.284467	0.0276056
LOC100741958	100741958	atypical protein kinase C, transcript variant X4	10	-0.192317	0.140988	0.184153	0.15898
LOC100741960	100741960	probable nuclear hormone receptor HR38, transcript variant X3	26	0.243941	0.0603414	0.184389	0.158436
LOC100741961	100741961	coiled-coil domain-containing protein 6	1	-0.267098	0.0391075	0.0523577	0.691144
LOC100741963	100741963	72 kDa inositol polyphosphate 5-phosphatase, transcript variant X3	24	-0.187775	0.150798	0.210399	0.106619
LOC100741964	100741964	hepatocyte growth factor-regulated tyrosine kinase substrate	19	0.0686748	0.602103	-0.170309	0.193263
LOC100741965	100741965	uncharacterized LOC100741965	10	-0.21569	0.097899	0.267266	0.0389795
LOC100741966	100741966	tropomodulin, transcript variant X6	24	-0.14244	0.277624	0.0148537	0.910314
LOC100741967	100741967	small integral membrane protein 14	21	-0.233809	0.0721784	-0.186681	0.153235
LOC100741968	100741968	ras suppressor protein 1	24	0.165088	0.207477	-0.116116	0.376963
LOC100741969	100741969	zinc finger protein 385A-like	7	0.0967603	0.462057	-0.0472084	0.720207
LOC100741970	100741970	fatty-acid amide hydrolase 2-like	24	-0.1116	0.395923	0.0515459	0.695698
LOC100741971	100741971	peptidoglycan-recognition protein LC-like	5	-0.381935	0.00260146	-0.0491171	0.709386
LOC100741972	100741972	uncharacterized LOC100741972	24	0.0214907	0.870532	0.00395493	0.976075
LOC100741973	100741973	sodium- and chloride-dependent GABA transporter 1-like	10	-0.250842	0.0532151	0.0523319	0.691289
LOC100741974	100741974	glycine-rich cell wall structural protein 1.0-like	16	-0.0102167	0.938245	0.300061	0.0198418
LOC100741975	100741975	uncharacterized LOC100741975	24	0.119084	0.364804	0.429004	0.00062587
LOC100741976	100741976	NA	7	0.148757	0.256646	0.210334	0.106729
LOC100741978	100741978	complement component 1 Q subcomponent-binding protein, mitochondrial	7	0.36287	0.0043792	-0.0607414	0.644778
LOC100741979	100741979	POC1 centriolar protein homolog A	7	0.588519	7.59895e-07	-0.0349284	0.791053
LOC100741980	100741980	1-acyl-sn-glycerol-3-phosphate acyltransferase alpha	24	-0.0425479	0.746856	0.17633	0.177755
LOC100741981	100741981	retinal guanylyl cyclase 2	19	0.0910173	0.489174	-0.125192	0.340543
LOC100741982	100741982	serine/threonine-protein kinase PAK 1	26	0.0428917	0.744879	0.0846557	0.520158
LOC100741983	100741983	rho guanine nucleotide exchange factor 10	9	-0.222395	0.0876571	-0.0958459	0.466319
LOC100741984	100741984	probable pterin-4-alpha-carbinolamine dehydratase	7	0.156731	0.231736	-0.188462	0.149282
LOC100741985	100741985	nucleoporin NUP188 homolog	19	-0.0269805	0.837861	0.0844703	0.521075
LOC100741986	100741986	protein TIPIN homolog	7	0.213465	0.101496	-0.134314	0.306235
LOC100741987	100741987	ubiquitin domain-containing protein UBFD1-like	26	-0.18006	0.168612	0.0949051	0.470726
LOC100741988	100741988	leucine--tRNA ligase, cytoplasmic	22	-0.109055	0.406853	0.188008	0.150284
LOC100741989	100741989	peptidyl-prolyl cis-trans isomerase-like 1, transcript variant X4	3	0.0245567	0.852255	-0.319576	0.0128102
LOC100741990	100741990	serine/arginine repetitive matrix protein 1	1	-0.10652	0.417912	-0.283339	0.0282543
LOC100741991	100741991	potassium voltage-gated channel protein Shaw-like	17	-0.0374558	0.776312	0.0862783	0.512162
LOC100741992	100741992	frequenin-1	10	-0.311774	0.0153096	-0.085068	0.51812
LOC100741993	100741993	uncharacterized LOC100741993	7	0.182756	0.162221	-0.274211	0.0339915
LOC100741994	100741994	uncharacterized LOC100741994	25	0.0664726	0.613824	-0.163309	0.212484
LOC100741995	100741995	succinate dehydrogenase [ubiquinone] flavoprotein subunit, mitochondrial-like	1	-0.245691	0.0584651	-0.211254	0.10517
LOC100741996	100741996	solute carrier family 35 member E1 homolog	26	-0.151136	0.249033	-0.15753	0.229333
LOC100741997	100741997	apyrase, transcript variant X3	1	-0.304378	0.018054	-0.111802	0.395064
LOC100741998	100741998	uncharacterized LOC100741998	24	0.208385	0.110091	0.425263	0.000706315
LOC100742000	100742000	transcription factor Sox-2	22	-0.15596	0.234067	0.0693814	0.598363
LOC100742001	100742001	dynein heavy chain 3, axonemal	13	-0.3192	0.0129223	-0.286643	0.0263891
LOC100742002	100742002	general odorant-binding protein 56d-like	18	0.110928	0.398794	0.0871832	0.507731
LOC100742003	100742003	endothelial differentiation-related factor 1 homolog	7	0.224117	0.0851676	0.117146	0.372717
LOC100742004	100742004	transmembrane protein 161B	23	-0.184854	0.157371	-0.241345	0.0632133
LOC100742005	100742005	cytoplasmic dynein 2 heavy chain 1	1	0.0772992	0.557176	0.147915	0.25938
LOC100742006	100742006	protein takeout	17	-0.19873	0.127959	0.274004	0.0341321
LOC100742007	100742007	ras-GEF domain-containing family member 1B-like	24	-0.0407961	0.756952	0.0906592	0.490892
LOC100742008	100742008	sialin	22	-0.195036	0.135347	0.0206864	0.875338
LOC100742009	100742009	60S ribosomal protein L14	13	-0.251245	0.0528207	-0.0351506	0.789754
LOC100742010	100742010	intraflagellar transport protein 80 homolog, transcript variant X4	13	0.1357	0.301227	-0.306007	0.0174161
LOC100742012	100742012	protein-S-isoprenylcysteine O-methyltransferase	13	-0.285358	0.0271019	0.341257	0.00762179
LOC100742013	100742013	orexin receptor type 2-like	22	0.0293314	0.823949	0.0285749	0.82842
LOC100742014	100742014	uncharacterized LOC100742014	10	-0.227873	0.0799313	0.0749992	0.569001
LOC100742016	100742016	metallophosphoesterase 1	7	0.0996875	0.448557	-0.0200355	0.87923
LOC100742017	100742017	uncharacterized LOC100742017	24	0.0824296	0.531228	0.164447	0.20927
LOC100742018	100742018	WASH complex subunit strumpellin	7	0.209175	0.108719	0.0664069	0.614175
LOC100742019	100742019	28S ribosomal protein S18a, mitochondrial	3	0.0508671	0.699514	-0.297568	0.0209412
LOC100742021	100742021	UPF0449 protein C19orf25 homolog	7	0.350515	0.00603891	0.26524	0.0405438
LOC100742022	100742022	zinc finger protein 106	24	-0.060251	0.647455	-0.162101	0.215933
LOC100742023	100742023	transcriptional adapter 3-A	23	-0.00606974	0.963288	0.0572597	0.663883
LOC100742024	100742024	probable cationic amino acid transporter	1	0.134777	0.304558	0.00428508	0.974078
LOC100742025	100742025	farnesol dehydrogenase-like	17	-0.127899	0.33012	0.108592	0.408859
LOC100742026	100742026	ceramide glucosyltransferase	20	0.0650597	0.621396	-0.0600448	0.648582
LOC100742027	100742027	glutamate receptor ionotropic, kainate 1	23	-0.0106119	0.935861	-0.13259	0.312543
LOC100742028	100742028	uncharacterized LOC100742028	25	0.127378	0.332114	-0.27938	0.030634
LOC100742029	100742029	leucine-rich repeat-containing protein 28-like	3	0.262491	0.0427489	-0.0156406	0.905584
LOC100742030	100742030	protein abrupt	1	-0.125517	0.339283	-0.145922	0.265925
LOC100742032	100742032	SH3 domain-containing RING finger protein 3	26	-0.141083	0.282275	-0.0598245	0.649787
LOC100742033	100742033	annexin B9-like, transcript variant X5	20	-0.0458406	0.727996	0.130476	0.32039
LOC100742034	100742034	uncharacterized LOC100742034	7	0.387857	0.00219892	0.0699153	0.595544
LOC100742035	100742035	zinc finger protein 853-like	7	0.0339806	0.7966	0.566296	2.40466e-06
LOC100742036	100742036	prostaglandin E synthase 3	7	0.290037	0.0245813	0.162469	0.214877
LOC100742037	100742037	protein FAM13B	10	-0.0618412	0.638789	0.0375486	0.775773
LOC100742038	100742038	alpha-(1,3)-fucosyltransferase 10	7	0.104631	0.426259	-0.101725	0.439289
LOC100742039	100742039	senecionine N-oxygenase-like, transcript variant X3	16	-0.188404	0.149411	0.0439001	0.739092
LOC100742041	100742041	JNK1/MAPK8-associated membrane protein	7	0.257483	0.0470189	-0.0798773	0.544062
LOC100742043	100742043	follistatin-related protein 5-like	10	-0.214505	0.0998023	0.130933	0.318683
LOC100742044	100742044	CMP-sialic acid transporter 1	7	-0.0120859	0.926975	-0.00816699	0.950617
LOC100742045	100742045	guanine nucleotide-binding protein subunit beta-like protein	13	-0.175505	0.179825	0.0588537	0.655109
LOC100742047	100742047	uncharacterized LOC100742047	22	0.0405962	0.758106	0.142048	0.278961
LOC100742048	100742048	synaptic vesicle glycoprotein 2B	10	-0.270566	0.0365386	0.0204688	0.876639
LOC100742049	100742049	apoptosis-resistant E3 ubiquitin protein ligase 1	10	-0.199773	0.125929	0.177229	0.175519
LOC100742050	100742050	protein msta, isoform B-like	25	-0.0593609	0.652326	0.0399074	0.762088
LOC100742052	100742052	cell division cycle 5-like protein	19	0.0214775	0.870611	0.265201	0.0405743
LOC100742053	100742053	uncharacterized LOC100742053, transcript variant X5	1	-0.25114	0.0529239	-0.237944	0.0671413
LOC100742054	100742054	sodium-independent sulfate anion transporter	6	-0.384914	0.00239142	-0.119258	0.364099
LOC100742055	100742055	E3 ubiquitin-protein ligase HUWE1	26	0.0325748	0.804846	0.208652	0.109626
LOC100742056	100742056	cytochrome b-c1 complex subunit 7-like	24	0.161945	0.21638	-0.0189418	0.885777
LOC100742057	100742057	protein deadpan	10	-0.277168	0.0320353	0.198281	0.128841
LOC100742058	100742058	kinesin-like protein KIF12	10	-0.0828687	0.529035	0.163703	0.211366
LOC100742059	100742059	ATP-dependent RNA helicase dbp2-like	10	-0.131507	0.316546	0.121484	0.355151
LOC100742060	100742060	hexosaminidase D-like	26	-0.229448	0.0778122	-0.124185	0.344474
LOC100742061	100742061	uncharacterized LOC100742061	26	0.211897	0.104091	0.121231	0.356162
LOC100742062	100742062	transmembrane protein 230	10	-0.211093	0.105442	-0.00084382	0.994895
LOC100742063	100742063	dolichol kinase	5	-0.310846	0.0156332	0.0074909	0.954701
LOC100742064	100742064	nuclear receptor-binding factor 2-like	23	-0.216163	0.0971462	-0.263841	0.041654
LOC100742065	100742065	uncharacterized LOC100742065	12	0.0048779	0.970493	-0.0131497	0.920568
LOC100742066	100742066	CD63 antigen-like	26	0.386469	0.00228791	0.151888	0.246657
LOC100742067	100742067	methylcytosine dioxygenase TET2	10	-0.246401	0.057717	-0.271647	0.0357677
LOC100742068	100742068	NADH dehydrogenase [ubiquinone] 1 alpha subcomplex subunit 5	23	0.215133	0.0987901	-0.0335437	0.79916
LOC100742069	100742069	L-asparaginase-like, transcript variant X3	16	-0.199149	0.127141	-0.134475	0.305652
LOC100742071	100742071	uncharacterized LOC100742071	26	-0.243958	0.0603222	-0.104941	0.424884
LOC100742072	100742072	phospholipase D2	22	-0.091334	0.487657	-0.0871567	0.507861
LOC100742074	100742074	sodium-dependent neutral amino acid transporter B(0)AT3	10	-0.265614	0.0402515	0.0940399	0.474799
LOC100742075	100742075	coiled-coil domain-containing protein 108-like	23	-0.109587	0.404552	-0.223887	0.0854977
LOC100742076	100742076	zinc finger protein 502, transcript variant X3	7	0.300335	0.0197241	-0.249639	0.0544059
LOC100742077	100742077	DTW domain-containing protein 1	1	-0.172117	0.188508	-0.352447	0.00574761
LOC100742078	100742078	uncharacterized LOC100742078	7	0.109951	0.402987	-0.306432	0.0172529
LOC100742081	100742081	importin subunit beta-1	19	0.0245372	0.852371	0.381362	0.00264374
LOC100742082	100742082	tail-anchored protein insertion receptor WRB-like	25	0.213359	0.10167	-0.1813	0.165648
LOC100742084	100742084	activating signal cointegrator 1 complex subunit 2	3	0.0626864	0.634202	-0.213414	0.101579
LOC100742086	100742086	uncharacterized LOC100742086, transcript variant X4	14	-0.0665891	0.613202	0.0300335	0.819805
LOC100742087	100742087	methylthioribose-1-phosphate isomerase	25	0.0695204	0.597628	0.0878037	0.504703
LOC100742088	100742088	uncharacterized LOC100742088	9	-0.247204	0.0568809	0.00279418	0.983095
LOC100742089	100742089	chondroitin proteoglycan-2-like	23	0.0673431	0.609179	0.012896	0.922095
LOC100742090	100742090	uncharacterized LOC100742090	7	0.186515	0.153608	-0.102559	0.435529
LOC100742091	100742091	peptidoglycan-recognition protein SD-like	1	-0.319416	0.0128579	-0.273735	0.0343154
LOC100742092	100742092	uncharacterized LOC100742092	24	0.00462895	0.971999	-0.212456	0.10316
LOC100742093	100742093	protein Mo25	7	0.238725	0.066222	-0.0651284	0.621027
LOC100742094	100742094	hornerin-like, transcript variant X5	24	0.166596	0.203296	0.470506	0.000148495
LOC100742095	100742095	SNF-related serine/threonine-protein kinase	26	0.135172	0.303128	0.102366	0.436396
LOC100742098	100742098	protein phosphatase 1 regulatory subunit 12A-like	10	-0.319835	0.0127338	0.145405	0.267642
LOC100742099	100742099	ras-related protein Rab-43	7	0.39063	0.00203032	0.157177	0.230392
LOC100742100	100742100	keratin, type II cytoskeletal 2 oral-like	22	-0.0455174	0.72984	0.205113	0.115917
LOC100742101	100742101	ras-related protein Rab-10	23	-0.255189	0.0490886	-0.304101	0.0181643
LOC100742102	100742102	endochitinase	10	-0.343486	0.00721082	0.133865	0.30787
LOC100742103	100742103	transmembrane protein 47	24	0.176595	0.177093	0.255887	0.0484516
LOC100742104	100742104	putative succinate dehydrogenase [ubiquinone] cytochrome b small subunit, mitochondrial	24	0.128009	0.329704	-0.0417676	0.751347
LOC100742105	100742105	cysteine-rich motor neuron 1 protein-like	9	-0.290621	0.0242813	0.135574	0.30168
LOC100742107	100742107	uncharacterized LOC100742107	10	-0.210937	0.105706	0.34592	0.00678437
LOC100742108	100742108	selenocysteine Se-methyltransferase-like	7	0.400321	0.001528	0.025326	0.847681
LOC100742109	100742109	activin receptor type-1	24	0.141163	0.281997	-0.00819161	0.950469
LOC100742110	100742110	DNA-directed RNA polymerase III subunit RPC4	7	0.12011	0.360657	-0.290898	0.0241402
LOC100742111	100742111	kinesin-like protein KIF3B	19	-0.0880162	0.503669	0.127339	0.33226
LOC100742112	100742112	protein GPR107	9	-0.228225	0.0794541	-0.144649	0.270162
LOC100742113	100742113	ATP-dependent 6-phosphofructokinase	24	0.204832	0.116429	0.0404867	0.758739
LOC100742114	100742114	stress-associated endoplasmic reticulum protein 2	21	-0.0249619	0.849845	0.0654963	0.619052
LOC100742115	100742115	succinate dehydrogenase [ubiquinone] flavoprotein subunit, mitochondrial	7	0.091527	0.486734	0.169385	0.195726
LOC100742116	100742116	glutamate receptor-interacting protein 2	2	0.13567	0.301335	0.588671	7.53728e-07
LOC100742117	100742117	protein 5NUC-like, transcript variant X4	22	-0.0511347	0.698009	-0.00795344	0.951907
LOC100742118	100742118	39S ribosomal protein L55, mitochondrial	25	0.17762	0.174553	-0.116721	0.374467
LOC100742119	100742119	uncharacterized LOC100742119	7	0.238461	0.0665319	-0.0262382	0.842263
LOC100742121	100742121	leptin receptor overlapping transcript-like 1	7	0.0962252	0.464549	-0.101181	0.441753
LOC100742124	100742124	ran GTPase-activating protein 1-like	7	0.30986	0.015983	-0.154368	0.238937
LOC100742125	100742125	mitogen-activated protein kinase kinase kinase 15	1	-0.0646589	0.623551	-0.172861	0.186576
LOC100742126	100742126	lachesin-like	9	-0.132203	0.313971	-0.153019	0.243115
LOC100742127	100742127	cytochrome b561 domain-containing protein 2-like	16	-0.445606	0.000359794	-0.10103	0.44244
LOC100742128	100742128	circadian clock-controlled protein-like	2	0.423788	0.000740521	0.332211	0.00950672
LOC100742129	100742129	uncharacterized LOC100742129	18	-0.106995	0.415826	-0.126138	0.336881
LOC100742130	100742130	protein rogdi	21	0.156555	0.232265	0.328758	0.0103264
LOC100742131	100742131	E3 ubiquitin-protein ligase RNF25	7	0.259511	0.0452498	0.136081	0.29986
LOC100742132	100742132	protein phosphatase PHLPP-like protein	1	-0.0525138	0.69027	-0.00927361	0.943936
LOC100742133	100742133	protein lin-7 homolog C	24	-0.00948817	0.942641	0.00805011	0.951323
LOC100742134	100742134	coiled-coil domain-containing protein 50	1	-0.509492	3.21633e-05	0.0160616	0.903055
LOC100742135	100742135	protein-lysine N-methyltransferase n6amt2	7	0.0366407	0.781058	-0.0306596	0.816113
LOC100742136	100742136	endoplasmic reticulum lectin 1	21	0.038354	0.771093	0.00563331	0.965926
LOC100742137	100742137	uncharacterized LOC100742137	10	-0.19968	0.126109	0.0539442	0.682277
LOC100742139	100742139	transmembrane 9 superfamily member 4	22	-0.146684	0.263408	0.0615291	0.640486
LOC100742140	100742140	uncharacterized LOC100742140	10	-0.243294	0.0610462	0.0836261	0.525264
LOC100742141	100742141	serine palmitoyltransferase 1	21	-0.203808	0.118306	0.0857892	0.514566
LOC100742142	100742142	serine/threonine-protein kinase greatwall	7	0.119149	0.36454	-0.137813	0.293691
LOC100742143	100742143	mitochondrial ribosome-associated GTPase 2, transcript variant X3	7	0.206271	0.11383	-0.15581	0.234524
LOC100742144	100742144	DNA-(apurinic or apyrimidinic site) lyase-like	25	0.28232	0.0288514	0.100082	0.446753
LOC100742145	100742145	dihydrolipoyllysine-residue succinyltransferase component of 2-oxoglutarate dehydrogenase complex, mitochondrial	24	0.164318	0.209633	0.0803093	0.541879
LOC100742146	100742146	ATP synthase lipid-binding protein, mitochondrial	23	-0.0119428	0.927838	0.0473799	0.719232
LOC100742148	100742148	uncharacterized LOC100742148, transcript variant X3	7	0.239224	0.0656401	0.104193	0.428209
LOC100742150	100742150	alpha/beta hydrolase domain-containing protein 17B	26	0.198684	0.128049	-0.174389	0.182651
LOC100742151	100742151	transcription factor E2F4-like	25	0.0816111	0.535327	-0.252267	0.0518322
LOC100742152	100742152	cytochrome b-c1 complex subunit Rieske, mitochondrial	25	-0.115823	0.378179	-0.0913463	0.487598
LOC100742153	100742153	uncharacterized LOC100742153	24	0.237959	0.0671242	-0.114672	0.382966
LOC100742154	100742154	calcyclin-binding protein	2	0.29082	0.02418	0.380568	0.0027033
LOC100742155	100742155	protogenin-like	26	-0.0737585	0.575428	-0.0277403	0.833359
LOC100742156	100742156	neural Wiskott-Aldrich syndrome protein-like	1	0.152507	0.244715	-0.108344	0.409935
LOC100742157	100742157	INO80 complex subunit C	7	0.075231	0.567804	0.122018	0.353023
LOC100742159	100742159	SPARC-related modular calcium-binding protein 2	16	-0.298361	0.0205859	0.0869942	0.508655
LOC100742160	100742160	tetraspanin-1	24	-0.157006	0.230907	0.114397	0.384117
LOC100742161	100742161	membrane-associated guanylate kinase, WW and PDZ domain-containing protein 1-like	9	-0.0657028	0.617945	-0.0241435	0.854714
LOC100742163	100742163	uncharacterized LOC100742163	3	-0.1164	0.375791	-0.118735	0.366221
LOC100742164	100742164	RNA-binding protein Nova-1	26	0.00724714	0.956174	-0.0253357	0.847623
LOC100742165	100742165	importin subunit alpha	24	0.0586568	0.65619	0.194455	0.136538
LOC100742166	100742166	TBC1 domain family member 23	22	-0.047806	0.716813	0.0625664	0.634853
LOC100742167	100742167	uncharacterized LOC100742167	10	-0.302272	0.0189083	0.0862349	0.512376
LOC100742168	100742168	NFU1 iron-sulfur cluster scaffold homolog, mitochondrial-like	7	0.245501	0.0586664	-0.181472	0.165241
LOC100742169	100742169	WD repeat and HMG-box DNA-binding protein 1	1	0.00239371	0.985518	0.0236068	0.85791
LOC100742170	100742170	pumilio homolog 2, transcript variant X4	1	-0.0789541	0.548741	-0.172234	0.188202
LOC100742171	100742171	60S ribosomal protein L17	13	-0.352795	0.00569651	-0.073787	0.57528
LOC100742172	100742172	zinc finger CCHC domain-containing protein 8 homolog	8	0.223781	0.0856486	0.00863212	0.947809
LOC100742173	100742173	leucine-rich repeat transmembrane neuronal protein 1-like	24	-0.33499	0.0088887	-0.0112782	0.931843
LOC100742174	100742174	ragulator complex protein LAMTOR3-A	7	0.112822	0.390741	-0.248515	0.0555367
LOC100742175	100742175	protein unc-80 homolog	1	-0.384867	0.00239463	-0.138687	0.290611
LOC100742176	100742176	exocyst complex component 3	23	0.1543	0.239147	-0.125021	0.341209
LOC100742177	100742177	pre-mRNA-splicing factor CWC22 homolog	25	0.168991	0.196785	-0.151642	0.247432
LOC100742178	100742178	WD repeat-containing protein 63	12	0.292358	0.0234067	-0.251267	0.0527994
LOC100742179	100742179	sodium-dependent phosphate transporter 2	10	-0.343089	0.00728268	-0.0246301	0.851818
LOC100742180	100742180	peptidylglycine alpha-hydroxylating monooxygenase	22	-0.0933972	0.477836	0.135396	0.302321
LOC100742182	100742182	ATP-dependent RNA helicase dbp2-like	26	-0.107657	0.412928	-0.188822	0.148494
LOC100742183	100742183	shootin-1	10	-0.145011	0.268953	0.321992	0.0121115
LOC100742184	100742184	protein amnionless-like	1	0.277795	0.0316331	0.253784	0.0503932
LOC100742185	100742185	synaptotagmin-4	10	-0.198981	0.127467	0.102203	0.437133
LOC100742186	100742186	tubulin alpha chain-like	7	0.376312	0.00304314	0.170888	0.191733
LOC100742187	100742187	uncharacterized LOC100742187	10	-0.326194	0.0109742	0.160112	0.221695
LOC100742188	100742188	uncharacterized LOC100742188, transcript variant X5	1	-0.186201	0.154313	0.0168504	0.898318
LOC100742189	100742189	NA	10	-0.229763	0.0773939	-0.0115006	0.930503
LOC100742190	100742190	uncharacterized LOC100742190	26	0.0865802	0.510682	0.0456218	0.729244
LOC100742191	100742191	uncharacterized LOC100742191	23	0.0504594	0.70181	0.163628	0.211578
LOC100742192	100742192	cuticle protein 2-like	23	-0.0278457	0.832735	-0.0368474	0.779854
LOC100742195	100742195	lysophospholipid acyltransferase 5	24	0.042103	0.749416	0.013756	0.916918
LOC100742196	100742196	protein arginine N-methyltransferase 7	24	0.125077	0.34099	-0.0921226	0.483891
LOC100742197	100742197	tRNA (guanine-N(7)-)-methyltransferase	7	0.222523	0.08747	-0.250561	0.0534909
LOC100742198	100742198	papilin, transcript variant X8	24	-0.34905	0.00626841	0.197429	0.130525
LOC100742199	100742199	diuretic hormone 45	10	-0.0851149	0.517889	0.124357	0.343798
LOC100742200	100742200	transmembrane protein 205	10	0.0968329	0.461719	0.0558299	0.671792
LOC100742201	100742201	GTP:AMP phosphotransferase AK3, mitochondrial	24	0.124916	0.341617	0.0364083	0.782413
LOC100742203	100742203	organic cation transporter protein	22	-0.207536	0.11158	-0.175493	0.179854
LOC100742205	100742205	uncharacterized LOC100742205	25	0.147824	0.259675	-0.0780576	0.553303
LOC100742206	100742206	histone H3.3	5	-0.174868	0.181435	0.294809	0.0222178
LOC100742207	100742207	Golgi phosphoprotein 3 homolog rotini	26	-0.0447689	0.734117	0.0404514	0.758942
LOC100742209	100742209	phosphatase and actin regulator 4-B	1	-0.108275	0.410236	-0.35957	0.00477749
LOC100742210	100742210	uncharacterized LOC100742210	7	0.498996	4.94542e-05	-0.0814708	0.536032
LOC100742211	100742211	uncharacterized LOC100742211	23	-0.124229	0.344301	-0.0366065	0.781257
LOC100742212	100742212	protein arginine N-methyltransferase 5	12	-0.038154	0.772254	-0.0799336	0.543777
LOC100742213	100742213	uncharacterized LOC100742213	7	0.474475	0.000128138	-0.184968	0.15711
LOC100742214	100742214	eukaryotic translation initiation factor 3 subunit K	3	0.117187	0.372549	-0.348818	0.00630538
LOC100742215	100742215	mediator of RNA polymerase II transcription subunit 21	25	0.0653436	0.619871	-0.145041	0.268851
LOC100742216	100742216	tyrosine-protein kinase Drl-like	2	-0.0748918	0.569556	0.545707	6.50329e-06
LOC100742219	100742219	dnaJ homolog subfamily C member 13	26	0.022225	0.866148	0.225673	0.0829671
LOC100742220	100742220	dynein light chain 2, cytoplasmic	12	0.0575022	0.662545	0.043758	0.739906
LOC100742221	100742221	uncharacterized LOC100742221	4	0.0219662	0.867693	0.174644	0.182004
LOC100742223	100742223	uridine-cytidine kinase-like 1	1	-0.119133	0.364608	-0.14011	0.285639
LOC100742224	100742224	male-specific lethal 1 homolog	26	-0.135025	0.303659	0.259685	0.0451006
LOC100742225	100742225	homeobox protein six1-like	6	-0.0198964	0.880063	0.0290652	0.825522
LOC100742226	100742226	heat shock protein 83	2	0.0756371	0.565709	0.668372	5.37209e-09
LOC100742227	100742227	WW domain-binding protein 2	19	-0.00850937	0.94855	0.217819	0.0945511
LOC100742228	100742228	proteasome maturation protein	20	0.15284	0.243675	-0.257775	0.0467611
LOC100742229	100742229	mid1-interacting protein 1-B	7	0.112932	0.390275	-0.0532378	0.68622
LOC100742231	100742231	protein bowel	22	-0.0881756	0.502893	0.113748	0.386839
LOC100742232	100742232	clavesin-2-like	24	-0.0646674	0.623505	0.0472147	0.720171
LOC100742233	100742233	transmembrane 9 superfamily member 3	22	-0.100205	0.446194	0.252512	0.0515976
LOC100742234	100742234	high mobility group B protein 4-like	7	0.287943	0.0256841	-0.0453001	0.731081
LOC100742235	100742235	uncharacterized LOC100742235	26	-0.0657704	0.617583	0.150929	0.24969
LOC100742236	100742236	SET and MYND domain-containing protein 4-like, transcript variant X4	7	0.0211079	0.872818	-0.170855	0.191818
LOC100742238	100742238	uncharacterized LOC100742238	15	0.0895285	0.496337	0.0596363	0.650818
LOC100742241	100742241	uncharacterized LOC100742241	7	0.355127	0.00536404	0.253019	0.0511151
LOC100742242	100742242	ubiquitin carboxyl-terminal hydrolase 47	26	0.153367	0.242033	0.195304	0.1348
LOC100742243	100742243	headcase protein	1	-0.192572	0.140451	-0.152466	0.244843
LOC100742244	100742244	sprT-like domain-containing protein Spartan	7	0.288418	0.0254304	0.0407536	0.757197
LOC100742245	100742245	sodium- and chloride-dependent glycine transporter 1-like	10	-0.205371	0.115449	0.0459934	0.727124
LOC100742247	100742247	nitrogen permease regulator 2-like protein, transcript variant X5	25	0.0662442	0.615046	-0.291325	0.0239236
LOC100742248	100742248	PRKR-interacting protein 1 homolog	25	0.0111711	0.932489	-0.252257	0.051842
LOC100742249	100742249	protein PIH1D3	21	0.227601	0.0803021	0.0640496	0.626833
LOC100742250	100742250	A-kinase anchor protein 9-like, transcript variant X7	26	0.0241252	0.854823	0.110106	0.402321
LOC100742251	100742251	mitochondrial import inner membrane translocase subunit Tim13-like	7	0.281772	0.0291772	-0.0176967	0.89324
LOC100742252	100742252	intraflagellar transport protein 43 homolog	13	-0.124031	0.345078	0.211451	0.104839
LOC100742253	100742253	atrial natriuretic peptide receptor 1-like, transcript variant X3	7	0.470067	0.000150922	0.0327094	0.804055
LOC100742255	100742255	neuroguidin-A	26	-0.0779876	0.55366	0.141173	0.281964
LOC100742256	100742256	WW domain-containing adapter protein with coiled-coil	1	-0.261744	0.0433646	-0.110707	0.399741
LOC100742257	100742257	leucine-rich repeat-containing protein 24	2	0.01103	0.93334	0.262408	0.0428167
LOC100742258	100742258	uncharacterized LOC100742258	25	0.287147	0.0261137	-0.0384847	0.770333
LOC100742259	100742259	retinol dehydrogenase 3	2	0.0980606	0.456033	0.500117	4.72644e-05
LOC100742260	100742260	alanine--tRNA ligase, cytoplasmic	7	0.220277	0.0907965	-0.0898016	0.495019
LOC100742261	100742261	solute carrier organic anion transporter family member 2A1	10	0.0389098	0.767867	0.206754	0.112967
LOC100742262	100742262	26S protease regulatory subunit 4	20	0.262841	0.0424626	-0.175473	0.179904
LOC100742263	100742263	solute carrier family 25 member 40	7	0.436808	0.000484165	-0.0959622	0.465776
LOC100742264	100742264	ubiquitin-like modifier-activating enzyme 1	19	0.0921462	0.483778	0.459092	0.000224669
LOC100742266	100742266	chondroitin sulfate synthase 2	7	0.128434	0.328086	0.213815	0.100923
LOC100742267	100742267	nesprin-1	19	0.0694187	0.598166	0.186812	0.152941
LOC100742268	100742268	Na(+)/H(+) exchange regulatory cofactor NHE-RF1	9	-0.239278	0.0655783	0.0100173	0.939448
LOC100742269	100742269	gametogenetin-binding protein 2-like	26	-0.0623639	0.63595	-0.269673	0.0371862
LOC100742271	100742271	probable ribosome biogenesis protein RLP24	13	0.0728786	0.580005	-0.233051	0.0731338
LOC100742272	100742272	protein LLP homolog	25	0.164731	0.208475	-0.22537	0.0833924
LOC100742273	100742273	target of rapamycin complex 2 subunit MAPKAP1	25	0.132628	0.312404	-0.148082	0.258835
LOC100742274	100742274	inorganic pyrophosphatase	23	0.0715959	0.586709	0.0656132	0.618425
LOC100742275	100742275	ninjurin-1-like	23	-0.0395237	0.764309	-0.0549952	0.676425
LOC100742277	100742277	uncharacterized LOC100742277	25	-0.0135329	0.918261	-0.170784	0.192006
LOC100742278	100742278	uncharacterized LOC100742278, transcript variant X4	16	-0.203405	0.119051	-0.183678	0.160076
LOC100742279	100742279	uncharacterized LOC100742279, transcript variant X3	23	0.0768411	0.559522	0.101681	0.439487
LOC100742282	100742282	sodium/calcium exchanger 3	26	0.20701	0.112511	-0.0514895	0.696015
LOC100742283	100742283	molybdopterin synthase catalytic subunit	24	0.296464	0.0214445	-0.068586	0.602574
LOC100742284	100742284	S-adenosylmethionine decarboxylase proenzyme	10	-0.162922	0.213583	0.389284	0.00211064
LOC100742286	100742286	neuronal PAS domain-containing protein 4	2	0.0663512	0.614473	0.642146	3.20154e-08
LOC100742287	100742287	DNA-directed RNA polymerase I subunit RPA2	9	-0.144055	0.272154	-0.408069	0.00120989
LOC100742289	100742289	dual specificity mitogen-activated protein kinase kinase dSOR1	2	0.158265	0.227142	0.479675	0.000105342
LOC100742290	100742290	glycerol-3-phosphate dehydrogenase [NAD(+)], cytoplasmic-like	24	0.0943808	0.473192	0.0873869	0.506736
LOC100742291	100742291	MORN repeat-containing protein 3-like	10	0.0146822	0.911346	0.0235648	0.85816
LOC100742292	100742292	agrin	10	-0.209688	0.107835	0.102083	0.437671
LOC100742293	100742293	glyoxylate reductase/hydroxypyruvate reductase-like	22	-0.0652996	0.620107	0.0596932	0.650506
LOC100742294	100742294	protein FAM154A-like	14	0.0500658	0.704028	0.262296	0.042909
LOC100742295	100742295	probable enoyl-CoA hydratase, mitochondrial	20	0.101999	0.438053	-0.34533	0.0068857
LOC100742296	100742296	uncharacterized LOC100742296	12	0.0163464	0.901344	0.289905	0.0246496
LOC100742299	100742299	YTH domain-containing family protein 3	26	-0.0903245	0.4925	0.428065	0.000645243
LOC100742300	100742300	protein LTV1 homolog	25	0.0866957	0.510116	-0.120555	0.35887
LOC100742301	100742301	pleckstrin homology domain-containing family J member 1-like	23	0.14425	0.2715	0.252373	0.0517313
LOC100742302	100742302	ethanolamine-phosphate cytidylyltransferase	10	-0.0117868	0.928778	0.0385015	0.770236
LOC100742303	100742303	protein BCCIP homolog	13	-0.208441	0.109994	-0.368733	0.00374338
LOC100742305	100742305	glucose-6-phosphate isomerase	24	0.151414	0.248153	0.0534482	0.685044
LOC100742306	100742306	uncharacterized LOC100742306	18	0.133396	0.309585	-0.159714	0.22286
LOC100742307	100742307	probable ATP-dependent RNA helicase DDX49	7	0.149371	0.254667	-0.392759	0.0019088
LOC100742309	100742309	elongation of very long chain fatty acids protein AAEL008004-like	17	0.0437009	0.740234	-0.185159	0.156674
LOC100742310	100742310	probable helicase with zinc finger domain	9	-0.214905	0.0991555	0.0997084	0.448461
LOC100742312	100742312	uncharacterized LOC100742312	5	-0.0828849	0.528954	0.313643	0.0146758
LOC100742313	100742313	probable ATP-dependent RNA helicase spindle-E	1	-0.220519	0.0904339	0.126998	0.33357
LOC100742314	100742314	uncharacterized LOC100742314	9	-0.403778	0.00137779	-0.0552188	0.675183
LOC100742315	100742315	uncharacterized LOC100742315, transcript variant X3	1	-0.12391	0.34555	0.0385075	0.770201
LOC100742317	100742317	integrator complex subunit 8	1	-0.0738803	0.574795	0.245063	0.0591325
LOC100742318	100742318	band 4.1-like protein 4	9	-0.205582	0.115069	-0.242719	0.0616793
LOC100742320	100742320	vacuolar protein sorting-associated protein 8 homolog	26	0.0644257	0.624806	0.248659	0.0553909
LOC100742321	100742321	kinase D-interacting substrate of 220 kDa, transcript variant X9	22	-0.102005	0.438027	-0.440501	0.00042785
LOC100742323	100742323	uncharacterized LOC100742323	21	0.104735	0.4258	0.159234	0.224271
LOC100742324	100742324	F-box-like/WD repeat-containing protein TBL1XR1	24	0.178533	0.172312	0.143382	0.274427
LOC100742325	100742325	1,2-dihydroxy-3-keto-5-methylthiopentene dioxygenase	7	0.0987706	0.452762	-0.137185	0.295919
LOC100742326	100742326	uncharacterized LOC100742326	10	-0.177472	0.174917	-0.0199334	0.879841
LOC100742328	100742328	synaptotagmin 1, transcript variant X3	10	-0.288813	0.0252211	0.0767659	0.559907
LOC100742329	100742329	uncharacterized LOC100742329	10	-0.2838	0.0279874	-0.0436872	0.740313
LOC100742331	100742331	probable chitinase 2	23	-0.0750091	0.56895	-0.0860982	0.513047
LOC100742333	100742333	ATP-dependent RNA helicase p62-like	13	-0.223786	0.0856422	-0.137959	0.293176
LOC100742334	100742334	RNA polymerase II elongation factor Ell	26	0.0575901	0.662061	0.029418	0.823438
LOC100742335	100742335	uncharacterized LOC100742335	18	0.141729	0.280055	-0.296924	0.0212338
LOC100742336	100742336	alpha-protein kinase 1, transcript variant X7	26	0.168099	0.199192	0.127483	0.33171
LOC100742337	100742337	H/ACA ribonucleoprotein complex subunit 4	13	-0.00302633	0.981691	-0.10155	0.440083
LOC100742340	100742340	palmitoyltransferase ZDHHC3	7	-0.0429716	0.74442	0.28536	0.0271008
LOC100742341	100742341	sortilin-related receptor-like, transcript variant X3	3	0.27202	0.0355043	-0.0577674	0.661083
LOC100742342	100742342	apolipoprotein D-like	26	0.0507163	0.700363	0.396183	0.00172697
LOC100742343	100742343	uncharacterized LOC100742343	24	-0.0714287	0.587585	0.180085	0.168552
LOC100742345	100742345	hydroxymethylglutaryl-CoA synthase 1	4	0.121791	0.353926	0.418584	0.000873513
LOC100742346	100742346	lysosomal aspartic protease	9	-0.00953198	0.942377	0.209465	0.108219
LOC100742347	100742347	uncharacterized LOC100742347	4	0.30938	0.0161561	0.0976371	0.45799
LOC100742348	100742348	beta-galactosidase-like	18	0.0252285	0.84826	0.177413	0.175062
LOC100742349	100742349	uncharacterized LOC100742349	10	-0.357162	0.00508788	-0.236479	0.0688931
LOC100742350	100742350	uncharacterized LOC100742350	7	0.117863	0.369776	0.129645	0.323508
LOC100742352	100742352	endothelin-converting enzyme 1, transcript variant X3	10	-0.152833	0.243695	0.0584743	0.657193
LOC100742353	100742353	nucleolar and coiled-body phosphoprotein 1, transcript variant X3	19	-0.0621963	0.63686	-0.0526611	0.689445
LOC100742355	100742355	U2 small nuclear ribonucleoprotein auxiliary factor 35 kDa subunit-related protein 1	26	0.203938	0.118066	0.244995	0.0592058
LOC100742356	100742356	uncharacterized LOC100742356	26	-0.13969	0.287102	-0.086465	0.511247
LOC100742357	100742357	ran-binding protein 3, transcript variant X3	1	-0.141007	0.282537	0.001825	0.988958
LOC100742358	100742358	probable ATP-dependent RNA helicase DDX23	7	0.435478	0.000506045	0.0112655	0.93192
LOC100742359	100742359	protein timeless homolog	17	-0.105556	0.422162	-0.0108758	0.93427
LOC100742360	100742360	integrin alpha-PS2	10	-0.11329	0.388766	0.473344	0.00013366
LOC100742363	100742363	T-complex protein 1 subunit eta	7	0.387891	0.00219678	0.14783	0.259656
LOC100742364	100742364	hamartin, transcript variant X3	26	-0.130964	0.318567	-0.30602	0.017411
LOC100742366	100742366	mitochondrial import receptor subunit TOM70	12	0.149225	0.255137	0.0522446	0.691779
LOC100742367	100742367	GPN-loop GTPase 2	3	0.113079	0.389655	-0.126245	0.336467
LOC100742368	100742368	clavesin-2-like, transcript variant X4	22	-0.0919217	0.484849	0.0964568	0.463469
LOC100742369	100742369	mitochondrial inner membrane protein COX18	7	0.101839	0.438776	-0.0843593	0.521625
LOC100742370	100742370	cilia- and flagella-associated protein 45-like	25	0.0246848	0.851493	0.0679232	0.606092
LOC100742371	100742371	spindle pole body component 110-like	21	0.0366151	0.781207	-0.270898	0.0363005
LOC100742372	100742372	uncharacterized LOC100742372	22	-0.0941452	0.474302	0.0199088	0.879988
LOC100742373	100742373	mediator of RNA polymerase II transcription subunit 15	26	0.0944091	0.473059	-0.276864	0.0322319
LOC100742374	100742374	protein ELYS	26	-0.0858624	0.514206	0.0089164	0.946092
LOC100742375	100742375	venom acid phosphatase Acph-1-like	4	0.430605	0.000594069	-0.061534	0.640459
LOC100742376	100742376	isthmin-2-like, transcript variant X3	13	-0.0314854	0.81125	8.56016e-05	0.999482
LOC100742377	100742377	stAR-related lipid transfer protein 7, mitochondrial-like	7	0.153452	0.241769	-0.127839	0.330353
LOC100742378	100742378	SET and MYND domain-containing protein 4-like, transcript variant X4	24	0.191616	0.14247	0.0550268	0.67625
LOC100742379	100742379	uncharacterized LOC100742379	1	-0.135314	0.302616	-0.167398	0.201098
LOC100742380	100742380	peroxidase-like, transcript variant X5	16	-0.231444	0.0751923	-0.092074	0.484123
LOC100742381	100742381	zinc finger CCCH domain-containing protein 18-like	19	-0.180569	0.16739	0.249339	0.0547054
LOC100742382	100742382	E3 ubiquitin-protein ligase ZNF645-like	25	0.159259	0.224198	-0.00898435	0.945682
LOC100742383	100742383	probable RNA-binding protein 18	25	0.230892	0.07591	0.121979	0.353179
LOC100742384	100742384	uncharacterized LOC100742384	7	0.0643427	0.625253	-0.525151	1.64791e-05
LOC100742385	100742385	DNA-directed RNA polymerase III subunit RPC6	1	-0.251251	0.052815	-0.265211	0.0405665
LOC100742386	100742386	ras-related protein Rab-11A	24	0.125452	0.339534	0.155439	0.235652
LOC100742387	100742387	THO complex subunit 6 homolog	7	0.1819	0.16423	-0.167298	0.201372
LOC100742389	100742389	evolutionarily conserved signaling intermediate in Toll pathway, mitochondrial	7	0.188462	0.149282	-0.0864255	0.51144
LOC100742390	100742390	titin-like	1	-0.0206716	0.875426	-0.049558	0.706894
LOC100742391	100742391	rab11 family-interacting protein 2	9	-0.132835	0.311641	-0.0487517	0.711453
LOC100742392	100742392	3-oxoacyl-[acyl-carrier-protein] synthase, mitochondrial, transcript variant X3	7	0.0407528	0.757202	-0.185544	0.155799
LOC100742393	100742393	protein BUD31 homolog	25	0.0776036	0.55562	-0.247462	0.0566148
LOC100742395	100742395	protein NDRG3, transcript variant X4	1	-0.327496	0.0106408	0.0255179	0.846541
LOC100742396	100742396	major facilitator superfamily domain-containing protein 6	10	-0.20955	0.108072	0.208841	0.109298
LOC100742397	100742397	protein vav	26	-0.0275498	0.834487	-0.156404	0.232722
LOC100742398	100742398	cell division cycle protein 16 homolog	1	-0.267359	0.038909	-0.368148	0.00380283
LOC100742399	100742399	lanC-like protein 2	25	0.195945	0.1335	0.0672424	0.609716
LOC100742400	100742400	transcription factor mef2A	26	-0.107563	0.413341	0.176022	0.178526
LOC100742402	100742402	uncharacterized LOC100742402	17	0.0820569	0.533093	-0.146422	0.264271
LOC100742403	100742403	uncharacterized LOC100742403	26	-0.231431	0.0752091	0.215106	0.0988336
LOC100742407	100742407	probable actin-related protein 2/3 complex subunit 2	23	0.0901822	0.493185	-0.0173838	0.895118
LOC100742408	100742408	vesicle transport protein SFT2B	21	-0.170062	0.193919	0.194446	0.136557
LOC100742409	100742409	zinc finger protein 271-like	26	-0.0832707	0.527031	0.0661611	0.61549
LOC100742410	100742410	prostatic acid phosphatase-like	21	0.0258268	0.844706	0.125862	0.337947
LOC100742411	100742411	V-type proton ATPase subunit H	21	-0.184412	0.158382	-0.13316	0.310448
LOC100742412	100742412	uncharacterized LOC100742412	26	-0.111731	0.395367	0.265828	0.0400847
LOC100742414	100742414	cleavage stimulation factor subunit 2	22	-0.0302151	0.818733	-0.280871	0.0297188
LOC100742415	100742415	calcium release-activated calcium channel protein 1-like	22	0.0213358	0.871457	-0.0293624	0.823766
LOC100742416	100742416	focal adhesion kinase 1	10	-0.27248	0.0351821	0.0504603	0.701805
LOC100742417	100742417	tudor and KH domain-containing protein	26	-0.00325264	0.980322	0.0959778	0.465703
LOC100742419	100742419	protein FAM46C	1	0.0442954	0.736827	0.0977927	0.457271
LOC100742420	100742420	E3 ubiquitin-protein ligase UBR4	26	0.0148486	0.910345	0.224799	0.0841974
LOC100742421	100742421	antichymotrypsin-2-like	11	0.259857	0.0449532	0.105494	0.422436
LOC100742422	100742422	carbonic anhydrase 2-like	22	-0.219046	0.0926617	-0.0448365	0.733731
LOC100742423	100742423	transport and Golgi organization protein 11	7	0.375532	0.00310942	-0.181857	0.164331
LOC100742424	100742424	NAD(P)H-hydrate epimerase	7	0.374021	0.00324137	-0.0393402	0.765373
LOC100742425	100742425	probable E3 ubiquitin-protein ligase MGRN1	24	0.245056	0.0591406	-0.0496764	0.706225
[truncated: 7,326 more rows]

## Sheet: B. ModuleModelFitResults
Module	NumGenes	NumDEG	HubGene	PercentVariationExplainedBytModuleMembership	AMT	CT	BestModel	BestModel.p	full.model_r2	full.model_AIC	add.null_r2	add.null_AIC	test_add.p	AMT.only_r2	AMT.only_AIC	test_CT.p	CT.only_r2	CT.only_AIC	test_AMT.p	null.model_r2	null.model_AIC
7	1666	295	LOC100750143	0.384997	r(AMT)=0.35, P=0.0069	r(CT)=-0.11, P=0.4	no model	0.0574851	0.47234	-78.2038	0.467898	-79.5848	0.431407	0.448719	-80.0099	0.209498	0.483513	-77.9266	0.0557949	0.4663	-78.4014
10	834	356	LOC100742731	0.483711	r(AMT)=-0.3, P=0.019	r(CT)=0.098, P=0.46	no model	0.0962019	0.474126	-76.5177	0.47333	-78.3815	0.71212	0.454619	-78.9946	0.238922	0.484028	-77.5896	0.0947424	0.466613	-78.2272
1	703	99	LOC100745363	0.353902	r(AMT)=-0.26, P=0.047	r(CT)=-0.15, P=0.24	full	0.0444503	0.566846	-83.7894	0.52485	-81.0847	0.0300803	0.511259	-81.3985	0.1941	0.529341	-81.4357	0.199094	0.516296	-81.7126
13	397	44	LOC100742828	0.475884	r(AMT)=-0.15, P=0.26	r(CT)=-0.15, P=0.24	no model	0.320595	0.301297	-71.6093	0.243428	-68.6445	0.025868	0.242605	-69.2244	0.233395	0.254419	-69.7002	0.331185	0.276238	-70.2379
9	364	51	LOC100749763	0.429381	r(AMT)=-0.3, P=0.018	r(CT)=-0.012, P=0.93	no model	0.0674845	0.355114	-71.7356	0.354596	-73.4148	0.571144	0.355934	-75.4121	0.957933	0.386323	-72.0704	0.0674323	0.386124	-74.0689
3	222	31	LOC100742019	0.463079	r(AMT)=0.051, P=0.7	r(CT)=-0.29, P=0.026	CT only	0.0234124	0.0863496	-68.8065	0.0855083	-70.7513	0.81421	0.00260173	-67.5444	0.0224974	0.0820638	-72.5257	0.634831	0.146408	-69.388
12	153	19	LOC100743441	0.452975	r(AMT)=0.25, P=0.056	r(CT)=-0.01, P=0.94	no model	0.137843	0.360247	-70.5023	0.343885	-71.2322	0.259741	0.345794	-73.2174	0.903089	0.372911	-71.0218	0.137085	0.373125	-73.0155
2	111	85	LOC100743914	0.390952	r(AMT)=0.23, P=0.073	r(CT)=0.74, P=1.8e-11	no interaction	2.53165e-12	0.59823	-118.101	0.589374	-118.792	0.252713	0.0543165	-70.7389	1.49614e-12	0.577795	-114.553	0.0124907	0	-69.388
4	105	4	LOC100741228	0.511377	r(AMT)=0.21, P=0.12	r(CT)=0.29, P=0.023	CT only	0.0203731	0.135312	-72.1113	0.124901	-73.3931	0.396758	0.0422734	-69.9796	0.0199815	0.0857586	-72.7677	0.105163	0	-69.388
8	105	19	LOC100748556	0.400052	r(AMT)=0.32, P=0.013	r(CT)=0.12, P=0.38	no model	0.0568329	0.385854	-74.8898	0.364075	-74.6951	0.138482	0.358194	-75.9104	0.375713	0.395271	-73.1068	0.0581898	0.390746	-74.2829
5	89	6	LOC105680550	0.507045	r(AMT)=-0.26, P=0.049	r(CT)=0.1, P=0.44	AMT only	0.0441557	0.107426	-70.2068	0.0769565	-70.1928	0.155856	0.0652816	-71.4386	0.385169	0.0102372	-68.0054	0.0407269	0.167521	-69.388
6	45	8	LOC100749321	0.573228	r(AMT)=-0.27, P=0.035	r(CT)=0.014, P=0.92	AMT only	0.0486242	0.152789	-68.4758	0.157843	-70.0775	0.527946	0.163596	-72.0474	0.862364	0.275579	-68.1756	0.0482325	0.275967	-70.1591
11	38	2	LOC105680259	0.468009	r(AMT)=0.11, P=0.39	r(CT)=0.23, P=0.078	no model	0.375447	0.0725009	-67.9039	0.0643509	-69.3789	0.46875	0.0130073	-68.1736	0.0733987	0.052698	-70.6363	0.388814	0	-69.388

## Sheet: C. ModuleEnrichmentGO_0.05
Module	Model	Model fit (P)	GO.ID	Term	Annotated	Significant	Expected	classicFisher	Ontology
1	Full (eigengene ~ CTtemp + AMT + CTtemp * AMT + (1|ColonyID))	0.0396175	GO:1901360	organic cyclic compound metabolic process	1843	163	128.34	0.0001	BP
			GO:0050794	regulation of cellular process	2409	204	167.75	0.00011	BP
			GO:0051276	chromosome organization	434	51	30.22	0.00011	BP
			GO:0043484	regulation of RNA splicing	89	17	6.2	0.00011	BP
			GO:0048024	regulation of mRNA splicing, via spliceosome	81	16	5.64	0.00011	BP
			GO:0060255	regulation of macromolecule metabolic process	1320	123	91.92	0.00013	BP
			GO:0018130	heterocycle biosynthetic process	965	95	67.2	0.00014	BP
			GO:0019438	aromatic compound biosynthetic process	965	95	67.2	0.00014	BP
			GO:0050684	regulation of mRNA processing	87	16	6.06	0.00027	BP
			GO:0043170	macromolecule metabolic process	2836	231	197.49	0.00035	BP
			GO:0007059	chromosome segregation	145	22	10.1	0.00039	BP
			GO:0019222	regulation of metabolic process	1422	128	99.02	0.00044	BP
			GO:0031324	negative regulation of cellular metabolic process	436	49	30.36	0.00044	BP
			GO:0045934	negative regulation of nucleobase-containing compound metabolic process	280	35	19.5	0.00044	BP
			GO:0051960	regulation of nervous system development	291	36	20.26	0.00045	BP
			GO:1901362	organic cyclic compound biosynthetic process	997	95	69.43	0.00047	BP
			GO:0010558	negative regulation of macromolecule biosynthetic process	292	36	20.33	0.00048	BP
			GO:2000113	negative regulation of cellular macromolecule biosynthetic process	292	36	20.33	0.00048	BP
			GO:0045292	mRNA cis splicing, via spliceosome	16	6	1.11	0.00048	BP
			GO:0007399	nervous system development	872	85	60.72	0.00049	BP
			GO:0051128	regulation of cellular component organization	639	66	44.5	0.0005	BP
			GO:0045892	negative regulation of transcription, DNA-templated	250	32	17.41	0.00051	BP
			GO:1902679	negative regulation of RNA biosynthetic process	250	32	17.41	0.00051	BP
			GO:1903507	negative regulation of nucleic acid-templated transcription	250	32	17.41	0.00051	BP
			GO:0051253	negative regulation of RNA metabolic process	262	33	18.24	0.00056	BP
			GO:0060211	regulation of nuclear-transcribed mRNA poly(A) tail shortening	7	4	0.49	0.00068	BP
			GO:0060213	positive regulation of nuclear-transcribed mRNA poly(A) tail shortening	7	4	0.49	0.00068	BP
			GO:0050789	regulation of biological process	2634	215	183.42	0.00069	BP
			GO:0009890	negative regulation of biosynthetic process	300	36	20.89	0.00079	BP
			GO:0031327	negative regulation of cellular biosynthetic process	300	36	20.89	0.00079	BP
			GO:0045165	cell fate commitment	246	31	17.13	0.00081	BP
			GO:0033044	regulation of chromosome organization	117	18	8.15	0.0011	BP
			GO:0098813	nuclear chromosome segregation	128	19	8.91	0.00126	BP
			GO:1900151	regulation of nuclear-transcribed mRNA catabolic process, deadenylation-dependent decay	8	4	0.56	0.00129	BP
			GO:1900153	positive regulation of nuclear-transcribed mRNA catabolic process, deadenylation-dependent decay	8	4	0.56	0.00129	BP
			GO:0051172	negative regulation of nitrogen compound metabolic process	401	44	27.92	0.00142	BP
			GO:0006396	RNA processing	495	52	34.47	0.00143	BP
			GO:0050793	regulation of developmental process	581	59	40.46	0.00155	BP
			GO:0000070	mitotic sister chromatid segregation	83	14	5.78	0.00158	BP
			GO:0045935	positive regulation of nucleobase-containing compound metabolic process	336	38	23.4	0.00175	BP
			GO:0016545	male courtship behavior, veined wing vibration	20	6	1.39	0.00184	BP
			GO:0045433	male courtship behavior, veined wing generated song production	20	6	1.39	0.00184	BP
			GO:0071495	cellular response to endogenous stimulus	173	23	12.05	0.00187	BP
			GO:0010467	gene expression	1648	141	114.76	0.00192	BP
			GO:0000122	negative regulation of transcription by RNA polymerase II	124	18	8.63	0.00216	BP
			GO:0042770	signal transduction in response to DNA damage	9	4	0.63	0.0022	BP
			GO:0061014	positive regulation of mRNA catabolic process	9	4	0.63	0.0022	BP
			GO:0065007	biological regulation	2927	232	203.83	0.00223	BP
			GO:0051254	positive regulation of RNA metabolic process	318	36	22.14	0.00226	BP
			GO:0051963	regulation of synapse assembly	105	16	7.31	0.00226	BP
			GO:0051124	synaptic growth at neuromuscular junction	125	18	8.7	0.00237	BP
			GO:0048065	male courtship behavior, veined wing extension	21	6	1.46	0.00243	BP
			GO:0009719	response to endogenous stimulus	198	25	13.79	0.0025	BP
			GO:0006259	DNA metabolic process	242	29	16.85	0.0026	BP
			GO:0000819	sister chromatid segregation	97	15	6.75	0.00266	BP
			GO:0022402	cell cycle process	450	47	31.34	0.00274	BP
			GO:0051962	positive regulation of nervous system development	117	17	8.15	0.00281	BP
			GO:0008582	regulation of synaptic growth at neuromuscular junction	98	15	6.82	0.00294	BP
			GO:0007050	cell cycle arrest	5	3	0.35	0.00302	BP
			GO:0060395	SMAD protein signal transduction	5	3	0.35	0.00302	BP
			GO:0009892	negative regulation of metabolic process	562	56	39.14	0.00316	BP
			GO:0071363	cellular response to growth factor stimulus	71	12	4.94	0.00329	BP
			GO:0070848	response to growth factor	72	12	5.01	0.0037	BP
			GO:0051965	positive regulation of synapse assembly	38	8	2.65	0.00395	BP
			GO:1904396	regulation of neuromuscular junction development	102	15	7.1	0.00435	BP
			GO:0051239	regulation of multicellular organismal process	596	58	41.5	0.00451	BP
			GO:0035206	regulation of hemocyte proliferation	31	7	2.16	0.00459	BP
			GO:0035556	intracellular signal transduction	535	53	37.26	0.00461	BP
			GO:0006325	chromatin organization	275	31	19.15	0.0048	BP
			GO:0001711	endodermal cell fate commitment	2	2	0.14	0.00484	BP
			GO:0001714	endodermal cell fate specification	2	2	0.14	0.00484	BP
			GO:0006290	pyrimidine dimer repair	2	2	0.14	0.00484	BP
			GO:0035987	endodermal cell differentiation	2	2	0.14	0.00484	BP
			GO:0060797	transforming growth factor beta receptor signaling pathway involved in primary germ layer cell fate ...	2	2	0.14	0.00484	BP
			GO:0060799	transforming growth factor beta receptor signaling pathway involved in endodermal cell fate specific...	2	2	0.14	0.00484	BP
			GO:0070293	renal absorption	2	2	0.14	0.00484	BP
			GO:0097017	renal protein absorption	2	2	0.14	0.00484	BP
			GO:0031060	regulation of histone methylation	17	5	1.18	0.00491	BP
			GO:1903313	positive regulation of mRNA metabolic process	11	4	0.77	0.00516	BP
			GO:0044786	cell cycle DNA replication	32	7	2.23	0.00553	BP
			GO:0034641	cellular nitrogen compound metabolic process	2063	168	143.66	0.00555	BP
			GO:0045786	negative regulation of cell cycle	95	14	6.62	0.00567	BP
			GO:0001178	regulation of transcriptional start site selection at RNA polymerase II promoter	6	3	0.42	0.00572	BP
			GO:0010862	positive regulation of pathway-restricted SMAD protein phosphorylation	6	3	0.42	0.00572	BP
			GO:0034644	cellular response to UV	6	3	0.42	0.00572	BP
			GO:0051569	regulation of histone H3-K4 methylation	6	3	0.42	0.00572	BP
			GO:0060389	pathway-restricted SMAD protein phosphorylation	6	3	0.42	0.00572	BP
			GO:0060393	regulation of pathway-restricted SMAD protein phosphorylation	6	3	0.42	0.00572	BP
			GO:1901991	negative regulation of mitotic cell cycle phase transition	49	9	3.41	0.00596	BP
			GO:0045930	negative regulation of mitotic cell cycle	67	11	4.67	0.00603	BP
			GO:0008293	torso signaling pathway	25	6	1.74	0.00624	BP
			GO:1901988	negative regulation of cell cycle phase transition	50	9	3.48	0.00683	BP
			GO:0048518	positive regulation of biological process	1177	102	81.96	0.00712	BP
			GO:0007416	synapse assembly	149	19	10.38	0.00714	BP
			GO:0140014	mitotic nuclear division	128	17	8.91	0.00714	BP
			GO:0048523	negative regulation of cellular process	929	83	64.69	0.00737	BP
			GO:0007294	germarium-derived oocyte fate determination	26	6	1.81	0.00765	BP
			GO:0010604	positive regulation of macromolecule metabolic process	586	56	40.81	0.00767	BP
			GO:0010605	negative regulation of macromolecule metabolic process	524	51	36.49	0.00768	BP
			GO:0031056	regulation of histone modification	34	7	2.37	0.00784	BP
			GO:0045887	positive regulation of synaptic growth at neuromuscular junction	34	7	2.37	0.00784	BP
			GO:1904398	positive regulation of neuromuscular junction development	34	7	2.37	0.00784	BP
			GO:0042023	DNA endoreduplication	19	5	1.32	0.00821	BP
			GO:0046425	regulation of JAK-STAT cascade	19	5	1.32	0.00821	BP
			GO:1904892	regulation of STAT cascade	19	5	1.32	0.00821	BP
			GO:0010628	positive regulation of gene expression	380	39	26.46	0.00831	BP
			GO:0006807	nitrogen compound metabolic process	3150	243	219.35	0.00843	BP
			GO:1901990	regulation of mitotic cell cycle phase transition	90	13	6.27	0.00893	BP
			GO:0042127	regulation of cell proliferation	185	22	12.88	0.009	BP
			GO:2000026	regulation of multicellular organismal development	467	46	32.52	0.00908	BP
			GO:0044087	regulation of cellular component biogenesis	276	30	19.22	0.00916	BP
			GO:0048731	system development	1375	116	95.75	0.00931	BP
			GO:0006310	DNA recombination	71	11	4.94	0.00936	BP
			GO:0001173	DNA-templated transcriptional start site selection	7	3	0.49	0.0095	BP
			GO:0001174	transcriptional start site selection at RNA polymerase II promoter	7	3	0.49	0.0095	BP
			GO:0031062	positive regulation of histone methylation	7	3	0.49	0.0095	BP
			GO:0035721	intraciliary retrograde transport	7	3	0.49	0.0095	BP
			GO:0040015	negative regulation of multicellular organism growth	7	3	0.49	0.0095	BP
			GO:0043984	histone H4-K16 acetylation	7	3	0.49	0.0095	BP
			GO:0046427	positive regulation of JAK-STAT cascade	7	3	0.49	0.0095	BP
			GO:0055069	zinc ion homeostasis	7	3	0.49	0.0095	BP
			GO:1904894	positive regulation of STAT cascade	7	3	0.49	0.0095	BP
			GO:0006974	cellular response to DNA damage stimulus	175	21	12.19	0.00958	BP
			GO:0010629	negative regulation of gene expression	420	42	29.25	0.00973	BP
			GO:0045893	positive regulation of transcription, DNA-templated	302	32	21.03	0.01041	BP
			GO:1902680	positive regulation of RNA biosynthetic process	302	32	21.03	0.01041	BP
			GO:1903508	positive regulation of nucleic acid-templated transcription	302	32	21.03	0.01041	BP
			GO:0048522	positive regulation of cellular process	1049	91	73.05	0.01109	BP
			GO:0032501	multicellular organismal process	2237	178	155.78	0.01125	BP
			GO:0007049	cell cycle	585	55	40.74	0.01133	BP
			GO:1902275	regulation of chromatin organization	73	11	5.08	0.01148	BP
			GO:0009314	response to radiation	124	16	8.63	0.01166	BP
			GO:0050803	regulation of synapse structure or activity	146	18	10.17	0.01218	BP
			GO:0051173	positive regulation of nitrogen compound metabolic process	563	53	39.21	0.01256	BP
			GO:1901987	regulation of cell cycle phase transition	94	13	6.55	0.01272	BP
			GO:0009411	response to UV	21	5	1.46	0.01281	BP
			GO:0007422	peripheral nervous system development	46	8	3.2	0.01294	BP
			GO:0007423	sensory organ development	391	39	27.23	0.01305	BP
			GO:0007528	neuromuscular junction development	158	19	11	0.01309	BP
			GO:0030706	germarium-derived oocyte differentiation	29	6	2.02	0.01323	BP
			GO:0000289	nuclear-transcribed mRNA poly(A) tail shortening	14	4	0.97	0.01324	BP
			GO:0007094	mitotic spindle assembly checkpoint	14	4	0.97	0.01324	BP
			GO:0031577	spindle checkpoint	14	4	0.97	0.01324	BP
			GO:0071173	spindle assembly checkpoint	14	4	0.97	0.01324	BP
			GO:0071174	mitotic spindle checkpoint	14	4	0.97	0.01324	BP
			GO:0044772	mitotic cell cycle phase transition	105	14	7.31	0.01351	BP
			GO:0031325	positive regulation of cellular metabolic process	578	54	40.25	0.01359	BP
			GO:0000710	meiotic mismatch repair	3	2	0.21	0.01384	BP
			GO:0000738	DNA catabolic process, exonucleolytic	3	2	0.21	0.01384	BP
			GO:0001523	retinoid metabolic process	3	2	0.21	0.01384	BP
			GO:0016101	diterpenoid metabolic process	3	2	0.21	0.01384	BP
			GO:0019217	regulation of fatty acid metabolic process	3	2	0.21	0.01384	BP
			GO:0043570	maintenance of DNA repeat elements	3	2	0.21	0.01384	BP
			GO:0051571	positive regulation of histone H3-K4 methylation	3	2	0.21	0.01384	BP
			GO:0071140	resolution of mitotic recombination intermediates	3	2	0.21	0.01384	BP
			GO:0072395	signal transduction involved in cell cycle checkpoint	3	2	0.21	0.01384	BP
			GO:0072401	signal transduction involved in DNA integrity checkpoint	3	2	0.21	0.01384	BP
			GO:0072422	signal transduction involved in DNA damage checkpoint	3	2	0.21	0.01384	BP
			GO:0090232	positive regulation of spindle checkpoint	3	2	0.21	0.01384	BP
			GO:0090267	positive regulation of mitotic cell cycle spindle assembly checkpoint	3	2	0.21	0.01384	BP
			GO:1901978	positive regulation of cell cycle checkpoint	3	2	0.21	0.01384	BP
			GO:0035172	hemocyte proliferation	38	7	2.65	0.01446	BP
			GO:0048859	formation of anatomical boundary	38	7	2.65	0.01446	BP
			GO:0071478	cellular response to radiation	38	7	2.65	0.01446	BP
			GO:0048519	negative regulation of biological process	1087	93	75.69	0.01474	BP
			GO:0010557	positive regulation of macromolecule biosynthetic process	346	35	24.09	0.01496	BP
			GO:0009893	positive regulation of metabolic process	632	58	44.01	0.0151	BP
			GO:0007091	metaphase/anaphase transition of mitotic cell cycle	30	6	2.09	0.01559	BP
			GO:0010965	regulation of mitotic sister chromatid separation	30	6	2.09	0.01559	BP
			GO:0030182	neuron differentiation	595	55	41.43	0.01562	BP
			GO:0007259	JAK-STAT cascade	22	5	1.53	0.01566	BP
			GO:0097696	STAT cascade	22	5	1.53	0.01566	BP
			GO:0006281	DNA repair	139	17	9.68	0.01573	BP
			GO:0032989	cellular component morphogenesis	558	52	38.86	0.01608	BP
			GO:0048638	regulation of developmental growth	195	22	13.58	0.0161	BP
			GO:0033045	regulation of sister chromatid segregation	39	7	2.72	0.0166	BP
			GO:0048645	animal organ formation	39	7	2.72	0.0166	BP
			GO:0030030	cell projection organization	534	50	37.19	0.0167	BP
			GO:0040029	regulation of gene expression, epigenetic	140	17	9.75	0.0168	BP
			GO:0010639	negative regulation of organelle organization	77	11	5.36	0.0168	BP
			GO:0033048	negative regulation of mitotic sister chromatid segregation	15	4	1.04	0.01708	BP
			GO:0045841	negative regulation of mitotic metaphase/anaphase transition	15	4	1.04	0.01708	BP
			GO:2000816	negative regulation of mitotic sister chromatid separation	15	4	1.04	0.01708	BP
			GO:0010927	cellular component assembly involved in morphogenesis	119	15	8.29	0.01751	BP
			GO:0010160	formation of animal organ boundary	31	6	2.16	0.01823	BP
			GO:0044784	metaphase/anaphase transition of cell cycle	31	6	2.16	0.01823	BP
			GO:0051306	mitotic sister chromatid separation	31	6	2.16	0.01823	BP
			GO:1905818	regulation of chromosome separation	31	6	2.16	0.01823	BP
			GO:1902531	regulation of intracellular signal transduction	315	32	21.94	0.01847	BP
			GO:0035264	multicellular organism growth	40	7	2.79	0.01896	BP
			GO:0050807	regulation of synapse organization	131	16	9.12	0.01902	BP
			GO:0031032	actomyosin structure organization	89	12	6.2	0.01968	BP
			GO:0007525	somatic muscle development	69	10	4.8	0.02014	BP
			GO:0030154	cell differentiation	1275	106	88.79	0.02025	BP
			GO:0031440	regulation of mRNA 3'-end processing	9	3	0.63	0.02053	BP
			GO:0030716	oocyte fate determination	32	6	2.23	0.02116	BP
			GO:0051983	regulation of chromosome segregation	41	7	2.86	0.02154	BP
			GO:0045839	negative regulation of mitotic nuclear division	16	4	1.11	0.02156	BP
			GO:1902100	negative regulation of metaphase/anaphase transition of cell cycle	16	4	1.11	0.02156	BP
			GO:1905819	negative regulation of chromosome separation	16	4	1.11	0.02156	BP
			GO:0071482	cellular response to light stimulus	24	5	1.67	0.02254	BP
			GO:0044770	cell cycle phase transition	112	14	7.8	0.02275	BP
			GO:0016043	cellular component organization	2109	166	146.86	0.02377	BP
			GO:0010948	negative regulation of cell cycle process	61	9	4.25	0.02411	BP
			GO:0044260	cellular macromolecule metabolic process	2335	182	162.6	0.02422	BP
			GO:0033047	regulation of mitotic sister chromatid segregation	33	6	2.3	0.0244	BP
			GO:0051321	meiotic cell cycle	169	19	11.77	0.02508	BP
			GO:1902533	positive regulation of intracellular signal transduction	158	18	11	0.02555	BP
			GO:1903046	meiotic cell cycle process	158	18	11	0.02555	BP
			GO:1903047	mitotic cell cycle process	275	28	19.15	0.02584	BP
			GO:0022008	neurogenesis	703	62	48.95	0.02637	BP
			GO:0001706	endoderm formation	4	2	0.28	0.02642	BP
			GO:0006929	substrate-dependent cell migration	4	2	0.28	0.02642	BP
			GO:0032925	regulation of activin receptor signaling pathway	4	2	0.28	0.02642	BP
			GO:0034086	maintenance of sister chromatid cohesion	4	2	0.28	0.02642	BP
			GO:0034088	maintenance of mitotic sister chromatid cohesion	4	2	0.28	0.02642	BP
			GO:0051125	regulation of actin nucleation	4	2	0.28	0.02642	BP
			GO:0051567	histone H3-K9 methylation	4	2	0.28	0.02642	BP
			GO:0070914	UV-damage excision repair	4	2	0.28	0.02642	BP
			GO:0071139	resolution of recombination intermediates	4	2	0.28	0.02642	BP
			GO:0090231	regulation of spindle checkpoint	4	2	0.28	0.02642	BP
			GO:0090266	regulation of mitotic cell cycle spindle assembly checkpoint	4	2	0.28	0.02642	BP
			GO:1903504	regulation of mitotic spindle checkpoint	4	2	0.28	0.02642	BP
			GO:0045500	sevenless signaling pathway	25	5	1.74	0.02661	BP
			GO:0061013	regulation of mRNA catabolic process	17	4	1.18	0.02668	BP
			GO:0032502	developmental process	2004	158	139.55	0.02682	BP
			GO:0051304	chromosome separation	43	7	2.99	0.02742	BP
			GO:0009891	positive regulation of biosynthetic process	374	36	26.04	0.02743	BP
			GO:0031328	positive regulation of cellular biosynthetic process	374	36	26.04	0.02743	BP
			GO:0120036	plasma membrane bounded cell projection organization	525	48	36.56	0.02784	BP
			GO:0051130	positive regulation of cellular component organization	241	25	16.78	0.02793	BP
			GO:0032870	cellular response to hormone stimulus	94	12	6.55	0.029	BP
			GO:0048699	generation of neurons	670	59	46.66	0.03085	BP
			GO:0001654	eye development	328	32	22.84	0.03088	BP
			GO:0048880	sensory system development	328	32	22.84	0.03088	BP
			GO:0150063	visual system development	328	32	22.84	0.03088	BP
			GO:0030071	regulation of mitotic metaphase/anaphase transition	26	5	1.81	0.03113	BP
			GO:0045466	R7 cell differentiation	54	8	3.76	0.03184	BP
			GO:0033046	negative regulation of sister chromatid segregation	18	4	1.25	0.03247	BP
			GO:0060260	regulation of transcription initiation from RNA polymerase II promoter	18	4	1.25	0.03247	BP
			GO:1905515	non-motile cilium assembly	18	4	1.25	0.03247	BP
			GO:2000142	regulation of DNA-templated transcription, initiation	18	4	1.25	0.03247	BP
			GO:0007275	multicellular organism development	1723	137	119.98	0.03248	BP
			GO:0022607	cellular component assembly	950	80	66.15	0.03373	BP
			GO:0071840	cellular component organization or biogenesis	2228	173	155.15	0.03387	BP
			GO:0007178	transmembrane receptor protein serine/threonine kinase signaling pathway	55	8	3.83	0.03509	BP
			GO:0009887	animal organ morphogenesis	598	53	41.64	0.03592	BP
			GO:0009725	response to hormone	119	14	8.29	0.03605	BP
			GO:1902099	regulation of metaphase/anaphase transition of cell cycle	27	5	1.88	0.0361	BP
			GO:1905269	positive regulation of chromatin organization	27	5	1.88	0.0361	BP
			GO:0000280	nuclear division	223	23	15.53	0.0361	BP
			GO:0048285	organelle fission	235	24	16.36	0.0362	BP
			GO:0007488	histoblast morphogenesis	11	3	0.77	0.03634	BP
			GO:0050994	regulation of lipid catabolic process	11	3	0.77	0.03634	BP
			GO:0048468	cell development	1101	91	76.67	0.03652	BP
			GO:0048749	compound eye development	308	30	21.45	0.03658	BP
			GO:0006338	chromatin remodeling	87	11	6.06	0.03792	BP
			GO:0048589	developmental growth	309	30	21.52	0.03797	BP
			GO:0008049	male courtship behavior	46	7	3.2	0.03813	BP
			GO:0034655	nucleobase-containing compound catabolic process	120	14	8.36	0.03834	BP
			GO:0009611	response to wounding	98	12	6.82	0.03847	BP
			GO:0043414	macromolecule methylation	98	12	6.82	0.03847	BP
			GO:0044238	primary metabolic process	3295	247	229.45	0.03849	BP
			GO:0048856	anatomical structure development	1928	151	134.26	0.0389	BP
			GO:0007307	eggshell chorion gene amplification	19	4	1.32	0.03894	BP
			GO:0042073	intraciliary transport	19	4	1.32	0.03894	BP
			GO:0051784	negative regulation of nuclear division	19	4	1.32	0.03894	BP
			GO:0051985	negative regulation of chromosome segregation	19	4	1.32	0.03894	BP
			GO:0040011	locomotion	511	46	35.58	0.03908	BP
			GO:0040014	regulation of multicellular organism growth	37	6	2.58	0.04058	BP
			GO:0046532	regulation of photoreceptor cell differentiation	37	6	2.58	0.04058	BP
			GO:0071310	cellular response to organic substance	226	23	15.74	0.04114	BP
			GO:0031175	neuron projection development	386	36	26.88	0.04132	BP
			GO:0120039	plasma membrane bounded cell projection morphogenesis	361	34	25.14	0.04138	BP
			GO:0008543	fibroblast growth factor receptor signaling pathway	28	5	1.95	0.04153	BP
			GO:0044344	cellular response to fibroblast growth factor stimulus	28	5	1.95	0.04153	BP
			GO:0055076	transition metal ion homeostasis	28	5	1.95	0.04153	BP
			GO:0071774	response to fibroblast growth factor	28	5	1.95	0.04153	BP
			GO:0000186	activation of MAPKK activity	5	2	0.35	0.04202	BP
			GO:0000335	negative regulation of transposition, DNA-mediated	5	2	0.35	0.04202	BP
			GO:0000337	regulation of transposition, DNA-mediated	5	2	0.35	0.04202	BP
			GO:0006313	transposition, DNA-mediated	5	2	0.35	0.04202	BP
			GO:0007492	endoderm development	5	2	0.35	0.04202	BP
			GO:0008335	female germline ring canal stabilization	5	2	0.35	0.04202	BP
			GO:0034244	negative regulation of transcription elongation from RNA polymerase II promoter	5	2	0.35	0.04202	BP
			GO:0048036	central complex development	5	2	0.35	0.04202	BP
			GO:0048525	negative regulation of viral process	5	2	0.35	0.04202	BP
			GO:0061382	Malpighian tubule tip cell differentiation	5	2	0.35	0.04202	BP
			GO:2000370	positive regulation of clathrin-dependent endocytosis	5	2	0.35	0.04202	BP
			GO:0007605	sensory perception of sound	47	7	3.27	0.04223	BP
			GO:0048858	cell projection morphogenesis	362	34	25.21	0.04279	BP
			GO:0048592	eye morphogenesis	264	26	18.38	0.04413	BP
			GO:0090596	sensory organ morphogenesis	264	26	18.38	0.04413	BP
			GO:0001745	compound eye morphogenesis	252	25	17.55	0.04443	BP
			GO:0007167	enzyme linked receptor protein signaling pathway	204	21	14.21	0.04469	BP
			GO:0031331	positive regulation of cellular catabolic process	68	9	4.74	0.04479	BP
			GO:0051129	negative regulation of cellular component organization	134	15	9.33	0.04487	BP
			GO:0048869	cellular developmental process	1315	106	91.57	0.04492	BP
			GO:0009653	anatomical structure morphogenesis	1166	95	81.2	0.04544	BP
			GO:0000077	DNA damage checkpoint	38	6	2.65	0.04547	BP
			GO:0031124	mRNA 3'-end processing	38	6	2.65	0.04547	BP
			GO:0070371	ERK1 and ERK2 cascade	38	6	2.65	0.04547	BP
			GO:0007527	adult somatic muscle development	12	3	0.84	0.04601	BP
			GO:0031058	positive regulation of histone modification	12	3	0.84	0.04601	BP
			GO:0045910	negative regulation of DNA recombination	12	3	0.84	0.04601	BP
			GO:0046534	positive regulation of photoreceptor cell differentiation	12	3	0.84	0.04601	BP
			GO:0051865	protein autoubiquitination	12	3	0.84	0.04601	BP
			GO:1902807	negative regulation of cell cycle G1/S phase transition	12	3	0.84	0.04601	BP
			GO:2000134	negative regulation of G1/S transition of mitotic cell cycle	12	3	0.84	0.04601	BP
			GO:0043967	histone H4 acetylation	20	4	1.39	0.04608	BP
			GO:0001708	cell fate specification	58	8	4.04	0.04615	BP
			GO:0043408	regulation of MAPK cascade	112	13	7.8	0.04649	BP
			GO:0071214	cellular response to abiotic stimulus	48	7	3.34	0.04661	BP
			GO:0104004	cellular response to environmental stimulus	48	7	3.34	0.04661	BP
			GO:0007465	R7 cell fate commitment	29	5	2.02	0.04742	BP
			GO:0048814	regulation of dendrite morphogenesis	29	5	2.02	0.04742	BP
			GO:0006352	DNA-templated transcription, initiation	69	9	4.8	0.04848	BP
			GO:0003729	mRNA binding	144	22	10.08	0.00038	MF
			GO:0003677	DNA binding	491	54	34.38	0.00042	MF
			GO:1901363	heterocyclic compound binding	1758	153	123.09	0.00054	MF
			GO:0005488	binding	3428	270	240.02	0.00064	MF
			GO:0097159	organic cyclic compound binding	1768	153	123.79	0.00071	MF
			GO:0000217	DNA secondary structure binding	8	4	0.56	0.00132	MF
			GO:0042393	histone binding	49	10	3.43	0.00175	MF
			GO:0005160	transforming growth factor beta receptor binding	5	3	0.35	0.00306	MF
			GO:0008134	transcription factor binding	138	19	9.66	0.00323	MF
			GO:0003723	RNA binding	481	49	33.68	0.00406	MF
			GO:0071567	UFM1 hydrolase activity	2	2	0.14	0.00489	MF
			GO:0008092	cytoskeletal protein binding	243	28	17.01	0.0057	MF
			GO:0000400	four-way junction DNA binding	6	3	0.42	0.00581	MF
			GO:0005125	cytokine activity	6	3	0.42	0.00581	MF
			GO:0003690	double-stranded DNA binding	169	21	11.83	0.00684	MF
			GO:0004709	MAP kinase kinase kinase activity	7	3	0.49	0.00964	MF
			GO:0003700	DNA-binding transcription factor activity	255	28	17.85	0.01085	MF
			GO:0001067	regulatory region nucleic acid binding	155	19	10.85	0.01133	MF
			GO:0044212	transcription regulatory region DNA binding	155	19	10.85	0.01133	MF
			GO:0030291	protein serine/threonine kinase inhibitor activity	3	2	0.21	0.01399	MF
			GO:0046972	histone acetyltransferase activity (H4-K16 specific)	3	2	0.21	0.01399	MF
			GO:0017022	myosin binding	32	6	2.24	0.02167	MF
			GO:0008083	growth factor activity	16	4	1.12	0.02194	MF
			GO:0003684	damaged DNA binding	24	5	1.68	0.02301	MF
			GO:0004386	helicase activity	81	11	5.67	0.02461	MF
			GO:0004004	ATP-dependent RNA helicase activity	33	6	2.31	0.02497	MF
			GO:0008186	RNA-dependent ATPase activity	33	6	2.31	0.02497	MF
			GO:0004849	uridine kinase activity	4	2	0.28	0.02669	MF
			GO:0008093	cytoskeletal adaptor activity	4	2	0.28	0.02669	MF
			GO:0008310	single-stranded DNA 3'-5' exodeoxyribonuclease activity	4	2	0.28	0.02669	MF
			GO:0008311	double-stranded DNA 3'-5' exodeoxyribonuclease activity	4	2	0.28	0.02669	MF
			GO:0017070	U6 snRNA binding	4	2	0.28	0.02669	MF
			GO:0045145	single-stranded DNA 5'-3' exodeoxyribonuclease activity	4	2	0.28	0.02669	MF
			GO:0051908	double-stranded DNA 5'-3' exodeoxyribonuclease activity	4	2	0.28	0.02669	MF
			GO:0008081	phosphoric diester hydrolase activity	25	5	1.75	0.02716	MF
			GO:0098631	cell adhesion mediator activity	10	3	0.7	0.02823	MF
			GO:0098632	cell-cell adhesion mediator activity	10	3	0.7	0.02823	MF
			GO:0000981	DNA-binding transcription factor activity, RNA polymerase II-specific	173	19	12.11	0.0325	MF
			GO:0003724	RNA helicase activity	35	6	2.45	0.03255	MF
			GO:0043565	sequence-specific DNA binding	244	25	17.08	0.03358	MF
			GO:0000976	transcription regulatory region sequence-specific DNA binding	129	15	9.03	0.03497	MF
			GO:1990837	sequence-specific double-stranded DNA binding	141	16	9.87	0.03658	MF
			GO:0031490	chromatin DNA binding	27	5	1.89	0.03682	MF
			GO:0035064	methylated histone binding	19	4	1.33	0.0396	MF
			GO:0140034	methylation-dependent protein binding	19	4	1.33	0.0396	MF
			GO:0005515	protein binding	1716	136	120.15	0.04147	MF
			GO:0001078	proximal promoter DNA-binding transcription repressor activity, RNA polymerase II-specific	37	6	2.59	0.04148	MF
			GO:0004652	polynucleotide adenylyltransferase activity	5	2	0.35	0.04244	MF
			GO:0035312	5'-3' exodeoxyribonuclease activity	5	2	0.35	0.04244	MF
			GO:1990841	promoter-specific chromatin binding	5	2	0.35	0.04244	MF
			GO:0000982	transcription factor activity, RNA polymerase II proximal promoter sequence-specific DNA binding	78	10	5.46	0.04421	MF
			GO:0140110	transcription regulator activity	350	33	24.51	0.04611	MF
			GO:0008171	O-methyltransferase activity	12	3	0.84	0.04664	MF
			GO:0004177	aminopeptidase activity	20	4	1.4	0.04686	MF
			GO:0016859	cis-trans isomerase activity	20	4	1.4	0.04686	MF
			GO:0061630	ubiquitin protein ligase activity	69	9	4.83	0.04985	MF
			GO:0072487	MSL complex	7	4	0.47	0.0006	CC
			GO:0071565	nBAF complex	4	3	0.27	0.0011	CC
			GO:0005654	nucleoplasm	392	42	26.34	0.0014	CC
			GO:1902494	catalytic complex	742	68	49.86	0.0037	CC
			GO:0071007	U2-type catalytic step 2 spliceosome	2	2	0.13	0.0045	CC
			GO:0036064	ciliary basal body	18	5	1.21	0.0055	CC
			GO:0070603	SWI/SNF superfamily-type complex	45	8	3.02	0.0092	CC
			GO:0005667	transcription factor complex	127	16	8.53	0.0105	CC
			GO:0030017	sarcomere	46	8	3.09	0.0105	CC
			GO:0097458	neuron part	328	33	22.04	0.0117	CC
			GO:0099512	supramolecular fiber	140	17	9.41	0.0121	CC
			GO:0031466	Cul5-RING ubiquitin ligase complex	3	2	0.2	0.0129	CC
			GO:0035189	Rb-E2F complex	3	2	0.2	0.0129	CC
			GO:0099081	supramolecular polymer	142	17	9.54	0.0138	CC
			GO:0099080	supramolecular complex	143	17	9.61	0.0147	CC
			GO:0005930	axoneme	23	5	1.55	0.0164	CC
			GO:0097014	ciliary plasm	23	5	1.55	0.0164	CC
			GO:0030016	myofibril	50	8	3.36	0.0172	CC
			GO:0044441	ciliary part	50	8	3.36	0.0172	CC
			GO:0030018	Z disc	33	6	2.22	0.0208	CC
			GO:0031674	I band	33	6	2.22	0.0208	CC
			GO:0044449	contractile fiber part	53	8	3.56	0.0238	CC
			GO:0016593	Cdc73/Paf1 complex	4	2	0.27	0.0247	CC
			GO:0032021	NELF complex	4	2	0.27	0.0247	CC
			GO:0005694	chromosome	412	38	27.68	0.026	CC
			GO:0044427	chromosomal part	336	32	22.58	0.0266	CC
			GO:0030424	axon	153	17	10.28	0.0269	CC
			GO:0043292	contractile fiber	55	8	3.7	0.0291	CC
			GO:0120025	plasma membrane bounded cell projection	352	33	23.65	0.03	CC
			GO:0042995	cell projection	353	33	23.72	0.0311	CC
			GO:0044430	cytoskeletal part	290	28	19.49	0.0314	CC
			GO:0031010	ISWI-type complex	11	3	0.74	0.0331	CC
			GO:1904949	ATPase complex	57	8	3.83	0.0352	CC
			GO:0005770	late endosome	58	8	3.9	0.0386	CC
			GO:0000803	sex chromosome	5	2	0.34	0.0393	CC
			GO:0000805	X chromosome	5	2	0.34	0.0393	CC
			GO:0016456	X chromosome located dosage compensation complex, transcription activating	5	2	0.34	0.0393	CC
			GO:0030991	intraciliary transport particle A	5	2	0.34	0.0393	CC
			GO:0035183	female germline ring canal inner rim	5	2	0.34	0.0393	CC
			GO:0046536	dosage compensation complex	5	2	0.34	0.0393	CC
			GO:0031248	protein acetyltransferase complex	69	9	4.64	0.04	CC
			GO:1902493	acetyltransferase complex	69	9	4.64	0.04	CC
			GO:0031981	nuclear lumen	665	56	44.68	0.04	CC
			GO:0032838	plasma membrane bounded cell projection cytoplasm	29	5	1.95	0.0416	CC
			GO:0000974	Prp19 complex	12	3	0.81	0.042	CC
			GO:0000785	chromatin	198	20	13.3	0.0425	CC
			GO:0005856	cytoskeleton	337	31	22.64	0.0434	CC
			GO:0044451	nucleoplasm part	274	26	18.41	0.0447	CC
			GO:1902562	H4 histone acetyltransferase complex	40	6	2.69	0.0487	CC
			GO:1990234	transferase complex	367	33	24.66	0.0496	CC
			GO:0000123	histone acetyltransferase complex	61	8	4.1	0.0499	CC
2	No Interaction (eigengene ~ CTtemp + AMT + (1|ColonyID))	1.42197e-11	GO:0043555	regulation of translation in response to stress	4	2	0.04	0.00055	BP
			GO:0034620	cellular response to unfolded protein	21	3	0.2	0.00103	BP
			GO:0006986	response to unfolded protein	23	3	0.22	0.00135	BP
			GO:0036335	intestinal stem cell homeostasis	23	3	0.22	0.00135	BP
			GO:0006950	response to stress	814	17	7.92	0.00136	BP
			GO:0035194	posttranscriptional gene silencing by RNA	53	4	0.52	0.00165	BP
			GO:0048872	homeostasis of number of cells	26	3	0.25	0.00194	BP
			GO:0016441	posttranscriptional gene silencing	56	4	0.54	0.00203	BP
			GO:0016204	determination of muscle attachment site	8	2	0.08	0.00251	BP
			GO:0030336	negative regulation of cell migration	8	2	0.08	0.00251	BP
			GO:2000146	negative regulation of cell motility	8	2	0.08	0.00251	BP
			GO:0035967	cellular response to topologically incorrect protein	29	3	0.28	0.00267	BP
			GO:0035966	response to topologically incorrect protein	31	3	0.3	0.00324	BP
			GO:0031047	gene silencing by RNA	64	4	0.62	0.00332	BP
			GO:0051271	negative regulation of cellular component movement	10	2	0.1	0.00398	BP
			GO:0050789	regulation of biological process	2634	36	25.63	0.00416	BP
			GO:0033554	cellular response to stress	463	11	4.5	0.00438	BP
			GO:0010608	posttranscriptional regulation of gene expression	163	6	1.59	0.00475	BP
			GO:0040013	negative regulation of locomotion	11	2	0.11	0.00483	BP
			GO:0070371	ERK1 and ERK2 cascade	38	3	0.37	0.00579	BP
			GO:0009605	response to external stimulus	642	13	6.25	0.00743	BP
			GO:0065007	biological regulation	2927	38	28.48	0.00778	BP
			GO:0061061	muscle structure development	185	6	1.8	0.00871	BP
			GO:0051716	cellular response to stimulus	1394	22	13.56	0.00872	BP
			GO:0031334	positive regulation of protein complex assembly	45	3	0.44	0.00928	BP
			GO:0001541	ovarian follicle development	1	1	0.01	0.00973	BP
			GO:0006990	positive regulation of transcription from RNA polymerase II promoter involved in unfolded protein re...	1	1	0.01	0.00973	BP
			GO:0010968	regulation of microtubule nucleation	1	1	0.01	0.00973	BP
			GO:0036061	muscle cell chemotaxis toward tendon cell	1	1	0.01	0.00973	BP
			GO:0050746	regulation of lipoprotein metabolic process	1	1	0.01	0.00973	BP
			GO:0050747	positive regulation of lipoprotein metabolic process	1	1	0.01	0.00973	BP
			GO:0061738	late endosomal microautophagy	1	1	0.01	0.00973	BP
			GO:0090063	positive regulation of microtubule nucleation	1	1	0.01	0.00973	BP
			GO:1900103	positive regulation of endoplasmic reticulum unfolded protein response	1	1	0.01	0.00973	BP
			GO:1901522	positive regulation of transcription from RNA polymerase II promoter involved in cellular response t...	1	1	0.01	0.00973	BP
			GO:1901555	response to paclitaxel	1	1	0.01	0.00973	BP
			GO:1903059	regulation of protein lipidation	1	1	0.01	0.00973	BP
			GO:1903061	positive regulation of protein lipidation	1	1	0.01	0.00973	BP
			GO:2001222	regulation of neuron migration	1	1	0.01	0.00973	BP
			GO:2001223	negative regulation of neuron migration	1	1	0.01	0.00973	BP
			GO:2001281	regulation of muscle cell chemotaxis toward tendon cell	1	1	0.01	0.00973	BP
			GO:2001282	negative regulation of muscle cell chemotaxis toward tendon cell	1	1	0.01	0.00973	BP
			GO:2001283	Roundabout signaling pathway involved in muscle cell chemotaxis toward tendon cell	1	1	0.01	0.00973	BP
			GO:0030968	endoplasmic reticulum unfolded protein response	16	2	0.16	0.01022	BP
			GO:0035196	production of miRNAs involved in gene silencing by miRNA	16	2	0.16	0.01022	BP
			GO:0046528	imaginal disc fusion	17	2	0.17	0.01152	BP
			GO:0046529	imaginal disc fusion, thorax closure	17	2	0.17	0.01152	BP
			GO:0032102	negative regulation of response to external stimulus	19	2	0.18	0.0143	BP
			GO:0001752	compound eye photoreceptor fate commitment	54	3	0.53	0.01525	BP
			GO:0042706	eye photoreceptor cell fate commitment	54	3	0.53	0.01525	BP
			GO:0009607	response to biotic stimulus	210	6	2.04	0.01562	BP
			GO:0043207	response to external biotic stimulus	210	6	2.04	0.01562	BP
			GO:0051707	response to other organism	210	6	2.04	0.01562	BP
			GO:0031050	dsRNA processing	20	2	0.19	0.01579	BP
			GO:0070918	production of small RNA involved in gene silencing by RNA	20	2	0.19	0.01579	BP
			GO:0098542	defense response to other organism	156	5	1.52	0.01726	BP
			GO:0046552	photoreceptor cell fate commitment	57	3	0.55	0.01763	BP
			GO:0000578	embryonic axis specification	104	4	1.01	0.01802	BP
			GO:0006468	protein phosphorylation	351	8	3.41	0.01926	BP
			GO:0006046	N-acetylglucosamine catabolic process	2	1	0.02	0.01936	BP
			GO:0010998	regulation of translational initiation by eIF2 alpha phosphorylation	2	1	0.02	0.01936	BP
			GO:0014812	muscle cell migration	2	1	0.02	0.01936	BP
			GO:0035385	Roundabout signaling pathway	2	1	0.02	0.01936	BP
			GO:0036490	regulation of translation in response to endoplasmic reticulum stress	2	1	0.02	0.01936	BP
			GO:0043558	regulation of translational initiation in response to stress	2	1	0.02	0.01936	BP
			GO:0045041	protein import into mitochondrial intermembrane space	2	1	0.02	0.01936	BP
			GO:0046683	response to organophosphorus	2	1	0.02	0.01936	BP
			GO:0051353	positive regulation of oxidoreductase activity	2	1	0.02	0.01936	BP
			GO:0051591	response to cAMP	2	1	0.02	0.01936	BP
			GO:0061031	endodermal digestive tract morphogenesis	2	1	0.02	0.01936	BP
			GO:1900101	regulation of endoplasmic reticulum unfolded protein response	2	1	0.02	0.01936	BP
			GO:1903218	regulation of malate dehydrogenase (decarboxylating) (NADP+) activity	2	1	0.02	0.01936	BP
			GO:1903220	positive regulation of malate dehydrogenase (decarboxylating) (NADP+) activity	2	1	0.02	0.01936	BP
			GO:1905898	positive regulation of response to endoplasmic reticulum stress	2	1	0.02	0.01936	BP
			GO:0048663	neuron fate commitment	62	3	0.6	0.02202	BP
			GO:0007098	centrosome cycle	64	3	0.62	0.02393	BP
			GO:0043410	positive regulation of MAPK cascade	64	3	0.62	0.02393	BP
			GO:0045500	sevenless signaling pathway	25	2	0.24	0.02417	BP
			GO:0048167	regulation of synaptic plasticity	26	2	0.25	0.02603	BP
			GO:0016246	RNA interference	27	2	0.26	0.02794	BP
			GO:0009617	response to bacterium	119	4	1.16	0.02797	BP
			GO:0050794	regulation of cellular process	2409	31	23.44	0.02888	BP
			GO:0006268	DNA unwinding involved in DNA replication	3	1	0.03	0.02891	BP
			GO:0031116	positive regulation of microtubule polymerization	3	1	0.03	0.02891	BP
			GO:0050922	negative regulation of chemotaxis	3	1	0.03	0.02891	BP
			GO:0060297	regulation of sarcomere organization	3	1	0.03	0.02891	BP
			GO:0045454	cell redox homeostasis	28	2	0.27	0.0299	BP
			GO:0070374	positive regulation of ERK1 and ERK2 cascade	28	2	0.27	0.0299	BP
			GO:0009314	response to radiation	124	4	1.21	0.0319	BP
			GO:0007465	R7 cell fate commitment	29	2	0.28	0.03192	BP
			GO:0000165	MAPK cascade	125	4	1.22	0.03272	BP
			GO:0031023	microtubule organizing center organization	73	3	0.71	0.03361	BP
			GO:0035195	gene silencing by miRNA	31	2	0.3	0.03611	BP
			GO:0023014	signal transduction by protein phosphorylation	129	4	1.25	0.03613	BP
			GO:0032273	positive regulation of protein polymerization	32	2	0.31	0.03828	BP
			GO:0051298	centrosome duplication	32	2	0.31	0.03828	BP
			GO:0000741	karyogamy	4	1	0.04	0.03836	BP
			GO:0001764	neuron migration	4	1	0.04	0.03836	BP
			GO:0007344	pronuclear fusion	4	1	0.04	0.03836	BP
			GO:0007352	zygotic specification of dorsal/ventral axis	4	1	0.04	0.03836	BP
			GO:0009409	response to cold	4	1	0.04	0.03836	BP
			GO:0009631	cold acclimation	4	1	0.04	0.03836	BP
			GO:0031113	regulation of microtubule polymerization	4	1	0.04	0.03836	BP
			GO:0045823	positive regulation of heart contraction	4	1	0.04	0.03836	BP
			GO:0046844	micropyle formation	4	1	0.04	0.03836	BP
			GO:0048262	determination of dorsal/ventral asymmetry	4	1	0.04	0.03836	BP
			GO:0051341	regulation of oxidoreductase activity	4	1	0.04	0.03836	BP
			GO:0097327	response to antineoplastic agent	4	1	0.04	0.03836	BP
			GO:1903524	positive regulation of blood circulation	4	1	0.04	0.03836	BP
			GO:1905897	regulation of response to endoplasmic reticulum stress	4	1	0.04	0.03836	BP
			GO:0009893	positive regulation of metabolic process	632	11	6.15	0.03859	BP
			GO:0060255	regulation of macromolecule metabolic process	1320	19	12.84	0.03991	BP
			GO:0016203	muscle attachment	33	2	0.32	0.0405	BP
			GO:0051173	positive regulation of nitrogen compound metabolic process	563	10	5.48	0.04289	BP
			GO:0019222	regulation of metabolic process	1422	20	13.83	0.04313	BP
			GO:0017038	protein import	81	3	0.79	0.04369	BP
			GO:0031401	positive regulation of protein modification process	138	4	1.34	0.04453	BP
			GO:0045214	sarcomere organization	35	2	0.34	0.04508	BP
			GO:0046777	protein autophosphorylation	35	2	0.34	0.04508	BP
			GO:0070372	regulation of ERK1 and ERK2 cascade	35	2	0.34	0.04508	BP
			GO:0040029	regulation of gene expression, epigenetic	140	4	1.36	0.04654	BP
			GO:0050777	negative regulation of immune response	36	2	0.35	0.04744	BP
			GO:0009653	anatomical structure morphogenesis	1166	17	11.34	0.04762	BP
			GO:0006278	RNA-dependent DNA biosynthetic process	5	1	0.05	0.04772	BP
			GO:0007004	telomere maintenance via telomerase	5	1	0.05	0.04772	BP
			GO:0010455	positive regulation of cell fate commitment	5	1	0.05	0.04772	BP
			GO:0010833	telomere maintenance via telomere lengthening	5	1	0.05	0.04772	BP
			GO:0031112	positive regulation of microtubule polymerization or depolymerization	5	1	0.05	0.04772	BP
			GO:0045874	positive regulation of sevenless signaling pathway	5	1	0.05	0.04772	BP
			GO:0048644	muscle organ morphogenesis	5	1	0.05	0.04772	BP
			GO:0031325	positive regulation of cellular metabolic process	578	10	5.62	0.04989	BP
			GO:0005515	protein binding	1716	31	17.87	0.00026	MF
			GO:0044183	protein binding involved in protein folding	4	2	0.04	0.00063	MF
			GO:0051787	misfolded protein binding	4	2	0.04	0.00063	MF
			GO:0005488	binding	3428	47	35.7	0.00112	MF
			GO:0030554	adenyl nucleotide binding	499	13	5.2	0.0015	MF
			GO:0051879	Hsp90 protein binding	7	2	0.07	0.00216	MF
			GO:0005524	ATP binding	483	12	5.03	0.00348	MF
			GO:0008144	drug binding	557	13	5.8	0.00399	MF
			GO:0017076	purine nucleotide binding	626	14	6.52	0.00406	MF
			GO:0032559	adenyl ribonucleotide binding	495	12	5.15	0.00426	MF
			GO:0097159	organic cyclic compound binding	1768	28	18.41	0.00606	MF
			GO:0035639	purine ribonucleoside triphosphate binding	604	13	6.29	0.00792	MF
			GO:0097367	carbohydrate derivative binding	688	14	7.16	0.00938	MF
			GO:0032555	purine ribonucleotide binding	619	13	6.45	0.00968	MF
			GO:0060590	ATPase regulator activity	15	2	0.16	0.01026	MF
			GO:0008448	N-acetylglucosamine-6-phosphate deacetylase activity	1	1	0.01	0.01041	MF
			GO:0030911	TPR domain binding	1	1	0.01	0.01041	MF
			GO:0043121	neurotrophin binding	1	1	0.01	0.01041	MF
			GO:0044548	S100 protein binding	1	1	0.01	0.01041	MF
			GO:0070878	primary miRNA binding	1	1	0.01	0.01041	MF
			GO:0097718	disordered domain specific binding	1	1	0.01	0.01041	MF
			GO:0032553	ribonucleotide binding	626	13	6.52	0.01061	MF
			GO:1901363	heterocyclic compound binding	1758	27	18.31	0.01158	MF
			GO:0000166	nucleotide binding	711	14	7.4	0.0124	MF
			GO:1901265	nucleoside phosphate binding	711	14	7.4	0.0124	MF
			GO:0004672	protein kinase activity	203	6	2.11	0.0182	MF
			GO:0005030	neurotrophin receptor activity	2	1	0.02	0.02072	MF
			GO:0005527	macrolide binding	2	1	0.02	0.02072	MF
			GO:0005528	FK506 binding	2	1	0.02	0.02072	MF
			GO:0016971	flavin-linked sulfhydryl oxidase activity	2	1	0.02	0.02072	MF
			GO:0030882	lipid antigen binding	2	1	0.02	0.02072	MF
			GO:0070891	lipoteichoic acid binding	2	1	0.02	0.02072	MF
			GO:0036094	small molecule binding	776	14	8.08	0.02522	MF
			GO:0000979	RNA polymerase II core promoter sequence-specific DNA binding	3	1	0.03	0.03092	MF
			GO:0001530	lipopolysaccharide binding	3	1	0.03	0.03092	MF
			GO:0003823	antigen binding	3	1	0.03	0.03092	MF
			GO:0016972	thiol oxidase activity	3	1	0.03	0.03092	MF
			GO:0043047	single-stranded telomeric DNA binding	3	1	0.03	0.03092	MF
			GO:0004713	protein tyrosine kinase activity	27	2	0.28	0.03166	MF
			GO:0000774	adenyl-nucleotide exchange factor activity	4	1	0.04	0.04102	MF
			GO:0003756	protein disulfide isomerase activity	4	1	0.04	0.04102	MF
			GO:0004708	MAP kinase kinase activity	4	1	0.04	0.04102	MF
			GO:0016670	oxidoreductase activity, acting on a sulfur group of donors, oxygen as acceptor	4	1	0.04	0.04102	MF
			GO:0016864	intramolecular oxidoreductase activity, transposing S-S bonds	4	1	0.04	0.04102	MF
			GO:0035255	ionotropic glutamate receptor binding	4	1	0.04	0.04102	MF
			GO:0098847	sequence-specific single stranded DNA binding	4	1	0.04	0.04102	MF
			GO:0016773	phosphotransferase activity, alcohol group as acceptor	252	6	2.62	0.0458	MF
			GO:0003700	DNA-binding transcription factor activity	255	6	2.66	0.04806	MF
			GO:0030017	sarcomere	46	4	0.44	0.00088	CC
			GO:0030016	myofibril	50	4	0.47	0.00121	CC
			GO:0044449	contractile fiber part	53	4	0.5	0.0015	CC
			GO:0043292	contractile fiber	55	4	0.52	0.00173	CC
			GO:0030018	Z disc	33	3	0.31	0.00361	CC
			GO:0031674	I band	33	3	0.31	0.00361	CC
			GO:0005726	perichromatin fibrils	1	1	0.01	0.0095	CC
			GO:0070877	microprocessor complex	1	1	0.01	0.0095	CC
			GO:1903095	ribonuclease III complex	1	1	0.01	0.0095	CC
			GO:0099512	supramolecular fiber	140	5	1.33	0.0101	CC
			GO:0099081	supramolecular polymer	142	5	1.35	0.0107	CC
			GO:0099080	supramolecular complex	143	5	1.36	0.01101	CC
			GO:0048471	perinuclear region of cytoplasm	58	3	0.55	0.01728	CC
			GO:0034663	endoplasmic reticulum chaperone complex	2	1	0.02	0.0189	CC
			GO:0016028	rhabdomere	24	2	0.23	0.02137	CC
			GO:0019897	extrinsic component of plasma membrane	26	2	0.25	0.02486	CC
			GO:0005615	extracellular space	176	5	1.67	0.02493	CC
			GO:0005848	mRNA cleavage stimulating factor complex	3	1	0.03	0.02822	CC
			GO:0005662	DNA replication factor A complex	4	1	0.04	0.03746	CC
			GO:0016027	inaD signaling complex	4	1	0.04	0.03746	CC
			GO:0033583	rhabdomere membrane	4	1	0.04	0.03746	CC
			GO:0098839	postsynaptic density membrane	4	1	0.04	0.03746	CC
			GO:0099634	postsynaptic specialization membrane	4	1	0.04	0.03746	CC
			GO:0030054	cell junction	141	4	1.34	0.04404	CC
			GO:0005886	plasma membrane	757	12	7.19	0.04796	CC
3	CT Only (eigengene ~ Cttemp + (1|ColonyID))	0.0320131	GO:0006396	RNA processing	495	23	10.14	0.00014	BP
			GO:0043603	cellular amide metabolic process	466	22	9.54	0.00016	BP
			GO:0030490	maturation of SSU-rRNA	33	5	0.68	0.0005	BP
			GO:0008033	tRNA processing	75	7	1.54	0.0008	BP
			GO:0016072	rRNA metabolic process	122	9	2.5	0.00082	BP
			GO:1901068	guanosine-containing compound metabolic process	11	3	0.23	0.00123	BP
			GO:1901566	organonitrogen compound biosynthetic process	728	27	14.91	0.00134	BP
			GO:0006364	rRNA processing	108	8	2.21	0.00156	BP
			GO:0070920	regulation of production of small RNA involved in gene silencing by RNA	4	2	0.08	0.00243	BP
			GO:0042274	ribosomal small subunit biogenesis	47	5	0.96	0.00256	BP
			GO:0042254	ribosome biogenesis	173	10	3.54	0.00273	BP
			GO:0002097	tRNA wobble base modification	15	3	0.31	0.00318	BP
			GO:0002098	tRNA wobble uridine modification	15	3	0.31	0.00318	BP
			GO:0006400	tRNA modification	51	5	1.04	0.00367	BP
			GO:0044267	cellular protein metabolic process	1487	44	30.46	0.00373	BP
			GO:0032790	ribosome disassembly	5	2	0.1	0.004	BP
			GO:0009116	nucleoside metabolic process	34	4	0.7	0.00483	BP
			GO:0042278	purine nucleoside metabolic process	18	3	0.37	0.00546	BP
			GO:0046128	purine ribonucleoside metabolic process	18	3	0.37	0.00546	BP
			GO:0034641	cellular nitrogen compound metabolic process	2063	56	42.25	0.00589	BP
			GO:0010586	miRNA metabolic process	6	2	0.12	0.00591	BP
			GO:2001022	positive regulation of response to DNA damage stimulus	6	2	0.12	0.00591	BP
			GO:1901657	glycosyl compound metabolic process	36	4	0.74	0.00594	BP
			GO:0042073	intraciliary transport	19	3	0.39	0.00639	BP
			GO:0031050	dsRNA processing	20	3	0.41	0.00741	BP
			GO:0070918	production of small RNA involved in gene silencing by RNA	20	3	0.41	0.00741	BP
			GO:0009451	RNA modification	87	6	1.78	0.00853	BP
			GO:0010467	gene expression	1648	46	33.75	0.0093	BP
			GO:0001682	tRNA 5'-leader removal	8	2	0.16	0.01075	BP
			GO:0032988	ribonucleoprotein complex disassembly	8	2	0.16	0.01075	BP
			GO:0046039	GTP metabolic process	8	2	0.16	0.01075	BP
			GO:0099116	tRNA 5'-end processing	8	2	0.16	0.01075	BP
			GO:0009119	ribonucleoside metabolic process	23	3	0.47	0.011	BP
			GO:2001020	regulation of response to DNA damage stimulus	23	3	0.47	0.011	BP
			GO:0006399	tRNA metabolic process	120	7	2.46	0.01121	BP
			GO:0022613	ribonucleoprotein complex biogenesis	246	11	5.04	0.01161	BP
			GO:0000966	RNA 5'-end processing	9	2	0.18	0.01363	BP
			GO:0034471	ncRNA 5'-end processing	9	2	0.18	0.01363	BP
			GO:0000462	maturation of SSU-rRNA from tricistronic rRNA transcript (SSU-rRNA, 5.8S rRNA, LSU-rRNA)	26	3	0.53	0.01545	BP
			GO:0006743	ubiquinone metabolic process	10	2	0.2	0.01681	BP
			GO:0006744	ubiquinone biosynthetic process	10	2	0.2	0.01681	BP
			GO:0034587	piRNA metabolic process	10	2	0.2	0.01681	BP
			GO:0043170	macromolecule metabolic process	2836	70	58.08	0.0175	BP
			GO:0019538	protein metabolic process	1618	44	33.14	0.01815	BP
			GO:0042181	ketone biosynthetic process	28	3	0.57	0.01891	BP
			GO:0010458	exit from mitosis	11	2	0.23	0.02028	BP
			GO:0045324	late endosome to vacuole transport	11	2	0.23	0.02028	BP
			GO:1901661	quinone metabolic process	11	2	0.23	0.02028	BP
			GO:1901663	quinone biosynthetic process	11	2	0.23	0.02028	BP
			GO:0002939	tRNA N1-guanine methylation	1	1	0.02	0.02048	BP
			GO:0010835	regulation of protein ADP-ribosylation	1	1	0.02	0.02048	BP
			GO:0018312	peptidyl-serine ADP-ribosylation	1	1	0.02	0.02048	BP
			GO:0032447	protein urmylation	1	1	0.02	0.02048	BP
			GO:0044747	mature miRNA 3'-end processing	1	1	0.02	0.02048	BP
			GO:0046495	nicotinamide riboside metabolic process	1	1	0.02	0.02048	BP
			GO:0060547	negative regulation of necrotic cell death	1	1	0.02	0.02048	BP
			GO:0070637	pyridine nucleoside metabolic process	1	1	0.02	0.02048	BP
			GO:0070901	mitochondrial tRNA methylation	1	1	0.02	0.02048	BP
			GO:0090065	regulation of production of siRNA involved in RNA interference	1	1	0.02	0.02048	BP
			GO:1903705	positive regulation of production of siRNA involved in RNA interference	1	1	0.02	0.02048	BP
			GO:0060271	cilium assembly	79	5	1.62	0.02242	BP
			GO:0006312	mitotic recombination	12	2	0.25	0.02401	BP
			GO:0030422	production of siRNA involved in RNA interference	12	2	0.25	0.02401	BP
			GO:0032446	protein modification by small protein conjugation	175	8	3.58	0.02658	BP
			GO:0031145	anaphase-promoting complex-dependent catabolic process	13	2	0.27	0.028	BP
			GO:0044782	cilium organization	84	5	1.72	0.02836	BP
			GO:0034404	nucleobase-containing small molecule biosynthetic process	34	3	0.7	0.03162	BP
			GO:0006807	nitrogen compound metabolic process	3150	75	64.52	0.03176	BP
			GO:0000413	protein peptidyl-prolyl isomerization	15	2	0.31	0.03671	BP
			GO:0006360	transcription by RNA polymerase I	15	2	0.31	0.03671	BP
			GO:0070647	protein modification by small protein conjugation or removal	225	9	4.61	0.04048	BP
			GO:0009125	nucleoside monophosphate catabolic process	2	1	0.04	0.04055	BP
			GO:0009143	nucleoside triphosphate catabolic process	2	1	0.04	0.04055	BP
			GO:0009158	ribonucleoside monophosphate catabolic process	2	1	0.04	0.04055	BP
			GO:0018343	protein farnesylation	2	1	0.04	0.04055	BP
			GO:0032258	protein localization by the Cvt pathway	2	1	0.04	0.04055	BP
			GO:0036258	multivesicular body assembly	2	1	0.04	0.04055	BP
			GO:0045759	negative regulation of action potential	2	1	0.04	0.04055	BP
			GO:0051969	regulation of transmission of nerve impulse	2	1	0.04	0.04055	BP
			GO:0051970	negative regulation of transmission of nerve impulse	2	1	0.04	0.04055	BP
			GO:0060012	synaptic transmission, glycinergic	2	1	0.04	0.04055	BP
			GO:0061865	polarized secretion of basement membrane proteins in epithelium	2	1	0.04	0.04055	BP
			GO:0070124	mitochondrial translational initiation	2	1	0.04	0.04055	BP
			GO:0070126	mitochondrial translational termination	2	1	0.04	0.04055	BP
			GO:0098900	regulation of action potential	2	1	0.04	0.04055	BP
			GO:0098908	regulation of neuronal action potential	2	1	0.04	0.04055	BP
			GO:1900368	regulation of RNA interference	2	1	0.04	0.04055	BP
			GO:1900370	positive regulation of RNA interference	2	1	0.04	0.04055	BP
			GO:1901069	guanosine-containing compound catabolic process	2	1	0.04	0.04055	BP
			GO:1903775	regulation of DNA double-strand break processing	2	1	0.04	0.04055	BP
			GO:1904456	negative regulation of neuronal action potential	2	1	0.04	0.04055	BP
			GO:0007076	mitotic chromosome condensation	16	2	0.33	0.0414	BP
			GO:0035196	production of miRNAs involved in gene silencing by miRNA	16	2	0.33	0.0414	BP
			GO:0009108	coenzyme biosynthetic process	66	4	1.35	0.04563	BP
			GO:0044238	primary metabolic process	3295	77	67.49	0.046	BP
			GO:0044237	cellular metabolic process	3400	79	69.64	0.04773	BP
			GO:0006733	oxidoreduction coenzyme metabolic process	40	3	0.82	0.04782	BP
			GO:0016567	protein ubiquitination	163	7	3.34	0.04915	BP
			GO:0005198	structural molecule activity	291	17	6.16	0.00012	MF
			GO:0043022	ribosome binding	20	4	0.42	0.00071	MF
			GO:0055106	ubiquitin-protein transferase regulator activity	4	2	0.08	0.0026	MF
			GO:0043021	ribonucleoprotein complex binding	49	5	1.04	0.00355	MF
			GO:0019843	rRNA binding	34	4	0.72	0.00543	MF
			GO:0019789	SUMO transferase activity	7	2	0.15	0.00872	MF
			GO:0070181	small ribosomal subunit rRNA binding	7	2	0.15	0.00872	MF
			GO:0061631	ubiquitin conjugating enzyme activity	22	3	0.47	0.01064	MF
			GO:0061650	ubiquitin-like protein conjugating enzyme activity	23	3	0.49	0.01205	MF
			GO:0004526	ribonuclease P activity	10	2	0.21	0.01792	MF
			GO:0002083	4-hydroxybenzoate decaprenyltransferase activity	1	1	0.02	0.02118	MF
			GO:0004081	bis(5'-nucleosyl)-tetraphosphatase (asymmetrical) activity	1	1	0.02	0.02118	MF
			GO:0004741	[pyruvate dehydrogenase (lipoamide)] phosphatase activity	1	1	0.02	0.02118	MF
			GO:0004792	thiosulfate sulfurtransferase activity	1	1	0.02	0.02118	MF
			GO:0008412	4-hydroxybenzoate octaprenyltransferase activity	1	1	0.02	0.02118	MF
			GO:0008796	bis(5'-nucleosyl)-tetraphosphatase activity	1	1	0.02	0.02118	MF
			GO:0016150	translation release factor activity, codon nonspecific	1	1	0.02	0.02118	MF
			GO:0016933	extracellularly glycine-gated ion channel activity	1	1	0.02	0.02118	MF
			GO:0032216	glucosaminyl-phosphotidylinositol O-acyltransferase activity	1	1	0.02	0.02118	MF
			GO:0033204	ribonuclease P RNA binding	1	1	0.02	0.02118	MF
			GO:0042292	URM1 activating enzyme activity	1	1	0.02	0.02118	MF
			GO:0044748	3'-5'-exoribonuclease activity involved in mature miRNA 3'-end processing	1	1	0.02	0.02118	MF
			GO:0050262	ribosylnicotinamide kinase activity	1	1	0.02	0.02118	MF
			GO:0052629	phosphatidylinositol-3,5-bisphosphate 3-phosphatase activity	1	1	0.02	0.02118	MF
			GO:0055105	ubiquitin-protein transferase inhibitor activity	1	1	0.02	0.02118	MF
			GO:0071207	histone pre-mRNA stem-loop binding	1	1	0.02	0.02118	MF
			GO:0071424	rRNA (cytosine-N4-)-methyltransferase activity	1	1	0.02	0.02118	MF
			GO:0080048	GDP-D-glucose phosphorylase activity	1	1	0.02	0.02118	MF
			GO:0106018	phosphatidylinositol-3,5-bisphosphate phosphatase activity	1	1	0.02	0.02118	MF
			GO:0106050	tRNA 2'-O-methyltransferase activity	1	1	0.02	0.02118	MF
			GO:1905172	RISC complex binding	1	1	0.02	0.02118	MF
			GO:0000993	RNA polymerase II complex binding	11	2	0.23	0.0216	MF
			GO:0004659	prenyltransferase activity	11	2	0.23	0.0216	MF
			GO:0016893	endonuclease activity, active with either ribo- or deoxyribonucleic acids and producing 5'-phosphomo...	32	3	0.68	0.02942	MF
			GO:0004549	tRNA-specific ribonuclease activity	13	2	0.28	0.0298	MF
			GO:0043175	RNA polymerase core enzyme binding	13	2	0.28	0.0298	MF
			GO:0004519	endonuclease activity	58	4	1.23	0.03378	MF
			GO:0070063	RNA polymerase binding	14	2	0.3	0.0343	MF
			GO:0008135	translation factor activity, RNA binding	60	4	1.27	0.03761	MF
			GO:0004518	nuclease activity	90	5	1.91	0.04142	MF
			GO:0002094	polyprenyltransferase activity	2	1	0.04	0.04192	MF
			GO:0003998	acylphosphatase activity	2	1	0.04	0.04192	MF
			GO:0004645	phosphorylase activity	2	1	0.04	0.04192	MF
			GO:0004660	protein farnesyltransferase activity	2	1	0.04	0.04192	MF
			GO:0004890	GABA-A receptor activity	2	1	0.04	0.04192	MF
			GO:0016434	rRNA (cytosine) methyltransferase activity	2	1	0.04	0.04192	MF
			GO:0017134	fibroblast growth factor binding	2	1	0.04	0.04192	MF
			GO:0022851	GABA-gated chloride ion channel activity	2	1	0.04	0.04192	MF
			GO:0022852	glycine-gated chloride ion channel activity	2	1	0.04	0.04192	MF
			GO:0043262	adenosine-diphosphatase activity	2	1	0.04	0.04192	MF
			GO:0071566	UFM1 activating enzyme activity	2	1	0.04	0.04192	MF
			GO:0072572	poly-ADP-D-ribose binding	2	1	0.04	0.04192	MF
			GO:0003723	RNA binding	481	16	10.19	0.04575	MF
			GO:0032991	protein-containing complex	2094	62	43.9	0.00042	CC
			GO:0044452	nucleolar part	48	6	1.01	0.00045	CC
			GO:0044446	intracellular organelle part	2147	63	45.01	0.00046	CC
			GO:0044422	organelle part	2196	64	46.04	0.00049	CC
			GO:0015935	small ribosomal subunit	68	7	1.43	0.0005	CC
			GO:0005815	microtubule organizing center	116	8	2.43	0.00283	CC
			GO:0005655	nucleolar ribonuclease P complex	6	2	0.13	0.00619	CC
			GO:0030915	Smc5-Smc6 complex	6	2	0.13	0.00619	CC
			GO:0106068	SUMO ligase complex	6	2	0.13	0.00619	CC
			GO:0030681	multimeric ribonuclease P complex	7	2	0.15	0.00854	CC
			GO:0005730	nucleolus	170	9	3.56	0.00901	CC
			GO:0030008	TRAPP complex	9	2	0.19	0.01425	CC
			GO:0030677	ribonuclease P complex	10	2	0.21	0.01757	CC
			GO:0009506	plasmodesma	1	1	0.02	0.02096	CC
			GO:0033065	Rad51C-XRCC3 complex	1	1	0.02	0.02096	CC
			GO:0055044	symplast	1	1	0.02	0.02096	CC
			GO:0030992	intraciliary transport particle B	11	2	0.23	0.02118	CC
			GO:0005929	cilium	86	5	1.8	0.03373	CC
			GO:0031304	intrinsic component of mitochondrial inner membrane	15	2	0.31	0.03829	CC
			GO:0031305	integral component of mitochondrial inner membrane	15	2	0.31	0.03829	CC
			GO:0031301	integral component of organelle membrane	61	4	1.28	0.03834	CC
			GO:0005813	centrosome	90	5	1.89	0.03988	CC
			GO:0005965	protein farnesyltransferase complex	2	1	0.04	0.04149	CC
			GO:0031395	bursicon neuropeptide hormone complex	2	1	0.04	0.04149	CC
			GO:0032044	DSIF complex	2	1	0.04	0.04149	CC
			GO:0033061	DNA recombinase mediator complex	2	1	0.04	0.04149	CC
			GO:0033557	Slx1-Slx4 complex	2	1	0.04	0.04149	CC
			GO:0099078	BORC complex	2	1	0.04	0.04149	CC
			GO:1990131	Gtr1-Gtr2 GTPase complex	2	1	0.04	0.04149	CC
			GO:0031300	intrinsic component of organelle membrane	63	4	1.32	0.0424	CC
			GO:0030990	intraciliary transport particle	16	2	0.34	0.04318	CC
4	CT Only (eigengene ~ Cttemp + (1|ColonyID))	0.0227219	GO:0019236	response to pheromone	4	2	0.02	0.00018	BP
			GO:0042335	cuticle development	115	5	0.65	0.00041	BP
			GO:0007608	sensory perception of smell	27	3	0.15	0.00043	BP
			GO:0035213	clypeo-labral disc development	6	2	0.03	0.00046	BP
			GO:0048728	proboscis development	6	2	0.03	0.00046	BP
			GO:0035218	leg disc development	82	4	0.46	0.00107	BP
			GO:0043473	pigmentation	96	4	0.54	0.00192	BP
			GO:0007606	sensory perception of chemical stimulus	49	3	0.28	0.00251	BP
			GO:0046189	phenol-containing compound biosynthetic process	14	2	0.08	0.00268	BP
			GO:0007619	courtship behavior	54	3	0.3	0.00332	BP
			GO:0030534	adult behavior	117	4	0.66	0.00395	BP
			GO:0007480	imaginal disc-derived leg morphogenesis	64	3	0.36	0.00537	BP
			GO:0007381	specification of segmental identity, labial segment	1	1	0.01	0.00563	BP
			GO:0009609	response to symbiotic bacterium	1	1	0.01	0.00563	BP
			GO:0010142	farnesyl diphosphate biosynthetic process, mevalonate pathway	1	1	0.01	0.00563	BP
			GO:0015874	norepinephrine transport	1	1	0.01	0.00563	BP
			GO:0051583	dopamine uptake involved in synaptic transmission	1	1	0.01	0.00563	BP
			GO:0051934	catecholamine uptake involved in synaptic transmission	1	1	0.01	0.00563	BP
			GO:0071444	cellular response to pheromone	1	1	0.01	0.00563	BP
			GO:0090493	catecholamine uptake	1	1	0.01	0.00563	BP
			GO:0090494	dopamine uptake	1	1	0.01	0.00563	BP
			GO:0098810	neurotransmitter reuptake	1	1	0.01	0.00563	BP
			GO:1902767	isoprenoid biosynthetic process via mevalonate	1	1	0.01	0.00563	BP
			GO:0007478	leg disc morphogenesis	67	3	0.38	0.0061	BP
			GO:0007617	mating behavior	68	3	0.38	0.00636	BP
			GO:0008344	adult locomotory behavior	68	3	0.38	0.00636	BP
			GO:0022416	chaeta development	70	3	0.39	0.0069	BP
			GO:0007485	imaginal disc-derived male genitalia development	23	2	0.13	0.00723	BP
			GO:0007618	mating	73	3	0.41	0.00775	BP
			GO:0006637	acyl-CoA metabolic process	25	2	0.14	0.00851	BP
			GO:0007484	imaginal disc-derived genitalia development	25	2	0.14	0.00851	BP
			GO:0035383	thioester metabolic process	25	2	0.14	0.00851	BP
			GO:0019098	reproductive behavior	79	3	0.44	0.00962	BP
			GO:0006585	dopamine biosynthetic process from tyrosine	2	1	0.01	0.01123	BP
			GO:0007382	specification of segmental identity, maxillary segment	2	1	0.01	0.01123	BP
			GO:0035015	elongation of arista core	2	1	0.01	0.01123	BP
			GO:0045337	farnesyl diphosphate biosynthetic process	2	1	0.01	0.01123	BP
			GO:0045338	farnesyl diphosphate metabolic process	2	1	0.01	0.01123	BP
			GO:0048806	genitalia development	29	2	0.16	0.01136	BP
			GO:0007455	eye-antennal disc morphogenesis	30	2	0.17	0.01213	BP
			GO:0009888	tissue development	822	10	4.63	0.01226	BP
			GO:0035295	tube development	577	8	3.25	0.01268	BP
			GO:0048066	developmental pigmentation	89	3	0.5	0.01331	BP
			GO:0007444	imaginal disc development	467	7	2.63	0.0135	BP
			GO:0033865	nucleoside bisphosphate metabolic process	34	2	0.19	0.01542	BP
			GO:0033875	ribonucleoside bisphosphate metabolic process	34	2	0.19	0.01542	BP
			GO:0034032	purine nucleoside bisphosphate metabolic process	34	2	0.19	0.01542	BP
			GO:0001963	synaptic transmission, dopaminergic	3	1	0.02	0.0168	BP
			GO:0006013	mannose metabolic process	3	1	0.02	0.0168	BP
			GO:0018149	peptide cross-linking	3	1	0.02	0.0168	BP
			GO:0042416	dopamine biosynthetic process	3	1	0.02	0.0168	BP
			GO:0099509	regulation of presynaptic cytosolic calcium ion concentration	3	1	0.02	0.0168	BP
			GO:1990834	response to odorant	3	1	0.02	0.0168	BP
			GO:0042745	circadian sleep/wake cycle	36	2	0.2	0.0172	BP
			GO:0009611	response to wounding	98	3	0.55	0.01722	BP
			GO:0032501	multicellular organismal process	2237	19	12.6	0.01826	BP
			GO:0048067	cuticle pigmentation	38	2	0.21	0.01906	BP
			GO:0035215	genital disc development	39	2	0.22	0.02002	BP
			GO:0001504	neurotransmitter uptake	4	1	0.02	0.02235	BP
			GO:0009608	response to symbiont	4	1	0.02	0.02235	BP
			GO:0016114	terpenoid biosynthetic process	4	1	0.02	0.02235	BP
			GO:0061060	negative regulation of peptidoglycan recognition protein signaling pathway	4	1	0.02	0.02235	BP
			GO:0060429	epithelium development	771	9	4.34	0.02314	BP
			GO:0022404	molting cycle process	44	2	0.25	0.02511	BP
			GO:0035239	tube morphogenesis	415	6	2.34	0.02628	BP
			GO:0008049	male courtship behavior	46	2	0.26	0.02729	BP
			GO:0035214	eye-antennal disc development	46	2	0.26	0.02729	BP
			GO:0007402	ganglion mother cell fate determination	5	1	0.03	0.02786	BP
			GO:0042381	hemolymph coagulation	5	1	0.03	0.02786	BP
			GO:1901617	organic hydroxy compound biosynthetic process	47	2	0.26	0.0284	BP
			GO:0035150	regulation of tube size	49	2	0.28	0.03068	BP
			GO:0060179	male mating behavior	49	2	0.28	0.03068	BP
			GO:0000122	negative regulation of transcription by RNA polymerase II	124	3	0.7	0.03182	BP
			GO:0007380	specification of segmental identity, head	6	1	0.03	0.03334	BP
			GO:0009713	catechol-containing compound biosynthetic process	6	1	0.03	0.03334	BP
			GO:0035289	posterior head segmentation	6	1	0.03	0.03334	BP
			GO:0042423	catecholamine biosynthetic process	6	1	0.03	0.03334	BP
			GO:0043266	regulation of potassium ion transport	6	1	0.03	0.03334	BP
			GO:0050911	detection of chemical stimulus involved in sensory perception of smell	6	1	0.03	0.03334	BP
			GO:0007560	imaginal disc morphogenesis	330	5	1.86	0.03558	BP
			GO:0048563	post-embryonic animal organ morphogenesis	330	5	1.86	0.03558	BP
			GO:0002165	instar larval or pupal development	448	6	2.52	0.03651	BP
			GO:0030431	sleep	55	2	0.31	0.03794	BP
			GO:0006721	terpenoid metabolic process	7	1	0.04	0.03879	BP
			GO:0007599	hemostasis	7	1	0.04	0.03879	BP
			GO:0010025	wax biosynthetic process	7	1	0.04	0.03879	BP
			GO:0010166	wax metabolic process	7	1	0.04	0.03879	BP
			GO:0042438	melanin biosynthetic process	7	1	0.04	0.03879	BP
			GO:0050817	coagulation	7	1	0.04	0.03879	BP
			GO:0061058	regulation of peptidoglycan recognition protein signaling pathway	7	1	0.04	0.03879	BP
			GO:0046148	pigment biosynthetic process	56	2	0.32	0.03921	BP
			GO:0007600	sensory perception	139	3	0.78	0.04246	BP
			GO:0018958	phenol-containing compound metabolic process	59	2	0.33	0.04312	BP
			GO:0002121	inter-male aggressive behavior	8	1	0.05	0.04421	BP
			GO:0006517	protein deglycosylation	8	1	0.05	0.04421	BP
			GO:0015844	monoamine transport	8	1	0.05	0.04421	BP
			GO:0015872	dopamine transport	8	1	0.05	0.04421	BP
			GO:0035336	long-chain fatty-acyl-CoA metabolic process	8	1	0.05	0.04421	BP
			GO:0043052	thermotaxis	8	1	0.05	0.04421	BP
			GO:0051937	catecholamine transport	8	1	0.05	0.04421	BP
			GO:1900425	negative regulation of defense response to bacterium	8	1	0.05	0.04421	BP
			GO:2000274	regulation of epithelial cell migration, open tracheal system	8	1	0.05	0.04421	BP
			GO:0002118	aggressive behavior	9	1	0.05	0.0496	BP
			GO:0006570	tyrosine metabolic process	9	1	0.05	0.0496	BP
			GO:0006730	one-carbon metabolic process	9	1	0.05	0.0496	BP
			GO:0008343	adult feeding behavior	9	1	0.05	0.0496	BP
			GO:0035287	head segmentation	9	1	0.05	0.0496	BP
			GO:0048082	regulation of adult chitin-containing cuticle pigmentation	9	1	0.05	0.0496	BP
			GO:0050907	detection of chemical stimulus involved in sensory perception	9	1	0.05	0.0496	BP
			GO:0048608	reproductive structure development	64	2	0.36	0.04993	BP
			GO:0061458	reproductive system development	64	2	0.36	0.04993	BP
			GO:0043565	sequence-specific DNA binding	244	6	1.36	0.0019	MF
			GO:0000977	RNA polymerase II regulatory region sequence-specific DNA binding	101	4	0.56	0.0022	MF
			GO:0001012	RNA polymerase II regulatory region DNA binding	104	4	0.58	0.0024	MF
			GO:0000976	transcription regulatory region sequence-specific DNA binding	129	4	0.72	0.0053	MF
			GO:0003810	protein-glutamine gamma-glutamyltransferase activity	1	1	0.01	0.0056	MF
			GO:0004421	hydroxymethylglutaryl-CoA synthase activity	1	1	0.01	0.0056	MF
			GO:0004511	tyrosine 3-monooxygenase activity	1	1	0.01	0.0056	MF
			GO:0005000	vasopressin receptor activity	1	1	0.01	0.0056	MF
			GO:0005330	dopamine:sodium symporter activity	1	1	0.01	0.0056	MF
			GO:0005550	pheromone binding	1	1	0.01	0.0056	MF
			GO:0008145	phenylalkylamine binding	1	1	0.01	0.0056	MF
			GO:0019811	cocaine binding	1	1	0.01	0.0056	MF
			GO:0035755	cardiolipin hydrolase activity	1	1	0.01	0.0056	MF
			GO:0052767	mannosyl-oligosaccharide 1,6-alpha-mannosidase activity	1	1	0.01	0.0056	MF
			GO:1990837	sequence-specific double-stranded DNA binding	141	4	0.78	0.0073	MF
			GO:0001067	regulatory region nucleic acid binding	155	4	0.86	0.0101	MF
			GO:0044212	transcription regulatory region DNA binding	155	4	0.86	0.0101	MF
			GO:0031955	short-chain fatty acid-CoA ligase activity	2	1	0.01	0.0111	MF
			GO:0043176	amine binding	2	1	0.01	0.0111	MF
			GO:0003700	DNA-binding transcription factor activity	255	5	1.42	0.0124	MF
			GO:0003690	double-stranded DNA binding	169	4	0.94	0.0136	MF
			GO:0003705	transcription factor activity, RNA polymerase II distal enhancer sequence-specific binding	33	2	0.18	0.0142	MF
			GO:0004322	ferroxidase activity	3	1	0.02	0.0166	MF
			GO:0005549	odorant binding	3	1	0.02	0.0166	MF
			GO:0008504	monoamine transmembrane transporter activity	3	1	0.02	0.0166	MF
			GO:0016714	oxidoreductase activity, acting on paired donors, with incorporation or reduction of molecular oxyge...	3	1	0.02	0.0166	MF
			GO:0016724	oxidoreductase activity, oxidizing metal ions, oxygen as acceptor	3	1	0.02	0.0166	MF
			GO:0046912	transferase activity, transferring acyl groups, acyl groups converted into alkyl on transfer	3	1	0.02	0.0166	MF
			GO:0015373	anion:sodium symporter activity	4	1	0.02	0.0221	MF
			GO:0015378	sodium:chloride symporter activity	4	1	0.02	0.0221	MF
			GO:0016755	transferase activity, transferring amino-acyl groups	4	1	0.02	0.0221	MF
			GO:0004571	mannosyl-oligosaccharide 1,2-alpha-mannosidase activity	5	1	0.03	0.0275	MF
			GO:0015924	mannosyl-oligosaccharide mannosidase activity	5	1	0.03	0.0275	MF
			GO:0016722	oxidoreductase activity, oxidizing metal ions	5	1	0.03	0.0275	MF
			GO:0070405	ammonium ion binding	5	1	0.03	0.0275	MF
			GO:0004559	alpha-mannosidase activity	6	1	0.03	0.0329	MF
			GO:0008519	ammonium transmembrane transporter activity	6	1	0.03	0.0329	MF
			GO:0015459	potassium channel regulator activity	6	1	0.03	0.0329	MF
			GO:0016746	transferase activity, transferring acyl groups	135	3	0.75	0.0382	MF
			GO:0004089	carbonate dehydratase activity	7	1	0.04	0.0383	MF
			GO:0015296	anion:cation symporter activity	7	1	0.04	0.0383	MF
			GO:0015377	cation:chloride symporter activity	7	1	0.04	0.0383	MF
			GO:0015923	mannosidase activity	7	1	0.04	0.0383	MF
			GO:0080019	fatty-acyl-CoA reductase (alcohol-forming) activity	7	1	0.04	0.0383	MF
			GO:1901618	organic hydroxy compound transmembrane transporter activity	7	1	0.04	0.0383	MF
			GO:0140110	transcription regulator activity	350	5	1.95	0.0419	MF
			GO:0015020	glucuronosyltransferase activity	8	1	0.04	0.0437	MF
			GO:0099106	ion channel regulator activity	8	1	0.04	0.0437	MF
			GO:0008010	structural constituent of chitin-based larval cuticle	9	1	0.05	0.049	MF
			GO:0031233	intrinsic component of external side of plasma membrane	4	2	0.02	0.00017	CC
			GO:0005576	extracellular region	320	7	1.72	0.00123	CC
			GO:0009897	external side of plasma membrane	13	2	0.07	0.0021	CC
			GO:0032809	neuronal cell body membrane	1	1	0.01	0.00538	CC
			GO:0044298	cell body membrane	1	1	0.01	0.00538	CC
			GO:0043025	neuronal cell body	73	3	0.39	0.00677	CC
			GO:0044297	cell body	81	3	0.44	0.00902	CC
			GO:0043190	ATP-binding cassette (ABC) transporter complex	2	1	0.01	0.01072	CC
			GO:0043204	perikaryon	3	1	0.02	0.01604	CC
			GO:0055120	striated muscle dense body	4	1	0.02	0.02133	CC
			GO:0009986	cell surface	44	2	0.24	0.02298	CC
			GO:0036477	somatodendritic compartment	119	3	0.64	0.02525	CC
			GO:0098533	ATPase dependent transmembrane transport complex	5	1	0.03	0.0266	CC
			GO:0098552	side of membrane	48	2	0.26	0.02704	CC
			GO:0031012	extracellular matrix	53	2	0.28	0.03249	CC
			GO:0044421	extracellular region part	237	4	1.27	0.0365	CC
5	AMT Only (eigengene ~ AMT + (1|ColonyID))	0.0441557	GO:0021782	glial cell development	27	4	0.3	0.0002	BP
			GO:0007424	open tracheal system development	199	9	2.21	0.00031	BP
			GO:0010001	glial cell differentiation	32	4	0.36	0.00039	BP
			GO:0060541	respiratory system development	207	9	2.3	0.00041	BP
			GO:0002803	positive regulation of antibacterial peptide production	15	3	0.17	0.00054	BP
			GO:0006963	positive regulation of antibacterial peptide biosynthetic process	15	3	0.17	0.00054	BP
			GO:1900426	positive regulation of defense response to bacterium	16	3	0.18	0.00066	BP
			GO:0002778	antibacterial peptide production	17	3	0.19	0.00079	BP
			GO:0002780	antibacterial peptide biosynthetic process	17	3	0.19	0.00079	BP
			GO:0002786	regulation of antibacterial peptide production	17	3	0.19	0.00079	BP
			GO:0002807	positive regulation of antimicrobial peptide biosynthetic process	17	3	0.19	0.00079	BP
			GO:0002808	regulation of antibacterial peptide biosynthetic process	17	3	0.19	0.00079	BP
			GO:0032103	positive regulation of response to external stimulus	42	4	0.47	0.00113	BP
			GO:0045321	leukocyte activation	5	2	0.06	0.00119	BP
			GO:0002225	positive regulation of antimicrobial peptide production	20	3	0.22	0.0013	BP
			GO:0002699	positive regulation of immune effector process	20	3	0.22	0.0013	BP
			GO:0002702	positive regulation of production of molecular mediator of immune response	20	3	0.22	0.0013	BP
			GO:0002760	positive regulation of antimicrobial humoral response	20	3	0.22	0.0013	BP
			GO:0002922	positive regulation of humoral immune response	20	3	0.22	0.0013	BP
			GO:0002833	positive regulation of response to biotic stimulus	21	3	0.23	0.0015	BP
			GO:0019731	antibacterial humoral response	21	3	0.23	0.0015	BP
			GO:0030048	actin filament-based movement	21	3	0.23	0.0015	BP
			GO:1900424	regulation of defense response to bacterium	24	3	0.27	0.00223	BP
			GO:0031349	positive regulation of defense response	52	4	0.58	0.00251	BP
			GO:0002777	antimicrobial peptide biosynthetic process	25	3	0.28	0.00252	BP
			GO:0002805	regulation of antimicrobial peptide biosynthetic process	25	3	0.28	0.00252	BP
			GO:0090066	regulation of anatomical structure size	217	8	2.41	0.00255	BP
			GO:0006964	positive regulation of biosynthetic process of antibacterial peptides active against Gram-negative b...	8	2	0.09	0.00325	BP
			GO:0048871	multicellular organismal homeostasis	57	4	0.63	0.00351	BP
			GO:0050778	positive regulation of immune response	57	4	0.63	0.00351	BP
			GO:0002784	regulation of antimicrobial peptide production	31	3	0.34	0.00469	BP
			GO:0032101	regulation of response to external stimulus	101	5	1.12	0.00502	BP
			GO:0002684	positive regulation of immune system process	63	4	0.7	0.00503	BP
			GO:0002700	regulation of production of molecular mediator of immune response	32	3	0.36	0.00514	BP
			GO:0002775	antimicrobial peptide production	32	3	0.36	0.00514	BP
			GO:0035159	regulation of tube length, open tracheal system	32	3	0.36	0.00514	BP
			GO:0061844	antimicrobial humoral immune response mediated by antimicrobial peptide	32	3	0.36	0.00514	BP
			GO:0001775	cell activation	10	2	0.11	0.00515	BP
			GO:0002812	biosynthetic process of antibacterial peptides active against Gram-negative bacteria	10	2	0.11	0.00515	BP
			GO:0002813	regulation of biosynthetic process of antibacterial peptides active against Gram-negative bacteria	10	2	0.11	0.00515	BP
			GO:0002440	production of molecular mediator of immune response	33	3	0.37	0.00561	BP
			GO:0050776	regulation of immune response	104	5	1.15	0.00569	BP
			GO:0042063	gliogenesis	69	4	0.77	0.00695	BP
			GO:0002759	regulation of antimicrobial humoral response	36	3	0.4	0.00717	BP
			GO:0061343	cell adhesion involved in heart morphogenesis	12	2	0.13	0.00745	BP
			GO:0002920	regulation of humoral immune response	37	3	0.41	0.00774	BP
			GO:0006959	humoral immune response	72	4	0.8	0.00807	BP
			GO:1903707	negative regulation of hemopoiesis	13	2	0.14	0.00874	BP
			GO:0002682	regulation of immune system process	164	6	1.82	0.00927	BP
			GO:0000098	sulfur amino acid catabolic process	1	1	0.01	0.01109	BP
			GO:0001516	prostaglandin biosynthetic process	1	1	0.01	0.01109	BP
			GO:0002274	myeloid leukocyte activation	1	1	0.01	0.01109	BP
			GO:0006577	amino-acid betaine metabolic process	1	1	0.01	0.01109	BP
			GO:0006692	prostanoid metabolic process	1	1	0.01	0.01109	BP
			GO:0006693	prostaglandin metabolic process	1	1	0.01	0.01109	BP
			GO:0006843	mitochondrial citrate transmembrane transport	1	1	0.01	0.01109	BP
			GO:0009437	carnitine metabolic process	1	1	0.01	0.01109	BP
			GO:0010042	response to manganese ion	1	1	0.01	0.01109	BP
			GO:0033212	iron assimilation	1	1	0.01	0.01109	BP
			GO:0035633	maintenance of permeability of blood-brain barrier	1	1	0.01	0.01109	BP
			GO:0035674	tricarboxylic acid transmembrane transport	1	1	0.01	0.01109	BP
			GO:0042116	macrophage activation	1	1	0.01	0.01109	BP
			GO:0043048	dolichyl monophosphate biosynthetic process	1	1	0.01	0.01109	BP
			GO:0043418	homocysteine catabolic process	1	1	0.01	0.01109	BP
			GO:0046456	icosanoid biosynthetic process	1	1	0.01	0.01109	BP
			GO:0046457	prostanoid biosynthetic process	1	1	0.01	0.01109	BP
			GO:0055071	manganese ion homeostasis	1	1	0.01	0.01109	BP
			GO:0097009	energy homeostasis	1	1	0.01	0.01109	BP
			GO:1990546	mitochondrial tricarboxylic acid transmembrane transport	1	1	0.01	0.01109	BP
			GO:0003383	apical constriction	15	2	0.17	0.01159	BP
			GO:1903706	regulation of hemopoiesis	16	2	0.18	0.01316	BP
			GO:0002697	regulation of immune effector process	45	3	0.5	0.01327	BP
			GO:0070252	actin-mediated cell contraction	17	2	0.19	0.01481	BP
			GO:0001894	tissue homeostasis	50	3	0.55	0.01763	BP
			GO:0034250	positive regulation of cellular amide metabolic process	50	3	0.55	0.01763	BP
			GO:0061057	peptidoglycan recognition protein signaling pathway	19	2	0.21	0.01835	BP
			GO:0002831	regulation of response to biotic stimulus	51	3	0.57	0.01859	BP
			GO:0031347	regulation of defense response	92	4	1.02	0.0186	BP
			GO:0006955	immune response	197	6	2.19	0.02132	BP
			GO:0002433	immune response-regulating cell surface receptor signaling pathway involved in phagocytosis	2	1	0.02	0.02207	BP
			GO:0002768	immune response-regulating cell surface receptor signaling pathway	2	1	0.02	0.02207	BP
			GO:0006423	cysteinyl-tRNA aminoacylation	2	1	0.02	0.02207	BP
			GO:0006690	icosanoid metabolic process	2	1	0.02	0.02207	BP
			GO:0006842	tricarboxylic acid transport	2	1	0.02	0.02207	BP
			GO:0010085	polarity specification of proximal/distal axis	2	1	0.02	0.02207	BP
			GO:0015746	citrate transport	2	1	0.02	0.02207	BP
			GO:0019749	cytoskeleton-dependent cytoplasmic transport, nurse cell to oocyte	2	1	0.02	0.02207	BP
			GO:0032224	positive regulation of synaptic transmission, cholinergic	2	1	0.02	0.02207	BP
			GO:0032877	positive regulation of DNA endoreduplication	2	1	0.02	0.02207	BP
			GO:0034756	regulation of iron ion transport	2	1	0.02	0.02207	BP
			GO:0034758	positive regulation of iron ion transport	2	1	0.02	0.02207	BP
			GO:0034759	regulation of iron ion transmembrane transport	2	1	0.02	0.02207	BP
			GO:0034761	positive regulation of iron ion transmembrane transport	2	1	0.02	0.02207	BP
			GO:0038005	peptide bond cleavage involved in epidermal growth factor receptor ligand maturation	2	1	0.02	0.02207	BP
			GO:0043653	mitochondrial fragmentation involved in apoptotic process	2	1	0.02	0.02207	BP
			GO:0070212	protein poly-ADP-ribosylation	2	1	0.02	0.02207	BP
			GO:0046627	negative regulation of insulin receptor signaling pathway	21	2	0.23	0.02222	BP
			GO:1900077	negative regulation of cellular response to insulin stimulus	21	2	0.23	0.02222	BP
			GO:0002252	immune effector process	98	4	1.09	0.0229	BP
			GO:0003382	epithelial cell morphogenesis	22	2	0.24	0.02427	BP
			GO:0090630	activation of GTPase activity	24	2	0.27	0.02859	BP
			GO:0098542	defense response to other organism	156	5	1.73	0.02878	BP
			GO:0019730	antimicrobial humoral response	62	3	0.69	0.03098	BP
			GO:0016331	morphogenesis of embryonic epithelium	109	4	1.21	0.03224	BP
			GO:0042742	defense response to bacterium	109	4	1.21	0.03224	BP
			GO:0002084	protein depalmitoylation	3	1	0.03	0.03292	BP
			GO:0009946	proximal/distal axis specification	3	1	0.03	0.03292	BP
			GO:0015677	copper ion import	3	1	0.03	0.03292	BP
			GO:0016320	endoplasmic reticulum membrane fusion	3	1	0.03	0.03292	BP
			GO:0030260	entry into host cell	3	1	0.03	0.03292	BP
			GO:0030721	spectrosome organization	3	1	0.03	0.03292	BP
			GO:0031036	myosin II filament assembly	3	1	0.03	0.03292	BP
			GO:0035080	heat shock-mediated polytene chromosome puffing	3	1	0.03	0.03292	BP
			GO:0035191	nuclear axial expansion	3	1	0.03	0.03292	BP
			GO:0035638	signal maturation	3	1	0.03	0.03292	BP
			GO:0038004	epidermal growth factor receptor ligand maturation	3	1	0.03	0.03292	BP
			GO:0042891	antibiotic transport	3	1	0.03	0.03292	BP
			GO:0044409	entry into host	3	1	0.03	0.03292	BP
			GO:0046718	viral entry into host cell	3	1	0.03	0.03292	BP
			GO:0050667	homocysteine metabolic process	3	1	0.03	0.03292	BP
			GO:0051701	interaction with host	3	1	0.03	0.03292	BP
			GO:0051806	entry into cell of other organism involved in symbiotic interaction	3	1	0.03	0.03292	BP
			GO:0051828	entry into other organism involved in symbiotic interaction	3	1	0.03	0.03292	BP
			GO:0060586	multicellular organismal iron ion homeostasis	3	1	0.03	0.03292	BP
			GO:0061059	positive regulation of peptidoglycan recognition protein signaling pathway	3	1	0.03	0.03292	BP
			GO:1900244	positive regulation of synaptic vesicle endocytosis	3	1	0.03	0.03292	BP
			GO:1903423	positive regulation of synaptic vesicle recycling	3	1	0.03	0.03292	BP
			GO:0043902	positive regulation of multi-organism process	64	3	0.71	0.03361	BP
			GO:0010038	response to metal ion	27	2	0.3	0.0356	BP
			GO:0050829	defense response to Gram-negative bacterium	67	3	0.74	0.03775	BP
			GO:0045088	regulation of innate immune response	68	3	0.75	0.03919	BP
			GO:0003007	heart morphogenesis	29	2	0.32	0.0406	BP
			GO:0009617	response to bacterium	119	4	1.32	0.04242	BP
			GO:0032507	maintenance of protein location in cell	30	2	0.33	0.04319	BP
			GO:0000921	septin ring assembly	4	1	0.04	0.04365	BP
			GO:0001779	natural killer cell differentiation	4	1	0.04	0.04365	BP
			GO:0002263	cell activation involved in immune response	4	1	0.04	0.04365	BP
			GO:0002285	lymphocyte activation involved in immune response	4	1	0.04	0.04365	BP
			GO:0002323	natural killer cell activation involved in immune response	4	1	0.04	0.04365	BP
			GO:0002325	natural killer cell differentiation involved in immune response	4	1	0.04	0.04365	BP
			GO:0002366	leukocyte activation involved in immune response	4	1	0.04	0.04365	BP
			GO:0002521	leukocyte differentiation	4	1	0.04	0.04365	BP
			GO:0002694	regulation of leukocyte activation	4	1	0.04	0.04365	BP
			GO:0002695	negative regulation of leukocyte activation	4	1	0.04	0.04365	BP
			GO:0006636	unsaturated fatty acid biosynthetic process	4	1	0.04	0.04365	BP
			GO:0007000	nucleolus organization	4	1	0.04	0.04365	BP
			GO:0007352	zygotic specification of dorsal/ventral axis	4	1	0.04	0.04365	BP
			GO:0015858	nucleoside transport	4	1	0.04	0.04365	BP
			GO:0016925	protein sumoylation	4	1	0.04	0.04365	BP
			GO:0030098	lymphocyte differentiation	4	1	0.04	0.04365	BP
			GO:0030101	natural killer cell activation	4	1	0.04	0.04365	BP
			GO:0032222	regulation of synaptic transmission, cholinergic	4	1	0.04	0.04365	BP
			GO:0032814	regulation of natural killer cell activation	4	1	0.04	0.04365	BP
			GO:0032815	negative regulation of natural killer cell activation	4	1	0.04	0.04365	BP
			GO:0032823	regulation of natural killer cell differentiation	4	1	0.04	0.04365	BP
			GO:0032824	negative regulation of natural killer cell differentiation	4	1	0.04	0.04365	BP
			GO:0032826	regulation of natural killer cell differentiation involved in immune response	4	1	0.04	0.04365	BP
			GO:0032827	negative regulation of natural killer cell differentiation involved in immune response	4	1	0.04	0.04365	BP
			GO:0035007	regulation of melanization defense response	4	1	0.04	0.04365	BP
			GO:0035079	polytene chromosome puffing	4	1	0.04	0.04365	BP
			GO:0042159	lipoprotein catabolic process	4	1	0.04	0.04365	BP
			GO:0045619	regulation of lymphocyte differentiation	4	1	0.04	0.04365	BP
			GO:0045620	negative regulation of lymphocyte differentiation	4	1	0.04	0.04365	BP
			GO:0046514	ceramide catabolic process	4	1	0.04	0.04365	BP
			GO:0046649	lymphocyte activation	4	1	0.04	0.04365	BP
			GO:0048677	axon extension involved in regeneration	4	1	0.04	0.04365	BP
			GO:0048686	regulation of sprouting of injured axon	4	1	0.04	0.04365	BP
			GO:0048687	positive regulation of sprouting of injured axon	4	1	0.04	0.04365	BP
			GO:0048690	regulation of axon extension involved in regeneration	4	1	0.04	0.04365	BP
			GO:0048691	positive regulation of axon extension involved in regeneration	4	1	0.04	0.04365	BP
			GO:0050865	regulation of cell activation	4	1	0.04	0.04365	BP
			GO:0050866	negative regulation of cell activation	4	1	0.04	0.04365	BP
			GO:0051249	regulation of lymphocyte activation	4	1	0.04	0.04365	BP
			GO:0051250	negative regulation of lymphocyte activation	4	1	0.04	0.04365	BP
			GO:0051457	maintenance of protein location in nucleus	4	1	0.04	0.04365	BP
			GO:0060288	formation of a compartment boundary	4	1	0.04	0.04365	BP
			GO:0060289	compartment boundary maintenance	4	1	0.04	0.04365	BP
			GO:0060323	head morphogenesis	4	1	0.04	0.04365	BP
			GO:0098734	macromolecule depalmitoylation	4	1	0.04	0.04365	BP
			GO:1901642	nucleoside transmembrane transport	4	1	0.04	0.04365	BP
			GO:1902105	regulation of leukocyte differentiation	4	1	0.04	0.04365	BP
			GO:1902106	negative regulation of leukocyte differentiation	4	1	0.04	0.04365	BP
			GO:1903862	positive regulation of oxidative phosphorylation	4	1	0.04	0.04365	BP
			GO:1990126	retrograde transport, endosome to plasma membrane	4	1	0.04	0.04365	BP
			GO:2000105	positive regulation of DNA-dependent DNA replication	4	1	0.04	0.04365	BP
			GO:0001558	regulation of cell growth	71	3	0.79	0.04367	BP
			GO:0046626	regulation of insulin receptor signaling pathway	32	2	0.36	0.04856	BP
			GO:1900076	regulation of cellular response to insulin stimulus	32	2	0.36	0.04856	BP
			GO:0070513	death domain binding	2	2	0.02	0.00011	MF
			GO:0008234	cysteine-type peptidase activity	58	5	0.61	0.00033	MF
			GO:0032036	myosin heavy chain binding	5	2	0.05	0.00108	MF
			GO:0004197	cysteine-type endopeptidase activity	26	3	0.28	0.00247	MF
			GO:0070011	peptidase activity, acting on L-amino acid peptides	187	7	1.98	0.00335	MF
			GO:0008233	peptidase activity	197	7	2.09	0.00446	MF
			GO:0140096	catalytic activity, acting on a protein	793	16	8.4	0.00678	MF
			GO:0008374	O-acyltransferase activity	14	2	0.15	0.00925	MF
			GO:0004168	dolichol kinase activity	1	1	0.01	0.01059	MF
			GO:0015086	cadmium ion transmembrane transporter activity	1	1	0.01	0.01059	MF
			GO:0016843	amine-lyase activity	1	1	0.01	0.01059	MF
			GO:0016844	strictosidine synthase activity	1	1	0.01	0.01059	MF
			GO:0030527	structural constituent of chromatin	1	1	0.01	0.01059	MF
			GO:0061656	SUMO conjugating enzyme activity	1	1	0.01	0.01059	MF
			GO:0061665	SUMO ligase activity	1	1	0.01	0.01059	MF
			GO:1990404	protein ADP-ribosylase activity	1	1	0.01	0.01059	MF
			GO:0004177	aminopeptidase activity	20	2	0.21	0.01854	MF
			GO:0004095	carnitine O-palmitoyltransferase activity	2	1	0.02	0.02107	MF
			GO:0004817	cysteine-tRNA ligase activity	2	1	0.02	0.02107	MF
			GO:0005384	manganese ion transmembrane transporter activity	2	1	0.02	0.02107	MF
			GO:0016406	carnitine O-acyltransferase activity	2	1	0.02	0.02107	MF
			GO:0016416	O-palmitoyltransferase activity	2	1	0.02	0.02107	MF
			GO:0017040	N-acylsphingosine amidohydrolase activity	2	1	0.02	0.02107	MF
			GO:0031492	nucleosomal DNA binding	2	1	0.02	0.02107	MF
			GO:0061650	ubiquitin-like protein conjugating enzyme activity	23	2	0.24	0.0242	MF
			GO:0042803	protein homodimerization activity	106	4	1.12	0.02533	MF
			GO:0004721	phosphoprotein phosphatase activity	63	3	0.67	0.02862	MF
			GO:0046983	protein dimerization activity	225	6	2.38	0.03074	MF
			GO:0003950	NAD+ ADP-ribosyltransferase activity	3	1	0.03	0.03145	MF
			GO:0005375	copper ion transmembrane transporter activity	3	1	0.03	0.03145	MF
			GO:0005381	iron ion transmembrane transporter activity	3	1	0.03	0.03145	MF
			GO:0033134	ubiquitin activating enzyme binding	3	1	0.03	0.03145	MF
			GO:0044388	small protein activating enzyme binding	3	1	0.03	0.03145	MF
			GO:0050220	prostaglandin-E synthase activity	3	1	0.03	0.03145	MF
			GO:0003824	catalytic activity	2416	33	25.59	0.03459	MF
			GO:0004175	endopeptidase activity	118	4	1.25	0.03566	MF
			GO:0005001	transmembrane receptor protein tyrosine phosphatase activity	4	1	0.04	0.04171	MF
			GO:0005337	nucleoside transmembrane transporter activity	4	1	0.04	0.04171	MF
			GO:0008474	palmitoyl-(protein) hydrolase activity	4	1	0.04	0.04171	MF
			GO:0008745	N-acetylmuramoyl-L-alanine amidase activity	4	1	0.04	0.04171	MF
			GO:0016019	peptidoglycan receptor activity	4	1	0.04	0.04171	MF
			GO:0019198	transmembrane receptor protein phosphatase activity	4	1	0.04	0.04171	MF
			GO:0030306	ADP-ribosylation factor binding	4	1	0.04	0.04171	MF
			GO:0098599	palmitoyl hydrolase activity	4	1	0.04	0.04171	MF
			GO:0042802	identical protein binding	125	4	1.32	0.04267	MF
			GO:0004722	protein serine/threonine phosphatase activity	32	2	0.34	0.04465	MF
			GO:0008238	exopeptidase activity	32	2	0.34	0.04465	MF
			GO:0017022	myosin binding	32	2	0.34	0.04465	MF
			GO:0031625	ubiquitin protein ligase binding	33	2	0.35	0.04722	MF
			GO:0004843	thiol-dependent ubiquitin-specific protease activity	34	2	0.36	0.04984	MF
			GO:0036459	thiol-dependent ubiquitinyl hydrolase activity	34	2	0.36	0.04984	MF
			GO:0044389	ubiquitin-like protein ligase binding	34	2	0.36	0.04984	MF
			GO:0101005	ubiquitinyl hydrolase activity	34	2	0.36	0.04984	MF
			GO:0005911	cell-cell junction	88	6	0.96	0.00036	CC
			GO:0043296	apical junction complex	60	5	0.66	0.00045	CC
			GO:0005918	septate junction	36	4	0.39	0.00059	CC
			GO:0070160	tight junction	41	4	0.45	0.00097	CC
			GO:0031224	intrinsic component of membrane	723	17	7.9	0.00141	CC
			GO:0016460	myosin II complex	6	2	0.07	0.00171	CC
			GO:0016021	integral component of membrane	708	16	7.74	0.00306	CC
			GO:0030054	cell junction	141	6	1.54	0.00414	CC
			GO:0035324	female germline ring canal	12	2	0.13	0.00723	CC
			GO:0044425	membrane part	1169	21	12.78	0.0099	CC
			GO:0031477	myosin VII complex	1	1	0.01	0.01093	CC
			GO:0016020	membrane	1612	26	17.62	0.01469	CC
			GO:0016459	myosin complex	18	2	0.2	0.01607	CC
			GO:0045172	germline ring canal	20	2	0.22	0.01968	CC
			GO:0036513	Derlin-1 retrotranslocation complex	2	1	0.02	0.02174	CC
			GO:0098549	somatic ring canal	2	1	0.02	0.02174	CC
			GO:0106037	apicomedial cortex	2	1	0.02	0.02174	CC
			GO:0045171	intercellular bridge	23	2	0.25	0.02566	CC
			GO:0005764	lysosome	62	3	0.68	0.02978	CC
			GO:0016324	apical plasma membrane	62	3	0.68	0.02978	CC
			GO:0000323	lytic vacuole	63	3	0.69	0.03103	CC
			GO:0016342	catenin complex	3	1	0.03	0.03244	CC
			GO:0031475	myosin V complex	3	1	0.03	0.03244	CC
			GO:0031476	myosin VI complex	3	1	0.03	0.03244	CC
			GO:0012505	endomembrane system	854	15	9.33	0.03818	CC
			GO:0000786	nucleosome	4	1	0.04	0.04302	CC
			GO:0005914	spot adherens junction	4	1	0.04	0.04302	CC
			GO:0005919	pleated septate junction	4	1	0.04	0.04302	CC
			GO:0005940	septin ring	4	1	0.04	0.04302	CC
			GO:0031105	septin complex	4	1	0.04	0.04302	CC
			GO:0032156	septin cytoskeleton	4	1	0.04	0.04302	CC
			GO:0032160	septin filament array	4	1	0.04	0.04302	CC
6	AMT Only (eigengene ~ AMT + (1|ColonyID))	0.0486242	GO:0007498	mesoderm development	66	4	0.33	0.00028	BP
			GO:0003012	muscle system process	31	3	0.15	0.00045	BP
			GO:0010830	regulation of myotube differentiation	7	2	0.03	0.00049	BP
			GO:0060142	regulation of syncytium formation by plasma membrane fusion	7	2	0.03	0.00049	BP
			GO:1901739	regulation of myoblast fusion	7	2	0.03	0.00049	BP
			GO:0009653	anatomical structure morphogenesis	1166	14	5.77	0.00054	BP
			GO:0000768	syncytium formation by plasma membrane fusion	39	3	0.19	0.00088	BP
			GO:0006949	syncytium formation	39	3	0.19	0.00088	BP
			GO:0007520	myoblast fusion	39	3	0.19	0.00088	BP
			GO:0140253	cell-cell fusion	39	3	0.19	0.00088	BP
			GO:0051146	striated muscle cell differentiation	91	4	0.45	0.00096	BP
			GO:0014902	myotube differentiation	41	3	0.2	0.00102	BP
			GO:0009888	tissue development	822	11	4.07	0.0012	BP
			GO:0045924	regulation of female receptivity	11	2	0.05	0.00127	BP
			GO:0051147	regulation of muscle cell differentiation	11	2	0.05	0.00127	BP
			GO:0051153	regulation of striated muscle cell differentiation	11	2	0.05	0.00127	BP
			GO:0042692	muscle cell differentiation	101	4	0.5	0.00142	BP
			GO:0061061	muscle structure development	185	5	0.92	0.00191	BP
			GO:0035025	positive regulation of Rho protein signal transduction	14	2	0.07	0.00207	BP
			GO:0060180	female mating behavior	15	2	0.07	0.00239	BP
			GO:0048856	anatomical structure development	1928	17	9.54	0.00381	BP
			GO:0048513	animal organ development	952	11	4.71	0.00401	BP
			GO:0007617	mating behavior	68	3	0.34	0.0044	BP
			GO:0010831	positive regulation of myotube differentiation	1	1	0	0.00495	BP
			GO:0045661	regulation of myoblast differentiation	1	1	0	0.00495	BP
			GO:0045663	positive regulation of myoblast differentiation	1	1	0	0.00495	BP
			GO:0045925	positive regulation of female receptivity	1	1	0	0.00495	BP
			GO:0060143	positive regulation of syncytium formation by plasma membrane fusion	1	1	0	0.00495	BP
			GO:1900024	regulation of substrate adhesion-dependent cell spreading	1	1	0	0.00495	BP
			GO:1900026	positive regulation of substrate adhesion-dependent cell spreading	1	1	0	0.00495	BP
			GO:1901741	positive regulation of myoblast fusion	1	1	0	0.00495	BP
			GO:0007548	sex differentiation	71	3	0.35	0.00497	BP
			GO:0007618	mating	73	3	0.36	0.00537	BP
			GO:0030036	actin cytoskeleton organization	237	5	1.17	0.00556	BP
			GO:0032502	developmental process	2004	17	9.92	0.00598	BP
			GO:0003008	system process	351	6	1.74	0.00649	BP
			GO:0030029	actin filament-based process	246	5	1.22	0.00651	BP
			GO:0019098	reproductive behavior	79	3	0.39	0.0067	BP
			GO:0009887	animal organ morphogenesis	598	8	2.96	0.00692	BP
			GO:0046716	muscle cell cellular homeostasis	26	2	0.13	0.00714	BP
			GO:0046578	regulation of Ras protein signal transduction	83	3	0.41	0.00768	BP
			GO:0035023	regulation of Rho protein signal transduction	28	2	0.14	0.00826	BP
			GO:0051056	regulation of small GTPase mediated signal transduction	90	3	0.45	0.0096	BP
			GO:0048569	post-embryonic animal organ development	383	6	1.9	0.00985	BP
			GO:0001661	conditioned taste aversion	2	1	0.01	0.00988	BP
			GO:0010286	heat acclimation	2	1	0.01	0.00988	BP
			GO:0010737	protein kinase A signaling	2	1	0.01	0.00988	BP
			GO:0010738	regulation of protein kinase A signaling	2	1	0.01	0.00988	BP
			GO:0043951	negative regulation of cAMP-mediated signaling	2	1	0.01	0.00988	BP
			GO:0044319	wound healing, spreading of cells	2	1	0.01	0.00988	BP
			GO:0090504	epiboly	2	1	0.01	0.00988	BP
			GO:0090505	epiboly involved in wound healing	2	1	0.01	0.00988	BP
			GO:0046579	positive regulation of Ras protein signal transduction	36	2	0.18	0.01343	BP
			GO:0051057	positive regulation of small GTPase mediated signal transduction	36	2	0.18	0.01343	BP
			GO:0048646	anatomical structure formation involved in morphogenesis	413	6	2.04	0.01399	BP
			GO:0048149	behavioral response to ethanol	37	2	0.18	0.01415	BP
			GO:0007441	anterior midgut (ectodermal) morphogenesis	3	1	0.01	0.01478	BP
			GO:0043949	regulation of cAMP-mediated signaling	3	1	0.01	0.01478	BP
			GO:0048557	embryonic digestive tract morphogenesis	3	1	0.01	0.01478	BP
			GO:0048566	embryonic digestive tract development	3	1	0.01	0.01478	BP
			GO:0048611	embryonic ectodermal digestive tract development	3	1	0.01	0.01478	BP
			GO:0048613	embryonic ectodermal digestive tract morphogenesis	3	1	0.01	0.01478	BP
			GO:0048615	embryonic anterior midgut (ectodermal) morphogenesis	3	1	0.01	0.01478	BP
			GO:0097039	protein linear polyubiquitination	3	1	0.01	0.01478	BP
			GO:2000249	regulation of actin cytoskeleton reorganization	3	1	0.01	0.01478	BP
			GO:0022603	regulation of anatomical structure morphogenesis	196	4	0.97	0.01498	BP
			GO:0030335	positive regulation of cell migration	39	2	0.19	0.01565	BP
			GO:1902532	negative regulation of intracellular signal transduction	111	3	0.55	0.01691	BP
			GO:2000147	positive regulation of cell motility	41	2	0.2	0.01722	BP
			GO:1902531	regulation of intracellular signal transduction	315	5	1.56	0.01781	BP
			GO:0008306	associative learning	42	2	0.21	0.01802	BP
			GO:0030534	adult behavior	117	3	0.58	0.01944	BP
			GO:0010811	positive regulation of cell-substrate adhesion	4	1	0.02	0.01966	BP
			GO:0045445	myoblast differentiation	4	1	0.02	0.01966	BP
			GO:0046844	micropyle formation	4	1	0.02	0.01966	BP
			GO:0051149	positive regulation of muscle cell differentiation	4	1	0.02	0.01966	BP
			GO:0051155	positive regulation of striated muscle cell differentiation	4	1	0.02	0.01966	BP
			GO:0007266	Rho protein signal transduction	44	2	0.22	0.01968	BP
			GO:0007560	imaginal disc morphogenesis	330	5	1.63	0.02137	BP
			GO:0048563	post-embryonic animal organ morphogenesis	330	5	1.63	0.02137	BP
			GO:0048731	system development	1375	12	6.81	0.02426	BP
			GO:0002011	morphogenesis of an epithelial sheet	5	1	0.02	0.02451	BP
			GO:0016202	regulation of striated muscle tissue development	5	1	0.02	0.02451	BP
			GO:0051496	positive regulation of stress fiber assembly	5	1	0.02	0.02451	BP
			GO:0071907	determination of digestive tract left/right asymmetry	5	1	0.02	0.02451	BP
			GO:1901861	regulation of muscle tissue development	5	1	0.02	0.02451	BP
			GO:0045597	positive regulation of cell differentiation	132	3	0.65	0.02665	BP
			GO:0007612	learning	53	2	0.26	0.02789	BP
			GO:0045471	response to ethanol	53	2	0.26	0.02789	BP
			GO:0007010	cytoskeleton organization	485	6	2.4	0.02875	BP
			GO:0000060	protein import into nucleus, translocation	6	1	0.03	0.02935	BP
			GO:0007561	imaginal disc eversion	6	1	0.03	0.02935	BP
			GO:0008272	sulfate transport	6	1	0.03	0.02935	BP
			GO:0045743	positive regulation of fibroblast growth factor receptor signaling pathway	6	1	0.03	0.02935	BP
			GO:0048562	embryonic organ morphogenesis	6	1	0.03	0.02935	BP
			GO:0051300	spindle pole body organization	6	1	0.03	0.02935	BP
			GO:0060439	trachea morphogenesis	6	1	0.03	0.02935	BP
			GO:0040017	positive regulation of locomotion	55	2	0.27	0.02988	BP
			GO:0051272	positive regulation of cellular component movement	55	2	0.27	0.02988	BP
			GO:0002009	morphogenesis of an epithelium	491	6	2.43	0.03032	BP
			GO:0048584	positive regulation of response to stimulus	364	5	1.8	0.03111	BP
			GO:0007265	Ras protein signal transduction	141	3	0.7	0.03157	BP
			GO:0048729	tissue morphogenesis	503	6	2.49	0.03364	BP
			GO:0009791	post-embryonic development	504	6	2.49	0.03393	BP
			GO:0046677	response to antibiotic	59	2	0.29	0.03401	BP
			GO:0007503	fat body development	7	1	0.03	0.03415	BP
			GO:0010810	regulation of cell-substrate adhesion	7	1	0.03	0.03415	BP
			GO:0032233	positive regulation of actin filament bundle assembly	7	1	0.03	0.03415	BP
			GO:0048567	ectodermal digestive tract morphogenesis	7	1	0.03	0.03415	BP
			GO:0060612	adipose tissue development	7	1	0.03	0.03415	BP
			GO:0061448	connective tissue development	7	1	0.03	0.03415	BP
			GO:1905477	positive regulation of protein localization to membrane	7	1	0.03	0.03415	BP
			GO:0007267	cell-cell signaling	374	5	1.85	0.03444	BP
			GO:0048707	instar larval or pupal morphogenesis	374	5	1.85	0.03444	BP
			GO:0030154	cell differentiation	1275	11	6.31	0.035	BP
			GO:0030334	regulation of cell migration	62	2	0.31	0.03725	BP
			GO:0009886	post-embryonic animal morphogenesis	383	5	1.9	0.03762	BP
			GO:0060562	epithelial tube morphogenesis	383	5	1.9	0.03762	BP
			GO:0007610	behavior	385	5	1.91	0.03836	BP
			GO:0006509	membrane protein ectodomain proteolysis	8	1	0.04	0.03894	BP
			GO:0007368	determination of left/right symmetry	8	1	0.04	0.03894	BP
			GO:0007439	ectodermal digestive tract development	8	1	0.04	0.03894	BP
			GO:0016204	determination of muscle attachment site	8	1	0.04	0.03894	BP
			GO:0050908	detection of light stimulus involved in visual perception	8	1	0.04	0.03894	BP
			GO:0050962	detection of light stimulus involved in sensory perception	8	1	0.04	0.03894	BP
			GO:0051492	regulation of stress fiber assembly	8	1	0.04	0.03894	BP
			GO:0071361	cellular response to ethanol	8	1	0.04	0.03894	BP
			GO:0048608	reproductive structure development	64	2	0.32	0.03947	BP
			GO:0061458	reproductive system development	64	2	0.32	0.03947	BP
			GO:2000145	regulation of cell motility	64	2	0.32	0.03947	BP
			GO:0007552	metamorphosis	389	5	1.93	0.03985	BP
			GO:0019932	second-messenger-mediated signaling	65	2	0.32	0.0406	BP
			GO:0035120	post-embryonic appendage morphogenesis	271	4	1.34	0.04277	BP
			GO:0007264	small GTPase mediated signal transduction	159	3	0.79	0.04278	BP
			GO:0048869	cellular developmental process	1315	11	6.51	0.04303	BP
			GO:0035556	intracellular signal transduction	535	6	2.65	0.04366	BP
			GO:0030038	contractile actin filament bundle assembly	9	1	0.04	0.0437	BP
			GO:0034446	substrate adhesion-dependent cell spreading	9	1	0.04	0.0437	BP
			GO:0043149	stress fiber assembly	9	1	0.04	0.0437	BP
			GO:1905475	regulation of protein localization to membrane	9	1	0.04	0.0437	BP
			GO:0035114	imaginal disc-derived appendage morphogenesis	276	4	1.37	0.04526	BP
			GO:0035107	appendage morphogenesis	277	4	1.37	0.04577	BP
			GO:0048737	imaginal disc-derived appendage development	281	4	1.39	0.04783	BP
			GO:0007615	anesthesia-resistant memory	10	1	0.05	0.04844	BP
			GO:0040036	regulation of fibroblast growth factor receptor signaling pathway	10	1	0.05	0.04844	BP
			GO:0045498	sex comb development	10	1	0.05	0.04844	BP
			GO:0042060	wound healing	72	2	0.36	0.04885	BP
			GO:0048736	appendage development	284	4	1.41	0.04941	BP
			GO:0003779	actin binding	105	5	0.51	0.00013	MF
			GO:0001228	DNA-binding transcription activator activity, RNA polymerase II-specific	59	4	0.29	0.00017	MF
			GO:0000976	transcription regulatory region sequence-specific DNA binding	129	4	0.63	0.00319	MF
			GO:1990837	sequence-specific double-stranded DNA binding	141	4	0.68	0.00439	MF
			GO:0004690	cyclic nucleotide-dependent protein kinase activity	1	1	0	0.00485	MF
			GO:0004691	cAMP-dependent protein kinase activity	1	1	0	0.00485	MF
			GO:0005250	A-type (transient outward) potassium channel activity	1	1	0	0.00485	MF
			GO:1990450	linear polyubiquitin binding	1	1	0	0.00485	MF
			GO:0008092	cytoskeletal protein binding	243	5	1.18	0.00556	MF
			GO:0001067	regulatory region nucleic acid binding	155	4	0.75	0.00614	MF
			GO:0044212	transcription regulatory region DNA binding	155	4	0.75	0.00614	MF
			GO:0003690	double-stranded DNA binding	169	4	0.82	0.00832	MF
			GO:0000981	DNA-binding transcription factor activity, RNA polymerase II-specific	173	4	0.84	0.00902	MF
			GO:0008579	JUN kinase phosphatase activity	2	1	0.01	0.00967	MF
			GO:0034237	protein kinase A regulatory subunit binding	2	1	0.01	0.00967	MF
			GO:0036435	K48-linked polyubiquitin modification-dependent protein binding	2	1	0.01	0.00967	MF
			GO:0003705	transcription factor activity, RNA polymerase II distal enhancer sequence-specific binding	33	2	0.16	0.01089	MF
			GO:0000977	RNA polymerase II regulatory region sequence-specific DNA binding	101	3	0.49	0.01234	MF
			GO:0001012	RNA polymerase II regulatory region DNA binding	104	3	0.5	0.01336	MF
			GO:0015271	outward rectifier potassium channel activity	3	1	0.01	0.01447	MF
			GO:0017017	MAP kinase tyrosine/serine/threonine phosphatase activity	3	1	0.01	0.01447	MF
			GO:0033549	MAP kinase phosphatase activity	3	1	0.01	0.01447	MF
			GO:0070530	K63-linked polyubiquitin modification-dependent protein binding	3	1	0.01	0.01447	MF
			GO:0000978	RNA polymerase II proximal promoter sequence-specific DNA binding	42	2	0.2	0.01729	MF
			GO:0000987	proximal promoter sequence-specific DNA binding	44	2	0.21	0.01889	MF
			GO:0004115	3',5'-cyclic-AMP phosphodiesterase activity	4	1	0.02	0.01925	MF
			GO:0008271	secondary active sulfate transmembrane transporter activity	4	1	0.02	0.01925	MF
			GO:0043565	sequence-specific DNA binding	244	4	1.18	0.02852	MF
			GO:0015116	sulfate transmembrane transporter activity	6	1	0.03	0.02875	MF
			GO:0051018	protein kinase A binding	6	1	0.03	0.02875	MF
			GO:0003700	DNA-binding transcription factor activity	255	4	1.24	0.03284	MF
			GO:0001205	distal enhancer DNA-binding transcription activator activity, RNA polymerase II-specific	7	1	0.03	0.03346	MF
			GO:0015301	anion:anion antiporter activity	7	1	0.03	0.03346	MF
			GO:0031593	polyubiquitin modification-dependent protein binding	8	1	0.04	0.03815	MF
			GO:0004114	3',5'-cyclic-nucleotide phosphodiesterase activity	9	1	0.04	0.04282	MF
			GO:0005515	protein binding	1716	13	8.32	0.04378	MF
			GO:0004112	cyclic-nucleotide phosphodiesterase activity	10	1	0.05	0.04747	MF
			GO:0071797	LUBAC complex	1	1	0	0.0041	CC
			GO:0015629	actin cytoskeleton	89	3	0.37	0.0055	CC
			GO:0031673	H zone	3	1	0.01	0.0123	CC
			GO:0030017	sarcomere	46	2	0.19	0.0151	CC
			GO:0030016	myofibril	50	2	0.21	0.0177	CC
			GO:0099512	supramolecular fiber	140	3	0.58	0.019	CC
			GO:0099081	supramolecular polymer	142	3	0.59	0.0197	CC
			GO:0044449	contractile fiber part	53	2	0.22	0.0197	CC
			GO:0099080	supramolecular complex	143	3	0.59	0.02	CC
			GO:0031941	filamentous actin	5	1	0.02	0.0204	CC
			GO:0043292	contractile fiber	55	2	0.23	0.0211	CC
			GO:0048471	perinuclear region of cytoplasm	58	2	0.24	0.0233	CC
			GO:0031594	neuromuscular junction	64	2	0.26	0.0281	CC
			GO:0031225	anchored component of membrane	8	1	0.03	0.0325	CC
			GO:0046658	anchored component of plasma membrane	8	1	0.03	0.0325	CC
			GO:0008076	voltage-gated potassium channel complex	9	1	0.04	0.0365	CC
			GO:0034705	potassium channel complex	10	1	0.04	0.0405	CC
			GO:0005856	cytoskeleton	337	4	1.39	0.0465	CC
			GO:0098595	perivitelline space	12	1	0.05	0.0484	CC
